# Supplementary material for: Consensus Ensemble Multitarget Neural Network Model of Anxiolytic Activity of Chemical Compounds and Its Use for Multitarget Pharmacophore Design
Source: Pharmaceuticals (Basel). 2023 May 11;16(5):731. doi: 10.3390/ph16050731 (PMC10223244; doi:10.3390/ph16050731)
Supplement: Supplementary file 1 [file pharmaceuticals-16-00731-s001.zip]

Archive with 10 entries (10 files):
- Anxio216.sdf
- TableS1 All92_Targets.pdf
- TableS2 Anxiolytic Chemotypes.pdf
- TableS3 14Rel_Targets.pdf
- TableS4 Num_3Dmodels.pdf
- TableS5 Val_3D models.pdf
- TableS6 Sites_Targets.pdf
- TableS7 Training_Set_Anxio.pdf
- TableS8 DAB_RD Structures.pdf
- TableS9 Key Binding Amino Acids.pdf
