# Supplementary material for: Consensus Ensemble Multitarget Neural Network Model of Anxiolytic Activity of Chemical Compounds and Its Use for Multitarget Pharmacophore Design
Source: Pharmaceuticals (Basel). 2023 May 11;16(5):731. doi: 10.3390/ph16050731 (PMC10223244; doi:10.3390/ph16050731)
Supplement: Supplementary file 1 [file pharmaceuticals-16-00731-s001.zip › Anxio216.sdf]

CHEMBL323519
IT_Microcosm_v7.2

 33 35  0  0  1  0  0  0  0  0999 V2000
   13.2583   -6.5000    0.0000 C   0  0  0  0  0  0  0  0  0  0  0  0
   13.2583   -5.5000    0.0000 O   0  0  0  0  0  0  0  0  0  0  0  0
   12.3923   -5.0000    0.0000 C   0  0  0  0  0  0  0  0  0  0  0  0
   11.5263   -5.5000    0.0000 C   0  0  0  0  0  0  0  0  0  0  0  0
   10.6602   -5.0000    0.0000 C   0  0  0  0  0  0  0  0  0  0  0  0
    9.7942   -5.5000    0.0000 O   0  0  0  0  0  0  0  0  0  0  0  0
    8.9282   -5.0000    0.0000 C   0  0  0  0  0  0  0  0  0  0  0  0
    8.0622   -5.5000    0.0000 C   0  0  3  0  0  0  0  0  0  0  0  0
    7.1961   -5.0000    0.0000 O   0  0  0  0  0  0  0  0  0  0  0  0
    8.0622   -6.5000    0.0000 C   0  0  0  0  0  0  0  0  0  0  0  0
    7.1961   -7.0000    0.0000 N   0  0  0  0  0  0  0  0  0  0  0  0
    7.1961   -8.0000    0.0000 C   0  0  0  0  0  0  0  0  0  0  0  0
    6.3301   -8.5000    0.0000 C   0  0  0  0  0  0  0  0  0  0  0  0
    5.4641   -8.0000    0.0000 N   0  0  0  0  0  0  0  0  0  0  0  0
    4.5981   -8.5000    0.0000 C   0  0  0  0  0  0  0  0  0  0  0  0
    4.5981   -9.5000    0.0000 C   0  0  0  0  0  0  0  0  0  0  0  0
    3.7320  -10.0000    0.0000 C   0  0  0  0  0  0  0  0  0  0  0  0
    2.8660   -9.5000    0.0000 C   0  0  0  0  0  0  0  0  0  0  0  0
    2.8660   -8.5000    0.0000 C   0  0  0  0  0  0  0  0  0  0  0  0
    3.7320   -8.0000    0.0000 C   0  0  0  0  0  0  0  0  0  0  0  0
    3.7320   -7.0000    0.0000 N   0  0  0  0  0  0  0  0  0  0  0  0
    2.8660   -6.5000    0.0000 C   0  0  0  0  0  0  0  0  0  0  0  0
    2.8660   -5.5000    0.0000 C   0  0  0  0  0  0  0  0  0  0  0  0
    2.0000   -7.0000    0.0000 O   0  0  0  0  0  0  0  0  0  0  0  0
    5.4641   -7.0000    0.0000 C   0  0  0  0  0  0  0  0  0  0  0  0
    6.3301   -6.5000    0.0000 C   0  0  0  0  0  0  0  0  0  0  0  0
   10.6602   -4.0000    0.0000 C   0  0  0  0  0  0  0  0  0  0  0  0
   11.5263   -3.5000    0.0000 C   0  0  0  0  0  0  0  0  0  0  0  0
   11.5263   -2.5000    0.0000 O   0  0  0  0  0  0  0  0  0  0  0  0
   10.6602   -2.0000    0.0000 C   0  0  0  0  0  0  0  0  0  0  0  0
   12.3923   -4.0000    0.0000 C   0  0  0  0  0  0  0  0  0  0  0  0
   13.2583   -3.5000    0.0000 O   0  0  0  0  0  0  0  0  0  0  0  0
   13.2583   -2.5000    0.0000 C   0  0  0  0  0  0  0  0  0  0  0  0
  1  2  1  0  0  0  0
  2  3  1  0  0  0  0
  3 31  1  0  0  0  0
  3  4  2  0  0  0  0
  4  5  1  0  0  0  0
  5  6  1  0  0  0  0
  5 27  2  0  0  0  0
  6  7  1  0  0  0  0
  7  8  1  0  0  0  0
  8  9  1  0  0  0  0
  8 10  1  0  0  0  0
 10 11  1  0  0  0  0
 11 26  1  0  0  0  0
 11 12  1  0  0  0  0
 12 13  1  0  0  0  0
 13 14  1  0  0  0  0
 14 15  1  0  0  0  0
 14 25  1  0  0  0  0
 15 20  1  0  0  0  0
 15 16  2  0  0  0  0
 16 17  1  0  0  0  0
 17 18  2  0  0  0  0
 18 19  1  0  0  0  0
 19 20  2  0  0  0  0
 20 21  1  0  0  0  0
 21 22  1  0  0  0  0
 22 23  1  0  0  0  0
 22 24  2  0  0  0  0
 25 26  1  0  0  0  0
 27 28  1  0  0  0  0
 28 29  1  0  0  0  0
 28 31  2  0  0  0  0
 29 30  1  0  0  0  0
 31 32  1  0  0  0  0
 32 33  1  0  0  0  0
M  END
>  <Code> (1)
CHEMBL323519

>  <Mol_ID> (1)
1

>  <Levels> (1)
high

$$$$
CHEMBL204240
IT_Microcosm_v7.2

 19 21  0  0  0  0  0  0  0  0999 V2000
    4.8255   -2.0000    0.0000 O   0  0  0  0  0  0  0  0  0  0  0  0
    5.5687   -2.6692    0.0000 C   0  0  0  0  0  0  0  0  0  0  0  0
    6.5468   -2.4613    0.0000 N   0  0  0  0  0  0  0  0  0  0  0  0
    7.0468   -3.3273    0.0000 C   0  0  0  0  0  0  0  0  0  0  0  0
    8.0413   -3.4318    0.0000 N   0  0  0  0  0  0  0  0  0  0  0  0
    8.6291   -2.6228    0.0000 C   0  0  0  0  0  0  0  0  0  0  0  0
    9.6237   -2.7273    0.0000 C   0  0  0  0  0  0  0  0  0  0  0  0
   10.0304   -3.6409    0.0000 O   0  0  0  0  0  0  0  0  0  0  0  0
    9.4426   -4.4499    0.0000 C   0  0  0  0  0  0  0  0  0  0  0  0
    8.4481   -4.3454    0.0000 C   0  0  0  0  0  0  0  0  0  0  0  0
    6.3777   -4.0704    0.0000 C   0  0  0  0  0  0  0  0  0  0  0  0
    5.4642   -3.6637    0.0000 N   0  0  0  0  0  0  0  0  0  0  0  0
    4.5981   -4.1637    0.0000 C   0  0  0  0  0  0  0  0  0  0  0  0
    4.5981   -5.1637    0.0000 C   0  0  0  0  0  0  0  0  0  0  0  0
    3.7321   -5.6637    0.0000 C   0  0  0  0  0  0  0  0  0  0  0  0
    2.8661   -5.1637    0.0000 C   0  0  0  0  0  0  0  0  0  0  0  0
    2.0000   -5.6637    0.0000 Cl  0  0  0  0  0  0  0  0  0  0  0  0
    2.8661   -4.1637    0.0000 C   0  0  0  0  0  0  0  0  0  0  0  0
    3.7321   -3.6637    0.0000 C   0  0  0  0  0  0  0  0  0  0  0  0
  1  2  2  0  0  0  0
  2 12  1  0  0  0  0
  2  3  1  0  0  0  0
  3  4  2  0  0  0  0
  4  5  1  0  0  0  0
  4 11  1  0  0  0  0
  5 10  1  0  0  0  0
  5  6  1  0  0  0  0
  6  7  1  0  0  0  0
  7  8  1  0  0  0  0
  8  9  1  0  0  0  0
  9 10  1  0  0  0  0
 11 12  1  0  0  0  0
 12 13  1  0  0  0  0
 13 19  1  0  0  0  0
 13 14  2  0  0  0  0
 14 15  1  0  0  0  0
 15 16  2  0  0  0  0
 16 17  1  0  0  0  0
 16 18  1  0  0  0  0
 18 19  2  0  0  0  0
M  END
>  <Code> (2)
CHEMBL204240

>  <Mol_ID> (2)
2

>  <Levels> (2)
high

$$$$
CHEMBL314608
IT_Microcosm_v7.2

 25 26  0  0  0  0  0  0  0  0999 V2000
   11.2275   -4.5000    0.0000 C   0  0  0  0  0  0  0  0  0  0  0  0
   10.3614   -5.0000    0.0000 C   0  0  0  0  0  0  0  0  0  0  0  0
    9.4954   -4.5000    0.0000 C   0  0  0  0  0  0  0  0  0  0  0  0
    8.6294   -5.0000    0.0000 N   0  0  0  0  0  0  0  0  0  0  0  0
    7.7634   -4.5000    0.0000 C   0  0  0  0  0  0  0  0  0  0  0  0
    7.7634   -3.5000    0.0000 O   0  0  0  0  0  0  0  0  0  0  0  0
    6.8973   -5.0000    0.0000 C   0  0  0  0  0  0  0  0  0  0  0  0
    6.8973   -6.0000    0.0000 C   0  0  0  0  0  0  0  0  0  0  0  0
    6.0313   -6.5000    0.0000 N   0  0  0  0  0  0  0  0  0  0  0  0
    5.1653   -6.0000    0.0000 C   0  0  0  0  0  0  0  0  0  0  0  0
    5.1653   -5.0000    0.0000 C   0  0  0  0  0  0  0  0  0  0  0  0
    4.2142   -4.6910    0.0000 C   0  0  0  0  0  0  0  0  0  0  0  0
    3.6264   -5.5000    0.0000 N   0  0  0  0  0  0  0  0  0  0  0  0
    4.2142   -6.3090    0.0000 N   0  0  0  0  0  0  0  0  0  0  0  0
    3.9052   -7.2601    0.0000 C   0  0  0  0  0  0  0  0  0  0  0  0
    2.9271   -7.4680    0.0000 C   0  0  0  0  0  0  0  0  0  0  0  0
    2.6180   -8.4190    0.0000 C   0  0  0  0  0  0  0  0  0  0  0  0
    2.3090   -9.3701    0.0000 C   0  0  0  0  0  0  0  0  0  0  0  0
    2.0000  -10.3212    0.0000 C   0  0  0  0  0  0  0  0  0  0  0  0
    6.0313   -4.5000    0.0000 C   0  0  0  0  0  0  0  0  0  0  0  0
    6.0313   -3.5000    0.0000 N   0  0  0  0  0  0  0  0  0  0  0  0
    5.1653   -3.0000    0.0000 C   0  0  0  0  0  0  0  0  0  0  0  0
    5.1653   -2.0000    0.0000 O   0  0  0  0  0  0  0  0  0  0  0  0
    4.2992   -3.5000    0.0000 C   0  0  0  0  0  0  0  0  0  0  0  0
    3.4332   -3.0000    0.0000 C   0  0  0  0  0  0  0  0  0  0  0  0
  1  2  2  0  0  0  0
  2  3  1  0  0  0  0
  3  4  1  0  0  0  0
  4  5  1  0  0  0  0
  5  6  2  0  0  0  0
  5  7  1  0  0  0  0
  7 20  1  0  0  0  0
  7  8  2  0  0  0  0
  8  9  1  0  0  0  0
  9 10  2  0  0  0  0
 10 14  1  0  0  0  0
 10 11  1  0  0  0  0
 11 12  1  0  0  0  0
 11 20  2  0  0  0  0
 12 13  2  0  0  0  0
 13 14  1  0  0  0  0
 14 15  1  0  0  0  0
 15 16  1  0  0  0  0
 16 17  1  0  0  0  0
 17 18  3  0  0  0  0
 18 19  1  0  0  0  0
 20 21  1  0  0  0  0
 21 22  1  0  0  0  0
 22 23  2  0  0  0  0
 22 24  1  0  0  0  0
 24 25  1  0  0  0  0
M  END
>  <Code> (3)
CHEMBL314608

>  <Mol_ID> (3)
3

>  <Levels> (3)
high

$$$$
CHEMBL319178
IT_Microcosm_v7.2

 27 31  0  0  0  0  0  0  0  0999 V2000
    7.4048   -2.0000    0.0000 O   0  0  0  0  0  0  0  0  0  0  0  0
    7.4048   -3.0000    0.0000 C   0  0  0  0  0  0  0  0  0  0  0  0
    8.2709   -3.5000    0.0000 N   0  0  0  0  0  0  0  0  0  0  0  0
    8.2709   -4.5000    0.0000 C   0  0  0  0  0  0  0  0  0  0  0  0
    7.4048   -5.0000    0.0000 C   0  0  0  0  0  0  0  0  0  0  0  0
    6.5388   -4.5000    0.0000 C   0  0  0  0  0  0  0  0  0  0  0  0
    5.5878   -4.8090    0.0000 N   0  0  0  0  0  0  0  0  0  0  0  0
    5.0000   -4.0000    0.0000 C   0  0  0  0  0  0  0  0  0  0  0  0
    4.0000   -4.0000    0.0000 C   0  0  0  0  0  0  0  0  0  0  0  0
    3.5000   -4.8660    0.0000 C   0  0  0  0  0  0  0  0  0  0  0  0
    2.5000   -4.8660    0.0000 C   0  0  0  0  0  0  0  0  0  0  0  0
    2.0000   -4.0000    0.0000 C   0  0  0  0  0  0  0  0  0  0  0  0
    2.5000   -3.1340    0.0000 C   0  0  0  0  0  0  0  0  0  0  0  0
    3.5000   -3.1340    0.0000 C   0  0  0  0  0  0  0  0  0  0  0  0
    5.5878   -3.1910    0.0000 N   0  0  0  0  0  0  0  0  0  0  0  0
    6.5388   -3.5000    0.0000 N   0  0  0  0  0  0  0  0  0  0  0  0
    7.4048   -6.0000    0.0000 C   0  0  0  0  0  0  0  0  0  0  0  0
    8.2709   -6.5000    0.0000 N   0  0  0  0  0  0  0  0  0  0  0  0
    8.2709   -7.5000    0.0000 C   0  0  0  0  0  0  0  0  0  0  0  0
    9.1369   -8.0000    0.0000 C   0  0  0  0  0  0  0  0  0  0  0  0
   10.0029   -7.5000    0.0000 C   0  0  0  0  0  0  0  0  0  0  0  0
   10.8690   -8.0000    0.0000 C   0  0  0  0  0  0  0  0  0  0  0  0
   10.8690   -9.0000    0.0000 C   0  0  0  0  0  0  0  0  0  0  0  0
   10.0029   -9.5000    0.0000 C   0  0  0  0  0  0  0  0  0  0  0  0
    9.1369   -9.0000    0.0000 C   0  0  0  0  0  0  0  0  0  0  0  0
    9.1369   -6.0000    0.0000 C   0  0  0  0  0  0  0  0  0  0  0  0
    9.1369   -5.0000    0.0000 C   0  0  0  0  0  0  0  0  0  0  0  0
  1  2  1  0  0  0  0
  2 16  1  0  0  0  0
  2  3  2  0  0  0  0
  3  4  1  0  0  0  0
  4 27  1  0  0  0  0
  4  5  2  0  0  0  0
  5  6  1  0  0  0  0
  5 17  1  0  0  0  0
  6 16  1  0  0  0  0
  6  7  2  0  0  0  0
  7  8  1  0  0  0  0
  8  9  1  0  0  0  0
  8 15  2  0  0  0  0
  9 14  1  0  0  0  0
  9 10  2  0  0  0  0
 10 11  1  0  0  0  0
 11 12  2  0  0  0  0
 12 13  1  0  0  0  0
 13 14  2  0  0  0  0
 15 16  1  0  0  0  0
 17 18  1  0  0  0  0
 18 19  1  0  0  0  0
 18 26  1  0  0  0  0
 19 20  1  0  0  0  0
 20 25  1  0  0  0  0
 20 21  2  0  0  0  0
 21 22  1  0  0  0  0
 22 23  2  0  0  0  0
 23 24  1  0  0  0  0
 24 25  2  0  0  0  0
 26 27  1  0  0  0  0
M  END
>  <Code> (4)
CHEMBL319178

>  <Mol_ID> (4)
4

>  <Levels> (4)
high

$$$$
CHEMBL153823
IT_Microcosm_v7.2

 16 18  0  0  0  0  0  0  0  0999 V2000
    7.5902   -2.7399    0.0000 C   0  0  0  0  0  0  0  0  0  0  0  0
    7.2812   -3.6910    0.0000 C   0  0  0  0  0  0  0  0  0  0  0  0
    7.8689   -4.5000    0.0000 N   0  0  0  0  0  0  0  0  0  0  0  0
    7.2812   -5.3090    0.0000 N   0  0  0  0  0  0  0  0  0  0  0  0
    6.3301   -5.0000    0.0000 C   0  0  0  0  0  0  0  0  0  0  0  0
    5.4641   -5.5000    0.0000 C   0  0  0  0  0  0  0  0  0  0  0  0
    4.5980   -5.0000    0.0000 C   0  0  0  0  0  0  0  0  0  0  0  0
    4.5980   -4.0000    0.0000 C   0  0  0  0  0  0  0  0  0  0  0  0
    3.7320   -3.5000    0.0000 C   0  0  0  0  0  0  0  0  0  0  0  0
    2.8660   -4.0000    0.0000 C   0  0  0  0  0  0  0  0  0  0  0  0
    2.0000   -3.5000    0.0000 C   0  0  0  0  0  0  0  0  0  0  0  0
    2.0000   -2.5000    0.0000 C   0  0  0  0  0  0  0  0  0  0  0  0
    2.8660   -2.0000    0.0000 C   0  0  0  0  0  0  0  0  0  0  0  0
    3.7320   -2.5000    0.0000 C   0  0  0  0  0  0  0  0  0  0  0  0
    5.4641   -3.5000    0.0000 N   0  0  0  0  0  0  0  0  0  0  0  0
    6.3301   -4.0000    0.0000 N   0  0  0  0  0  0  0  0  0  0  0  0
  1  2  1  0  0  0  0
  2 16  1  0  0  0  0
  2  3  2  0  0  0  0
  3  4  1  0  0  0  0
  4  5  2  0  0  0  0
  5 16  1  0  0  0  0
  5  6  1  0  0  0  0
  6  7  2  0  0  0  0
  7  8  1  0  0  0  0
  8  9  1  0  0  0  0
  8 15  2  0  0  0  0
  9 14  1  0  0  0  0
  9 10  2  0  0  0  0
 10 11  1  0  0  0  0
 11 12  2  0  0  0  0
 12 13  1  0  0  0  0
 13 14  2  0  0  0  0
 15 16  1  0  0  0  0
M  END
>  <Code> (5)
CHEMBL153823

>  <Mol_ID> (5)
5

>  <Levels> (5)
high

$$$$
CHEMBL3246317
IT_Microcosm_v7.2

 23 26  0  0  0  0  0  0  0  0999 V2000
    2.0000   -6.7504    0.0000 O   0  0  0  0  0  0  0  0  0  0  0  0
    2.8735   -6.2634    0.0000 C   0  0  0  0  0  0  0  0  0  0  0  0
    2.8884   -5.2635    0.0000 C   0  0  0  0  0  0  0  0  0  0  0  0
    2.0883   -4.6637    0.0000 N   0  0  0  0  0  0  0  0  0  0  0  0
    2.4115   -3.7174    0.0000 N   0  0  0  0  0  0  0  0  0  0  0  0
    3.4114   -3.7323    0.0000 C   0  0  0  0  0  0  0  0  0  0  0  0
    3.7061   -4.6879    0.0000 N   0  0  0  0  0  0  0  0  0  0  0  0
    4.6370   -5.0533    0.0000 C   0  0  0  0  0  0  0  0  0  0  0  0
    4.6370   -6.0533    0.0000 C   0  0  0  0  0  0  0  0  0  0  0  0
    5.5030   -6.5533    0.0000 C   0  0  0  0  0  0  0  0  0  0  0  0
    6.3691   -6.0533    0.0000 C   0  0  0  0  0  0  0  0  0  0  0  0
    7.2351   -6.5533    0.0000 Cl  0  0  0  0  0  0  0  0  0  0  0  0
    6.3691   -5.0533    0.0000 C   0  0  0  0  0  0  0  0  0  0  0  0
    5.5030   -4.5533    0.0000 C   0  0  0  0  0  0  0  0  0  0  0  0
    5.6521   -3.5644    0.0000 C   0  0  0  0  0  0  0  0  0  0  0  0
    6.6076   -3.2697    0.0000 C   0  0  0  0  0  0  0  0  0  0  0  0
    6.8302   -2.2947    0.0000 C   0  0  0  0  0  0  0  0  0  0  0  0
    7.7857   -2.0000    0.0000 C   0  0  0  0  0  0  0  0  0  0  0  0
    8.5188   -2.6802    0.0000 C   0  0  0  0  0  0  0  0  0  0  0  0
    8.2963   -3.6551    0.0000 C   0  0  0  0  0  0  0  0  0  0  0  0
    7.3407   -3.9498    0.0000 C   0  0  0  0  0  0  0  0  0  0  0  0
    4.9719   -2.8314    0.0000 N   0  0  0  0  0  0  0  0  0  0  0  0
    3.9747   -2.9061    0.0000 C   0  0  0  0  0  0  0  0  0  0  0  0
  1  2  1  0  0  0  0
  2  3  1  0  0  0  0
  3  7  1  0  0  0  0
  3  4  2  0  0  0  0
  4  5  1  0  0  0  0
  5  6  2  0  0  0  0
  6 23  1  0  0  0  0
  6  7  1  0  0  0  0
  7  8  1  0  0  0  0
  8 14  1  0  0  0  0
  8  9  2  0  0  0  0
  9 10  1  0  0  0  0
 10 11  2  0  0  0  0
 11 12  1  0  0  0  0
 11 13  1  0  0  0  0
 13 14  2  0  0  0  0
 14 15  1  0  0  0  0
 15 16  1  0  0  0  0
 15 22  2  0  0  0  0
 16 21  1  0  0  0  0
 16 17  2  0  0  0  0
 17 18  1  0  0  0  0
 18 19  2  0  0  0  0
 19 20  1  0  0  0  0
 20 21  2  0  0  0  0
 22 23  1  0  0  0  0
M  END
>  <Code> (6)
CHEMBL3246317

>  <Mol_ID> (6)
6

>  <Levels> (6)
high

$$$$
CHEMBL98258
IT_Microcosm_v7.2

 28 32  0  0  0  0  0  0  0  0999 V2000
    5.4642   -9.5000    0.0000 O   0  0  0  0  0  0  0  0  0  0  0  0
    5.4642   -8.5000    0.0000 C   0  0  0  0  0  0  0  0  0  0  0  0
    4.5981   -8.0000    0.0000 N   0  0  0  0  0  0  0  0  0  0  0  0
    4.5981   -7.0000    0.0000 C   0  0  0  0  0  0  0  0  0  0  0  0
    5.4642   -6.5000    0.0000 C   0  0  0  0  0  0  0  0  0  0  0  0
    6.3302   -7.0000    0.0000 C   0  0  0  0  0  0  0  0  0  0  0  0
    7.2812   -6.6910    0.0000 N   0  0  0  0  0  0  0  0  0  0  0  0
    7.8690   -7.5000    0.0000 C   0  0  0  0  0  0  0  0  0  0  0  0
    8.8690   -7.5000    0.0000 C   0  0  0  0  0  0  0  0  0  0  0  0
    9.3690   -6.6340    0.0000 C   0  0  0  0  0  0  0  0  0  0  0  0
   10.3690   -6.6340    0.0000 C   0  0  0  0  0  0  0  0  0  0  0  0
   10.8690   -7.5000    0.0000 C   0  0  0  0  0  0  0  0  0  0  0  0
   11.8690   -7.5000    0.0000 F   0  0  0  0  0  0  0  0  0  0  0  0
   10.3690   -8.3660    0.0000 C   0  0  0  0  0  0  0  0  0  0  0  0
    9.3690   -8.3660    0.0000 C   0  0  0  0  0  0  0  0  0  0  0  0
    7.2812   -8.3090    0.0000 N   0  0  0  0  0  0  0  0  0  0  0  0
    6.3302   -8.0000    0.0000 N   0  0  0  0  0  0  0  0  0  0  0  0
    5.4642   -5.5000    0.0000 C   0  0  0  0  0  0  0  0  0  0  0  0
    4.5981   -5.0000    0.0000 N   0  0  0  0  0  0  0  0  0  0  0  0
    4.5981   -4.0000    0.0000 C   0  0  0  0  0  0  0  0  0  0  0  0
    3.7321   -3.5000    0.0000 C   0  0  0  0  0  0  0  0  0  0  0  0
    2.8661   -4.0000    0.0000 C   0  0  0  0  0  0  0  0  0  0  0  0
    2.0000   -3.5000    0.0000 C   0  0  0  0  0  0  0  0  0  0  0  0
    2.0000   -2.5000    0.0000 C   0  0  0  0  0  0  0  0  0  0  0  0
    2.8661   -2.0000    0.0000 C   0  0  0  0  0  0  0  0  0  0  0  0
    3.7321   -2.5000    0.0000 C   0  0  0  0  0  0  0  0  0  0  0  0
    3.7321   -5.5000    0.0000 C   0  0  0  0  0  0  0  0  0  0  0  0
    3.7321   -6.5000    0.0000 C   0  0  0  0  0  0  0  0  0  0  0  0
  1  2  1  0  0  0  0
  2 17  1  0  0  0  0
  2  3  2  0  0  0  0
  3  4  1  0  0  0  0
  4 28  1  0  0  0  0
  4  5  2  0  0  0  0
  5  6  1  0  0  0  0
  5 18  1  0  0  0  0
  6 17  1  0  0  0  0
  6  7  2  0  0  0  0
  7  8  1  0  0  0  0
  8  9  1  0  0  0  0
  8 16  2  0  0  0  0
  9 15  1  0  0  0  0
  9 10  2  0  0  0  0
 10 11  1  0  0  0  0
 11 12  2  0  0  0  0
 12 13  1  0  0  0  0
 12 14  1  0  0  0  0
 14 15  2  0  0  0  0
 16 17  1  0  0  0  0
 18 19  1  0  0  0  0
 19 20  1  0  0  0  0
 19 27  1  0  0  0  0
 20 21  1  0  0  0  0
 21 26  1  0  0  0  0
 21 22  2  0  0  0  0
 22 23  1  0  0  0  0
 23 24  2  0  0  0  0
 24 25  1  0  0  0  0
 25 26  2  0  0  0  0
 27 28  1  0  0  0  0
M  END
>  <Code> (7)
CHEMBL98258

>  <Mol_ID> (7)
7

>  <Levels> (7)
high

$$$$
CHEMBL155270
IT_Microcosm_v7.2

 16 18  0  0  0  0  0  0  0  0999 V2000
    8.7350   -2.0000    0.0000 F   0  0  0  0  0  0  0  0  0  0  0  0
    7.8689   -2.5000    0.0000 C   0  0  0  0  0  0  0  0  0  0  0  0
    7.8689   -3.5000    0.0000 C   0  0  0  0  0  0  0  0  0  0  0  0
    7.0029   -4.0000    0.0000 C   0  0  0  0  0  0  0  0  0  0  0  0
    6.1369   -3.5000    0.0000 C   0  0  0  0  0  0  0  0  0  0  0  0
    5.2708   -4.0000    0.0000 C   0  0  0  0  0  0  0  0  0  0  0  0
    5.2708   -5.0000    0.0000 C   0  0  0  0  0  0  0  0  0  0  0  0
    4.4048   -5.5000    0.0000 C   0  0  0  0  0  0  0  0  0  0  0  0
    3.5388   -5.0000    0.0000 C   0  0  0  0  0  0  0  0  0  0  0  0
    2.5877   -5.3090    0.0000 N   0  0  0  0  0  0  0  0  0  0  0  0
    2.0000   -4.5000    0.0000 N   0  0  0  0  0  0  0  0  0  0  0  0
    2.5877   -3.6910    0.0000 C   0  0  0  0  0  0  0  0  0  0  0  0
    3.5388   -4.0000    0.0000 N   0  0  0  0  0  0  0  0  0  0  0  0
    4.4048   -3.5000    0.0000 N   0  0  0  0  0  0  0  0  0  0  0  0
    6.1369   -2.5000    0.0000 C   0  0  0  0  0  0  0  0  0  0  0  0
    7.0029   -2.0000    0.0000 C   0  0  0  0  0  0  0  0  0  0  0  0
  1  2  1  0  0  0  0
  2 16  1  0  0  0  0
  2  3  2  0  0  0  0
  3  4  1  0  0  0  0
  4  5  2  0  0  0  0
  5  6  1  0  0  0  0
  5 15  1  0  0  0  0
  6 14  2  0  0  0  0
  6  7  1  0  0  0  0
  7  8  2  0  0  0  0
  8  9  1  0  0  0  0
  9 13  1  0  0  0  0
  9 10  2  0  0  0  0
 10 11  1  0  0  0  0
 11 12  2  0  0  0  0
 12 13  1  0  0  0  0
 13 14  1  0  0  0  0
 15 16  2  0  0  0  0
M  END
>  <Code> (8)
CHEMBL155270

>  <Mol_ID> (8)
8

>  <Levels> (8)
high

$$$$
CHEMBL86611
IT_Microcosm_v7.2

 21 22  0  0  0  0  0  0  0  0999 V2000
    2.0000   -2.0000    0.0000 C   0  0  0  0  0  0  0  0  0  0  0  0
    2.8660   -2.5000    0.0000 C   0  0  0  0  0  0  0  0  0  0  0  0
    2.8660   -3.5000    0.0000 C   0  0  0  0  0  0  0  0  0  0  0  0
    3.7320   -4.0000    0.0000 N   0  0  0  0  0  0  0  0  0  0  0  0
    3.7320   -5.0000    0.0000 C   0  0  0  0  0  0  0  0  0  0  0  0
    2.8660   -5.5000    0.0000 O   0  0  0  0  0  0  0  0  0  0  0  0
    4.5981   -5.5000    0.0000 C   0  0  0  0  0  0  0  0  0  0  0  0
    4.5981   -6.5000    0.0000 C   0  0  0  0  0  0  0  0  0  0  0  0
    5.4641   -7.0000    0.0000 N   0  0  0  0  0  0  0  0  0  0  0  0
    6.3301   -6.5000    0.0000 C   0  0  0  0  0  0  0  0  0  0  0  0
    6.3301   -5.5000    0.0000 C   0  0  0  0  0  0  0  0  0  0  0  0
    7.2812   -5.1910    0.0000 C   0  0  0  0  0  0  0  0  0  0  0  0
    7.8690   -6.0000    0.0000 N   0  0  0  0  0  0  0  0  0  0  0  0
    7.2812   -6.8090    0.0000 N   0  0  0  0  0  0  0  0  0  0  0  0
    7.5902   -7.7601    0.0000 C   0  0  0  0  0  0  0  0  0  0  0  0
    8.5683   -7.9680    0.0000 C   0  0  0  0  0  0  0  0  0  0  0  0
    8.8774   -8.9190    0.0000 C   0  0  0  0  0  0  0  0  0  0  0  0
    9.8555   -9.1270    0.0000 C   0  0  0  0  0  0  0  0  0  0  0  0
   10.1645  -10.0780    0.0000 C   0  0  0  0  0  0  0  0  0  0  0  0
    5.4641   -5.0000    0.0000 C   0  0  0  0  0  0  0  0  0  0  0  0
    5.4641   -4.0000    0.0000 N   0  0  0  0  0  0  0  0  0  0  0  0
  1  2  2  0  0  0  0
  2  3  1  0  0  0  0
  3  4  1  0  0  0  0
  4  5  1  0  0  0  0
  5  6  2  0  0  0  0
  5  7  1  0  0  0  0
  7 20  1  0  0  0  0
  7  8  2  0  0  0  0
  8  9  1  0  0  0  0
  9 10  2  0  0  0  0
 10 14  1  0  0  0  0
 10 11  1  0  0  0  0
 11 12  1  0  0  0  0
 11 20  2  0  0  0  0
 12 13  2  0  0  0  0
 13 14  1  0  0  0  0
 14 15  1  0  0  0  0
 15 16  1  0  0  0  0
 16 17  1  0  0  0  0
 17 18  2  0  0  0  0
 18 19  1  0  0  0  0
 20 21  1  0  0  0  0
M  END
>  <Code> (9)
CHEMBL86611

>  <Mol_ID> (9)
9

>  <Levels> (9)
high

$$$$
CHEMBL87790
IT_Microcosm_v7.2

 20 21  0  0  0  0  0  0  0  0999 V2000
    2.0000   -9.6622    0.0000 C   0  0  0  0  0  0  0  0  0  0  0  0
    2.9781   -9.4543    0.0000 C   0  0  0  0  0  0  0  0  0  0  0  0
    3.2872   -8.5032    0.0000 C   0  0  0  0  0  0  0  0  0  0  0  0
    2.6180   -7.7601    0.0000 C   0  0  0  0  0  0  0  0  0  0  0  0
    2.9270   -6.8090    0.0000 N   0  0  0  0  0  0  0  0  0  0  0  0
    2.3393   -6.0000    0.0000 N   0  0  0  0  0  0  0  0  0  0  0  0
    2.9270   -5.1910    0.0000 C   0  0  0  0  0  0  0  0  0  0  0  0
    3.8781   -5.5000    0.0000 C   0  0  0  0  0  0  0  0  0  0  0  0
    4.7441   -5.0000    0.0000 C   0  0  0  0  0  0  0  0  0  0  0  0
    4.7441   -4.0000    0.0000 N   0  0  0  0  0  0  0  0  0  0  0  0
    5.6102   -5.5000    0.0000 C   0  0  0  0  0  0  0  0  0  0  0  0
    6.4762   -5.0000    0.0000 C   0  0  0  0  0  0  0  0  0  0  0  0
    7.3422   -5.5000    0.0000 O   0  0  0  0  0  0  0  0  0  0  0  0
    6.4762   -4.0000    0.0000 N   0  0  0  0  0  0  0  0  0  0  0  0
    5.6102   -3.5000    0.0000 C   0  0  0  0  0  0  0  0  0  0  0  0
    5.6102   -2.5000    0.0000 C   0  0  0  0  0  0  0  0  0  0  0  0
    4.7441   -2.0000    0.0000 C   0  0  0  0  0  0  0  0  0  0  0  0
    5.6102   -6.5000    0.0000 C   0  0  0  0  0  0  0  0  0  0  0  0
    4.7441   -7.0000    0.0000 N   0  0  0  0  0  0  0  0  0  0  0  0
    3.8781   -6.5000    0.0000 C   0  0  0  0  0  0  0  0  0  0  0  0
  1  2  2  0  0  0  0
  2  3  1  0  0  0  0
  3  4  1  0  0  0  0
  4  5  1  0  0  0  0
  5 20  1  0  0  0  0
  5  6  1  0  0  0  0
  6  7  2  0  0  0  0
  7  8  1  0  0  0  0
  8 20  1  0  0  0  0
  8  9  2  0  0  0  0
  9 10  1  0  0  0  0
  9 11  1  0  0  0  0
 11 12  1  0  0  0  0
 11 18  2  0  0  0  0
 12 13  2  0  0  0  0
 12 14  1  0  0  0  0
 14 15  1  0  0  0  0
 15 16  1  0  0  0  0
 16 17  2  0  0  0  0
 18 19  1  0  0  0  0
 19 20  2  0  0  0  0
M  END
>  <Code> (10)
CHEMBL87790

>  <Mol_ID> (10)
10

>  <Levels> (10)
high

$$$$
CHEMBL319966
IT_Microcosm_v7.2

 21 24  0  0  0  0  0  0  0  0999 V2000
    3.7321   -6.5000    0.0000 O   0  0  0  0  0  0  0  0  0  0  0  0
    3.7321   -5.5000    0.0000 C   0  0  0  0  0  0  0  0  0  0  0  0
    2.8660   -5.0000    0.0000 N   0  0  0  0  0  0  0  0  0  0  0  0
    2.8660   -4.0000    0.0000 C   0  0  0  0  0  0  0  0  0  0  0  0
    3.7321   -3.5000    0.0000 C   0  0  0  0  0  0  0  0  0  0  0  0
    4.5981   -4.0000    0.0000 C   0  0  0  0  0  0  0  0  0  0  0  0
    5.5491   -3.6910    0.0000 N   0  0  0  0  0  0  0  0  0  0  0  0
    6.1369   -4.5000    0.0000 C   0  0  0  0  0  0  0  0  0  0  0  0
    7.1369   -4.5000    0.0000 C   0  0  0  0  0  0  0  0  0  0  0  0
    7.6369   -3.6340    0.0000 C   0  0  0  0  0  0  0  0  0  0  0  0
    8.6369   -3.6340    0.0000 C   0  0  0  0  0  0  0  0  0  0  0  0
    9.1369   -4.5000    0.0000 C   0  0  0  0  0  0  0  0  0  0  0  0
    8.6369   -5.3660    0.0000 C   0  0  0  0  0  0  0  0  0  0  0  0
    7.6369   -5.3660    0.0000 C   0  0  0  0  0  0  0  0  0  0  0  0
    7.1369   -6.2321    0.0000 F   0  0  0  0  0  0  0  0  0  0  0  0
    5.5491   -5.3090    0.0000 N   0  0  0  0  0  0  0  0  0  0  0  0
    4.5981   -5.0000    0.0000 N   0  0  0  0  0  0  0  0  0  0  0  0
    3.7321   -2.5000    0.0000 C   0  0  0  0  0  0  0  0  0  0  0  0
    2.8660   -2.0000    0.0000 C   0  0  0  0  0  0  0  0  0  0  0  0
    2.0000   -2.5000    0.0000 C   0  0  0  0  0  0  0  0  0  0  0  0
    2.0000   -3.5000    0.0000 C   0  0  0  0  0  0  0  0  0  0  0  0
  1  2  1  0  0  0  0
  2 17  1  0  0  0  0
  2  3  2  0  0  0  0
  3  4  1  0  0  0  0
  4 21  1  0  0  0  0
  4  5  2  0  0  0  0
  5  6  1  0  0  0  0
  5 18  1  0  0  0  0
  6 17  1  0  0  0  0
  6  7  2  0  0  0  0
  7  8  1  0  0  0  0
  8  9  1  0  0  0  0
  8 16  2  0  0  0  0
  9 14  1  0  0  0  0
  9 10  2  0  0  0  0
 10 11  1  0  0  0  0
 11 12  2  0  0  0  0
 12 13  1  0  0  0  0
 13 14  2  0  0  0  0
 14 15  1  0  0  0  0
 16 17  1  0  0  0  0
 18 19  1  0  0  0  0
 19 20  1  0  0  0  0
 20 21  1  0  0  0  0
M  END
>  <Code> (11)
CHEMBL319966

>  <Mol_ID> (11)
11

>  <Levels> (11)
high

$$$$
CHEMBL88106
IT_Microcosm_v7.2

 21 22  0  0  0  0  0  0  0  0999 V2000
    2.0000   -2.0000    0.0000 C   0  0  0  0  0  0  0  0  0  0  0  0
    2.8660   -2.5000    0.0000 C   0  0  0  0  0  0  0  0  0  0  0  0
    2.8660   -3.5000    0.0000 C   0  0  0  0  0  0  0  0  0  0  0  0
    3.7320   -4.0000    0.0000 N   0  0  0  0  0  0  0  0  0  0  0  0
    3.7320   -5.0000    0.0000 C   0  0  0  0  0  0  0  0  0  0  0  0
    2.8660   -5.5000    0.0000 O   0  0  0  0  0  0  0  0  0  0  0  0
    4.5981   -5.5000    0.0000 C   0  0  0  0  0  0  0  0  0  0  0  0
    4.5981   -6.5000    0.0000 C   0  0  0  0  0  0  0  0  0  0  0  0
    5.4641   -7.0000    0.0000 N   0  0  0  0  0  0  0  0  0  0  0  0
    6.3301   -6.5000    0.0000 C   0  0  0  0  0  0  0  0  0  0  0  0
    6.3301   -5.5000    0.0000 C   0  0  0  0  0  0  0  0  0  0  0  0
    7.2812   -5.1910    0.0000 C   0  0  0  0  0  0  0  0  0  0  0  0
    7.8690   -6.0000    0.0000 N   0  0  0  0  0  0  0  0  0  0  0  0
    7.2812   -6.8090    0.0000 N   0  0  0  0  0  0  0  0  0  0  0  0
    7.5902   -7.7601    0.0000 C   0  0  0  0  0  0  0  0  0  0  0  0
    8.5683   -7.9680    0.0000 C   0  0  0  0  0  0  0  0  0  0  0  0
    8.8774   -8.9190    0.0000 C   0  0  0  0  0  0  0  0  0  0  0  0
    9.1864   -9.8701    0.0000 C   0  0  0  0  0  0  0  0  0  0  0  0
    9.4954  -10.8212    0.0000 C   0  0  0  0  0  0  0  0  0  0  0  0
    5.4641   -5.0000    0.0000 C   0  0  0  0  0  0  0  0  0  0  0  0
    5.4641   -4.0000    0.0000 N   0  0  0  0  0  0  0  0  0  0  0  0
  1  2  2  0  0  0  0
  2  3  1  0  0  0  0
  3  4  1  0  0  0  0
  4  5  1  0  0  0  0
  5  6  2  0  0  0  0
  5  7  1  0  0  0  0
  7 20  1  0  0  0  0
  7  8  2  0  0  0  0
  8  9  1  0  0  0  0
  9 10  2  0  0  0  0
 10 14  1  0  0  0  0
 10 11  1  0  0  0  0
 11 12  1  0  0  0  0
 11 20  2  0  0  0  0
 12 13  2  0  0  0  0
 13 14  1  0  0  0  0
 14 15  1  0  0  0  0
 15 16  1  0  0  0  0
 16 17  1  0  0  0  0
 17 18  3  0  0  0  0
 18 19  1  0  0  0  0
 20 21  1  0  0  0  0
M  END
>  <Code> (12)
CHEMBL88106

>  <Mol_ID> (12)
12

>  <Levels> (12)
high

$$$$
CHEMBL86557
IT_Microcosm_v7.2

 22 24  0  0  0  0  0  0  0  0999 V2000
   11.5757   -4.2294    0.0000 C   0  0  0  0  0  0  0  0  0  0  0  0
   10.9066   -3.4863    0.0000 C   0  0  0  0  0  0  0  0  0  0  0  0
   10.2375   -2.7432    0.0000 C   0  0  0  0  0  0  0  0  0  0  0  0
    9.5683   -2.0000    0.0000 C   0  0  0  0  0  0  0  0  0  0  0  0
    8.5902   -2.2079    0.0000 C   0  0  0  0  0  0  0  0  0  0  0  0
    8.2812   -3.1590    0.0000 N   0  0  0  0  0  0  0  0  0  0  0  0
    8.8689   -3.9680    0.0000 N   0  0  0  0  0  0  0  0  0  0  0  0
    8.2812   -4.7770    0.0000 C   0  0  0  0  0  0  0  0  0  0  0  0
    7.3301   -4.4680    0.0000 C   0  0  0  0  0  0  0  0  0  0  0  0
    6.4641   -4.9680    0.0000 C   0  0  0  0  0  0  0  0  0  0  0  0
    6.4641   -5.9680    0.0000 N   0  0  0  0  0  0  0  0  0  0  0  0
    5.5980   -4.4680    0.0000 C   0  0  0  0  0  0  0  0  0  0  0  0
    4.7320   -4.9680    0.0000 C   0  0  0  0  0  0  0  0  0  0  0  0
    3.8660   -4.4680    0.0000 O   0  0  0  0  0  0  0  0  0  0  0  0
    4.7320   -5.9680    0.0000 N   0  0  0  0  0  0  0  0  0  0  0  0
    3.8660   -6.4680    0.0000 C   0  0  0  0  0  0  0  0  0  0  0  0
    3.0000   -5.9680    0.0000 C   0  0  0  0  0  0  0  0  0  0  0  0
    2.0000   -5.9680    0.0000 C   0  0  0  0  0  0  0  0  0  0  0  0
    2.5000   -5.1020    0.0000 C   0  0  0  0  0  0  0  0  0  0  0  0
    5.5980   -3.4680    0.0000 C   0  0  0  0  0  0  0  0  0  0  0  0
    6.4641   -2.9680    0.0000 N   0  0  0  0  0  0  0  0  0  0  0  0
    7.3301   -3.4680    0.0000 C   0  0  0  0  0  0  0  0  0  0  0  0
  1  2  1  0  0  0  0
  2  3  3  0  0  0  0
  3  4  1  0  0  0  0
  4  5  1  0  0  0  0
  5  6  1  0  0  0  0
  6 22  1  0  0  0  0
  6  7  1  0  0  0  0
  7  8  2  0  0  0  0
  8  9  1  0  0  0  0
  9 22  1  0  0  0  0
  9 10  2  0  0  0  0
 10 11  1  0  0  0  0
 10 12  1  0  0  0  0
 12 13  1  0  0  0  0
 12 20  2  0  0  0  0
 13 14  2  0  0  0  0
 13 15  1  0  0  0  0
 15 16  1  0  0  0  0
 16 17  1  0  0  0  0
 17 19  1  0  0  0  0
 17 18  1  0  0  0  0
 18 19  1  0  0  0  0
 20 21  1  0  0  0  0
 21 22  2  0  0  0  0
M  END
>  <Code> (13)
CHEMBL86557

>  <Mol_ID> (13)
13

>  <Levels> (13)
high

$$$$
CHEMBL2263293
IT_Microcosm_v7.2

 25 27  0  0  0  0  0  0  0  0999 V2000
    9.6341   -4.0000    0.0000 N   0  0  0  0  0  0  0  0  0  0  0  0
    9.6341   -3.0000    0.0000 S   0  0  0  0  0  0  0  0  0  0  0  0
   10.6341   -3.0000    0.0000 O   0  0  0  0  0  0  0  0  0  0  0  0
    9.6341   -2.0000    0.0000 O   0  0  0  0  0  0  0  0  0  0  0  0
    8.6341   -3.0000    0.0000 C   0  0  0  0  0  0  0  0  0  0  0  0
    8.1341   -3.8660    0.0000 C   0  0  0  0  0  0  0  0  0  0  0  0
    7.1341   -3.8660    0.0000 C   0  0  0  0  0  0  0  0  0  0  0  0
    6.6341   -3.0000    0.0000 C   0  0  0  0  0  0  0  0  0  0  0  0
    5.6341   -3.0000    0.0000 S   0  0  0  0  0  0  0  0  0  0  0  0
    5.1341   -3.8660    0.0000 C   0  0  0  0  0  0  0  0  0  0  0  0
    5.5408   -4.7796    0.0000 N   0  0  0  0  0  0  0  0  0  0  0  0
    4.7977   -5.4487    0.0000 N   0  0  0  0  0  0  0  0  0  0  0  0
    3.9317   -4.9487    0.0000 C   0  0  0  0  0  0  0  0  0  0  0  0
    3.0181   -5.3554    0.0000 N   0  0  0  0  0  0  0  0  0  0  0  0
    2.9136   -6.3500    0.0000 C   0  0  0  0  0  0  0  0  0  0  0  0
    2.0000   -6.7567    0.0000 O   0  0  0  0  0  0  0  0  0  0  0  0
    3.7226   -6.9377    0.0000 C   0  0  0  0  0  0  0  0  0  0  0  0
    4.6362   -6.5310    0.0000 C   0  0  0  0  0  0  0  0  0  0  0  0
    5.4452   -7.1188    0.0000 C   0  0  0  0  0  0  0  0  0  0  0  0
    5.3406   -8.1133    0.0000 C   0  0  0  0  0  0  0  0  0  0  0  0
    4.4271   -8.5201    0.0000 C   0  0  0  0  0  0  0  0  0  0  0  0
    3.6181   -7.9323    0.0000 C   0  0  0  0  0  0  0  0  0  0  0  0
    4.1396   -3.9706    0.0000 S   0  0  0  0  0  0  0  0  0  0  0  0
    7.1341   -2.1340    0.0000 C   0  0  0  0  0  0  0  0  0  0  0  0
    8.1341   -2.1340    0.0000 C   0  0  0  0  0  0  0  0  0  0  0  0
  1  2  1  0  0  0  0
  2  3  2  0  0  0  0
  2  4  2  0  0  0  0
  2  5  1  0  0  0  0
  5 25  1  0  0  0  0
  5  6  2  0  0  0  0
  6  7  1  0  0  0  0
  7  8  2  0  0  0  0
  8  9  1  0  0  0  0
  8 24  1  0  0  0  0
  9 10  1  0  0  0  0
 10 23  1  0  0  0  0
 10 11  2  0  0  0  0
 11 12  1  0  0  0  0
 12 13  2  0  0  0  0
 13 14  1  0  0  0  0
 13 23  1  0  0  0  0
 14 15  1  0  0  0  0
 15 16  2  0  0  0  0
 15 17  1  0  0  0  0
 17 22  1  0  0  0  0
 17 18  2  0  0  0  0
 18 19  1  0  0  0  0
 19 20  2  0  0  0  0
 20 21  1  0  0  0  0
 21 22  2  0  0  0  0
 24 25  2  0  0  0  0
M  END
>  <Code> (14)
CHEMBL2263293

>  <Mol_ID> (14)
14

>  <Levels> (14)
high

$$$$
CHEMBL20042
IT_Microcosm_v7.2

 21 24  0  0  1  0  0  0  0  0999 V2000
    6.2788   -2.0000    0.0000 O   0  0  0  0  0  0  0  0  0  0  0  0
    6.5878   -2.9510    0.0000 C   0  0  0  0  0  0  0  0  0  0  0  0
    7.5388   -3.2600    0.0000 C   0  0  3  0  0  0  0  0  0  0  0  0
    8.4049   -2.7600    0.0000 C   0  0  0  0  0  0  0  0  0  0  0  0
    9.2709   -3.2600    0.0000 N   0  0  0  0  0  0  0  0  0  0  0  0
    9.2709   -4.2600    0.0000 C   0  0  0  0  0  0  0  0  0  0  0  0
   10.1369   -4.7600    0.0000 C   0  0  0  0  0  0  0  0  0  0  0  0
   10.1369   -5.7600    0.0000 C   0  0  0  0  0  0  0  0  0  0  0  0
    9.2709   -6.2600    0.0000 C   0  0  0  0  0  0  0  0  0  0  0  0
    8.4049   -5.7600    0.0000 C   0  0  0  0  0  0  0  0  0  0  0  0
    8.4049   -4.7600    0.0000 C   0  0  0  0  0  0  0  0  0  0  0  0
    7.5388   -4.2600    0.0000 C   0  0  0  0  0  0  0  0  0  0  0  0
    6.5878   -4.5690    0.0000 N   0  0  0  0  0  0  0  0  0  0  0  0
    6.0000   -3.7600    0.0000 N   0  0  0  0  0  0  0  0  0  0  0  0
    5.0000   -3.7600    0.0000 C   0  0  0  0  0  0  0  0  0  0  0  0
    4.5000   -4.6261    0.0000 C   0  0  0  0  0  0  0  0  0  0  0  0
    3.5000   -4.6261    0.0000 C   0  0  0  0  0  0  0  0  0  0  0  0
    3.0000   -3.7600    0.0000 C   0  0  0  0  0  0  0  0  0  0  0  0
    2.0000   -3.7600    0.0000 Cl  0  0  0  0  0  0  0  0  0  0  0  0
    3.5000   -2.8940    0.0000 C   0  0  0  0  0  0  0  0  0  0  0  0
    4.5000   -2.8940    0.0000 C   0  0  0  0  0  0  0  0  0  0  0  0
  1  2  2  0  0  0  0
  2 14  1  0  0  0  0
  2  3  1  0  0  0  0
  3 12  1  0  0  0  0
  3  4  1  0  0  0  0
  4  5  2  0  0  0  0
  5  6  1  0  0  0  0
  6 11  1  0  0  0  0
  6  7  2  0  0  0  0
  7  8  1  0  0  0  0
  8  9  2  0  0  0  0
  9 10  1  0  0  0  0
 10 11  2  0  0  0  0
 11 12  1  0  0  0  0
 12 13  2  0  0  0  0
 13 14  1  0  0  0  0
 14 15  1  0  0  0  0
 15 21  1  0  0  0  0
 15 16  2  0  0  0  0
 16 17  1  0  0  0  0
 17 18  2  0  0  0  0
 18 19  1  0  0  0  0
 18 20  1  0  0  0  0
 20 21  2  0  0  0  0
M  END
>  <Code> (15)
CHEMBL20042

>  <Mol_ID> (15)
15

>  <Levels> (15)
high

$$$$
CHEMBL101304
IT_Microcosm_v7.2

 23 25  0  0  0  0  0  0  0  0999 V2000
   10.1369   -6.1974    0.0000 C   0  0  0  0  0  0  0  0  0  0  0  0
    9.1369   -6.1974    0.0000 C   0  0  0  0  0  0  0  0  0  0  0  0
    8.6369   -7.0635    0.0000 C   0  0  0  0  0  0  0  0  0  0  0  0
    7.6369   -7.0635    0.0000 C   0  0  0  0  0  0  0  0  0  0  0  0
    7.1369   -6.1974    0.0000 C   0  0  0  0  0  0  0  0  0  0  0  0
    6.1369   -6.1974    0.0000 C   0  0  0  0  0  0  0  0  0  0  0  0
    5.5491   -7.0064    0.0000 N   0  0  0  0  0  0  0  0  0  0  0  0
    4.5981   -6.6974    0.0000 C   0  0  0  0  0  0  0  0  0  0  0  0
    3.7320   -7.1974    0.0000 C   0  0  0  0  0  0  0  0  0  0  0  0
    2.8660   -6.6974    0.0000 C   0  0  0  0  0  0  0  0  0  0  0  0
    2.8660   -5.6974    0.0000 C   0  0  0  0  0  0  0  0  0  0  0  0
    2.0000   -5.1974    0.0000 Cl  0  0  0  0  0  0  0  0  0  0  0  0
    3.7320   -5.1974    0.0000 N   0  0  0  0  0  0  0  0  0  0  0  0
    4.5981   -5.6974    0.0000 C   0  0  0  0  0  0  0  0  0  0  0  0
    5.5491   -5.3884    0.0000 N   0  0  0  0  0  0  0  0  0  0  0  0
    5.8581   -4.4374    0.0000 C   0  0  0  0  0  0  0  0  0  0  0  0
    5.1890   -3.6942    0.0000 C   0  0  0  0  0  0  0  0  0  0  0  0
    4.2109   -3.9021    0.0000 O   0  0  0  0  0  0  0  0  0  0  0  0
    5.4980   -2.7432    0.0000 N   0  0  0  0  0  0  0  0  0  0  0  0
    4.8289   -2.0000    0.0000 C   0  0  0  0  0  0  0  0  0  0  0  0
    6.4762   -2.5352    0.0000 C   0  0  0  0  0  0  0  0  0  0  0  0
    7.6369   -5.3314    0.0000 C   0  0  0  0  0  0  0  0  0  0  0  0
    8.6369   -5.3314    0.0000 C   0  0  0  0  0  0  0  0  0  0  0  0
  1  2  1  0  0  0  0
  2 23  1  0  0  0  0
  2  3  2  0  0  0  0
  3  4  1  0  0  0  0
  4  5  2  0  0  0  0
  5  6  1  0  0  0  0
  5 22  1  0  0  0  0
  6 15  1  0  0  0  0
  6  7  2  0  0  0  0
  7  8  1  0  0  0  0
  8 14  1  0  0  0  0
  8  9  2  0  0  0  0
  9 10  1  0  0  0  0
 10 11  2  0  0  0  0
 11 12  1  0  0  0  0
 11 13  1  0  0  0  0
 13 14  2  0  0  0  0
 14 15  1  0  0  0  0
 15 16  1  0  0  0  0
 16 17  1  0  0  0  0
 17 18  2  0  0  0  0
 17 19  1  0  0  0  0
 19 20  1  0  0  0  0
 19 21  1  0  0  0  0
 22 23  2  0  0  0  0
M  END
>  <Code> (16)
CHEMBL101304

>  <Mol_ID> (16)
16

>  <Levels> (16)
high

$$$$
CHEMBL2263296
IT_Microcosm_v7.2

 25 27  0  0  0  0  0  0  0  0999 V2000
   10.2208   -2.0000    0.0000 O   0  0  0  0  0  0  0  0  0  0  0  0
    9.8141   -2.9135    0.0000 C   0  0  0  0  0  0  0  0  0  0  0  0
    8.8195   -3.0181    0.0000 N   0  0  0  0  0  0  0  0  0  0  0  0
    8.4128   -3.9316    0.0000 C   0  0  0  0  0  0  0  0  0  0  0  0
    8.9128   -4.7976    0.0000 N   0  0  0  0  0  0  0  0  0  0  0  0
    8.2437   -5.5408    0.0000 N   0  0  0  0  0  0  0  0  0  0  0  0
    7.3301   -5.1340    0.0000 C   0  0  0  0  0  0  0  0  0  0  0  0
    6.4641   -5.6340    0.0000 S   0  0  0  0  0  0  0  0  0  0  0  0
    5.5981   -5.1340    0.0000 C   0  0  0  0  0  0  0  0  0  0  0  0
    4.7320   -5.6340    0.0000 C   0  0  0  0  0  0  0  0  0  0  0  0
    3.8660   -5.1340    0.0000 C   0  0  0  0  0  0  0  0  0  0  0  0
    3.8660   -4.1340    0.0000 C   0  0  0  0  0  0  0  0  0  0  0  0
    3.0000   -3.6340    0.0000 C   0  0  0  0  0  0  0  0  0  0  0  0
    2.0000   -3.6340    0.0000 F   0  0  0  0  0  0  0  0  0  0  0  0
    2.5000   -4.5001    0.0000 F   0  0  0  0  0  0  0  0  0  0  0  0
    3.0000   -2.6340    0.0000 F   0  0  0  0  0  0  0  0  0  0  0  0
    4.7320   -3.6340    0.0000 C   0  0  0  0  0  0  0  0  0  0  0  0
    5.5981   -4.1340    0.0000 C   0  0  0  0  0  0  0  0  0  0  0  0
    7.4346   -4.1395    0.0000 S   0  0  0  0  0  0  0  0  0  0  0  0
   10.4018   -3.7226    0.0000 C   0  0  0  0  0  0  0  0  0  0  0  0
   11.3964   -3.6180    0.0000 C   0  0  0  0  0  0  0  0  0  0  0  0
   11.9841   -4.4270    0.0000 C   0  0  0  0  0  0  0  0  0  0  0  0
   11.5774   -5.3406    0.0000 C   0  0  0  0  0  0  0  0  0  0  0  0
   10.5829   -5.4451    0.0000 C   0  0  0  0  0  0  0  0  0  0  0  0
    9.9951   -4.6361    0.0000 C   0  0  0  0  0  0  0  0  0  0  0  0
  1  2  2  0  0  0  0
  2  3  1  0  0  0  0
  2 20  1  0  0  0  0
  3  4  1  0  0  0  0
  4 19  1  0  0  0  0
  4  5  2  0  0  0  0
  5  6  1  0  0  0  0
  6  7  2  0  0  0  0
  7  8  1  0  0  0  0
  7 19  1  0  0  0  0
  8  9  1  0  0  0  0
  9 18  1  0  0  0  0
  9 10  2  0  0  0  0
 10 11  1  0  0  0  0
 11 12  2  0  0  0  0
 12 13  1  0  0  0  0
 12 17  1  0  0  0  0
 13 14  1  0  0  0  0
 13 15  1  0  0  0  0
 13 16  1  0  0  0  0
 17 18  2  0  0  0  0
 20 25  1  0  0  0  0
 20 21  2  0  0  0  0
 21 22  1  0  0  0  0
 22 23  2  0  0  0  0
 23 24  1  0  0  0  0
 24 25  2  0  0  0  0
M  END
>  <Code> (17)
CHEMBL2263296

>  <Mol_ID> (17)
17

>  <Levels> (17)
high

$$$$
CHEMBL260994
IT_Microcosm_v7.2

 27 30  0  0  1  0  0  0  0  0999 V2000
    5.5084   -8.6637    0.0000 O   0  0  0  0  0  0  0  0  0  0  0  0
    4.7653   -7.9945    0.0000 C   0  0  0  0  0  0  0  0  0  0  0  0
    3.7871   -8.2024    0.0000 N   0  0  0  0  0  0  0  0  0  0  0  0
    3.2871   -7.3364    0.0000 C   0  0  0  0  0  0  0  0  0  0  0  0
    2.3090   -7.1285    0.0000 C   0  0  0  0  0  0  0  0  0  0  0  0
    2.0000   -6.1774    0.0000 C   0  0  0  0  0  0  0  0  0  0  0  0
    2.6691   -5.4343    0.0000 C   0  0  0  0  0  0  0  0  0  0  0  0
    3.6472   -5.6422    0.0000 C   0  0  0  0  0  0  0  0  0  0  0  0
    3.9563   -6.5933    0.0000 C   0  0  0  0  0  0  0  0  0  0  0  0
    4.8698   -7.0000    0.0000 C   0  0  3  0  0  0  0  0  0  0  0  0
    5.7358   -6.5000    0.0000 C   0  0  0  0  0  0  0  0  0  0  0  0
    6.6018   -7.0000    0.0000 C   0  0  0  0  0  0  0  0  0  0  0  0
    7.4679   -6.5000    0.0000 C   0  0  0  0  0  0  0  0  0  0  0  0
    7.4679   -5.5000    0.0000 C   0  0  0  0  0  0  0  0  0  0  0  0
    8.3339   -5.0000    0.0000 N   0  0  0  0  0  0  0  0  0  0  0  0
    9.1999   -5.5000    0.0000 C   0  0  0  0  0  0  0  0  0  0  0  0
   10.0660   -5.0000    0.0000 C   0  0  0  0  0  0  0  0  0  0  0  0
   10.0660   -4.0000    0.0000 N   0  0  0  0  0  0  0  0  0  0  0  0
   10.9320   -3.5000    0.0000 C   0  0  0  0  0  0  0  0  0  0  0  0
   11.7980   -4.0000    0.0000 C   0  0  0  0  0  0  0  0  0  0  0  0
   12.6640   -3.5000    0.0000 C   0  0  0  0  0  0  0  0  0  0  0  0
   12.6640   -2.5000    0.0000 C   0  0  0  0  0  0  0  0  0  0  0  0
   13.5301   -2.0000    0.0000 Cl  0  0  0  0  0  0  0  0  0  0  0  0
   11.7980   -2.0000    0.0000 C   0  0  0  0  0  0  0  0  0  0  0  0
   10.9320   -2.5000    0.0000 C   0  0  0  0  0  0  0  0  0  0  0  0
    9.1999   -3.5000    0.0000 C   0  0  0  0  0  0  0  0  0  0  0  0
    8.3339   -4.0000    0.0000 C   0  0  0  0  0  0  0  0  0  0  0  0
  1  2  2  0  0  0  0
  2 10  1  0  0  0  0
  2  3  1  0  0  0  0
  3  4  1  0  0  0  0
  4  9  1  0  0  0  0
  4  5  2  0  0  0  0
  5  6  1  0  0  0  0
  6  7  2  0  0  0  0
  7  8  1  0  0  0  0
  8  9  2  0  0  0  0
  9 10  1  0  0  0  0
 10 11  1  0  0  0  0
 11 12  1  0  0  0  0
 12 13  1  0  0  0  0
 13 14  1  0  0  0  0
 14 15  1  0  0  0  0
 15 27  1  0  0  0  0
 15 16  1  0  0  0  0
 16 17  1  0  0  0  0
 17 18  1  0  0  0  0
 18 19  1  0  0  0  0
 18 26  1  0  0  0  0
 19 25  1  0  0  0  0
 19 20  2  0  0  0  0
 20 21  1  0  0  0  0
 21 22  2  0  0  0  0
 22 23  1  0  0  0  0
 22 24  1  0  0  0  0
 24 25  2  0  0  0  0
 26 27  1  0  0  0  0
M  END
>  <Code> (18)
CHEMBL260994

>  <Mol_ID> (18)
18

>  <Levels> (18)
high

$$$$
CHEMBL347801
IT_Microcosm_v7.2

 17 19  0  0  0  0  0  0  0  0999 V2000
    8.4563   -2.7399    0.0000 C   0  0  0  0  0  0  0  0  0  0  0  0
    8.1473   -3.6910    0.0000 C   0  0  0  0  0  0  0  0  0  0  0  0
    8.7350   -4.5000    0.0000 N   0  0  0  0  0  0  0  0  0  0  0  0
    8.1473   -5.3090    0.0000 N   0  0  0  0  0  0  0  0  0  0  0  0
    7.1962   -5.0000    0.0000 C   0  0  0  0  0  0  0  0  0  0  0  0
    6.3302   -5.5000    0.0000 C   0  0  0  0  0  0  0  0  0  0  0  0
    5.4641   -5.0000    0.0000 C   0  0  0  0  0  0  0  0  0  0  0  0
    5.4641   -4.0000    0.0000 C   0  0  0  0  0  0  0  0  0  0  0  0
    4.5981   -3.5000    0.0000 C   0  0  0  0  0  0  0  0  0  0  0  0
    3.7321   -4.0000    0.0000 C   0  0  0  0  0  0  0  0  0  0  0  0
    2.8661   -3.5000    0.0000 C   0  0  0  0  0  0  0  0  0  0  0  0
    2.8661   -2.5000    0.0000 C   0  0  0  0  0  0  0  0  0  0  0  0
    2.0000   -2.0000    0.0000 F   0  0  0  0  0  0  0  0  0  0  0  0
    3.7321   -2.0000    0.0000 C   0  0  0  0  0  0  0  0  0  0  0  0
    4.5981   -2.5000    0.0000 C   0  0  0  0  0  0  0  0  0  0  0  0
    6.3302   -3.5000    0.0000 N   0  0  0  0  0  0  0  0  0  0  0  0
    7.1962   -4.0000    0.0000 N   0  0  0  0  0  0  0  0  0  0  0  0
  1  2  1  0  0  0  0
  2 17  1  0  0  0  0
  2  3  2  0  0  0  0
  3  4  1  0  0  0  0
  4  5  2  0  0  0  0
  5 17  1  0  0  0  0
  5  6  1  0  0  0  0
  6  7  2  0  0  0  0
  7  8  1  0  0  0  0
  8  9  1  0  0  0  0
  8 16  2  0  0  0  0
  9 15  1  0  0  0  0
  9 10  2  0  0  0  0
 10 11  1  0  0  0  0
 11 12  2  0  0  0  0
 12 13  1  0  0  0  0
 12 14  1  0  0  0  0
 14 15  2  0  0  0  0
 16 17  1  0  0  0  0
M  END
>  <Code> (19)
CHEMBL347801

>  <Mol_ID> (19)
19

>  <Levels> (19)
high

$$$$
CHEMBL4093093
IT_Microcosm_v7.2

 27 30  0  0  0  0  0  0  0  0999 V2000
   11.8008   -3.5827    0.0000 C   0  0  0  0  0  0  0  0  0  0  0  0
   10.9348   -3.0827    0.0000 O   0  0  0  0  0  0  0  0  0  0  0  0
   10.0687   -3.5827    0.0000 C   0  0  0  0  0  0  0  0  0  0  0  0
   10.0687   -4.5827    0.0000 C   0  0  0  0  0  0  0  0  0  0  0  0
    9.2027   -5.0827    0.0000 C   0  0  0  0  0  0  0  0  0  0  0  0
    8.3367   -4.5827    0.0000 C   0  0  0  0  0  0  0  0  0  0  0  0
    7.4706   -5.0827    0.0000 C   0  0  0  0  0  0  0  0  0  0  0  0
    6.6046   -4.5827    0.0000 N   0  0  0  0  0  0  0  0  0  0  0  0
    6.6046   -3.5827    0.0000 C   0  0  0  0  0  0  0  0  0  0  0  0
    5.8615   -2.9136    0.0000 C   0  0  0  0  0  0  0  0  0  0  0  0
    4.8833   -3.1215    0.0000 C   0  0  0  0  0  0  0  0  0  0  0  0
    4.2142   -2.3783    0.0000 O   0  0  0  0  0  0  0  0  0  0  0  0
    4.5743   -4.0725    0.0000 O   0  0  0  0  0  0  0  0  0  0  0  0
    3.5962   -4.2804    0.0000 C   0  0  0  0  0  0  0  0  0  0  0  0
    3.2871   -5.2315    0.0000 C   0  0  0  0  0  0  0  0  0  0  0  0
    2.3090   -5.4394    0.0000 C   0  0  0  0  0  0  0  0  0  0  0  0
    2.0000   -6.3905    0.0000 C   0  0  0  0  0  0  0  0  0  0  0  0
    2.6691   -7.1336    0.0000 C   0  0  0  0  0  0  0  0  0  0  0  0
    3.6473   -6.9257    0.0000 C   0  0  0  0  0  0  0  0  0  0  0  0
    3.9563   -5.9747    0.0000 C   0  0  0  0  0  0  0  0  0  0  0  0
    4.9344   -5.7667    0.0000 O   0  0  0  0  0  0  0  0  0  0  0  0
    5.6036   -6.5099    0.0000 C   0  0  0  0  0  0  0  0  0  0  0  0
    6.2682   -2.0000    0.0000 C   0  0  0  0  0  0  0  0  0  0  0  0
    7.2627   -2.1046    0.0000 N   0  0  0  0  0  0  0  0  0  0  0  0
    7.4706   -3.0827    0.0000 N   0  0  0  0  0  0  0  0  0  0  0  0
    8.3367   -3.5827    0.0000 C   0  0  0  0  0  0  0  0  0  0  0  0
    9.2027   -3.0827    0.0000 C   0  0  0  0  0  0  0  0  0  0  0  0
  1  2  1  0  0  0  0
  2  3  1  0  0  0  0
  3 27  1  0  0  0  0
  3  4  2  0  0  0  0
  4  5  1  0  0  0  0
  5  6  2  0  0  0  0
  6 26  1  0  0  0  0
  6  7  1  0  0  0  0
  7  8  2  0  0  0  0
  8  9  1  0  0  0  0
  9 25  1  0  0  0  0
  9 10  2  0  0  0  0
 10 11  1  0  0  0  0
 10 23  1  0  0  0  0
 11 12  2  0  0  0  0
 11 13  1  0  0  0  0
 13 14  1  0  0  0  0
 14 15  1  0  0  0  0
 15 20  1  0  0  0  0
 15 16  2  0  0  0  0
 16 17  1  0  0  0  0
 17 18  2  0  0  0  0
 18 19  1  0  0  0  0
 19 20  2  0  0  0  0
 20 21  1  0  0  0  0
 21 22  1  0  0  0  0
 23 24  2  0  0  0  0
 24 25  1  0  0  0  0
 25 26  1  0  0  0  0
 26 27  2  0  0  0  0
M  END
>  <Code> (20)
CHEMBL4093093

>  <Mol_ID> (20)
20

>  <Levels> (20)
high

$$$$
CHEMBL661
IT_Microcosm_v7.2

 22 25  0  0  0  0  0  0  0  0999 V2000
    7.6453   -2.2899    0.0000 C   0  0  0  0  0  0  0  0  0  0  0  0
    7.6304   -3.2898    0.0000 C   0  0  0  0  0  0  0  0  0  0  0  0
    8.4305   -3.8896    0.0000 N   0  0  0  0  0  0  0  0  0  0  0  0
    8.1073   -4.8359    0.0000 N   0  0  0  0  0  0  0  0  0  0  0  0
    7.1074   -4.8210    0.0000 C   0  0  0  0  0  0  0  0  0  0  0  0
    6.8127   -3.8654    0.0000 N   0  0  0  0  0  0  0  0  0  0  0  0
    5.8818   -3.5000    0.0000 C   0  0  0  0  0  0  0  0  0  0  0  0
    5.8818   -2.5000    0.0000 C   0  0  0  0  0  0  0  0  0  0  0  0
    5.0158   -2.0000    0.0000 C   0  0  0  0  0  0  0  0  0  0  0  0
    4.1497   -2.5000    0.0000 C   0  0  0  0  0  0  0  0  0  0  0  0
    3.2837   -2.0000    0.0000 Cl  0  0  0  0  0  0  0  0  0  0  0  0
    4.1497   -3.5000    0.0000 C   0  0  0  0  0  0  0  0  0  0  0  0
    5.0158   -4.0000    0.0000 C   0  0  0  0  0  0  0  0  0  0  0  0
    4.8667   -4.9889    0.0000 C   0  0  0  0  0  0  0  0  0  0  0  0
    3.9112   -5.2836    0.0000 C   0  0  0  0  0  0  0  0  0  0  0  0
    3.6886   -6.2586    0.0000 C   0  0  0  0  0  0  0  0  0  0  0  0
    2.7331   -6.5533    0.0000 C   0  0  0  0  0  0  0  0  0  0  0  0
    2.0000   -5.8731    0.0000 C   0  0  0  0  0  0  0  0  0  0  0  0
    2.2225   -4.8982    0.0000 C   0  0  0  0  0  0  0  0  0  0  0  0
    3.1781   -4.6035    0.0000 C   0  0  0  0  0  0  0  0  0  0  0  0
    5.5469   -5.7219    0.0000 N   0  0  0  0  0  0  0  0  0  0  0  0
    6.5441   -5.6472    0.0000 C   0  0  0  0  0  0  0  0  0  0  0  0
  1  2  1  0  0  0  0
  2  6  1  0  0  0  0
  2  3  2  0  0  0  0
  3  4  1  0  0  0  0
  4  5  2  0  0  0  0
  5 22  1  0  0  0  0
  5  6  1  0  0  0  0
  6  7  1  0  0  0  0
  7 13  1  0  0  0  0
  7  8  2  0  0  0  0
  8  9  1  0  0  0  0
  9 10  2  0  0  0  0
 10 11  1  0  0  0  0
 10 12  1  0  0  0  0
 12 13  2  0  0  0  0
 13 14  1  0  0  0  0
 14 15  1  0  0  0  0
 14 21  2  0  0  0  0
 15 20  1  0  0  0  0
 15 16  2  0  0  0  0
 16 17  1  0  0  0  0
 17 18  2  0  0  0  0
 18 19  1  0  0  0  0
 19 20  2  0  0  0  0
 21 22  1  0  0  0  0
M  END
>  <Code> (21)
CHEMBL661

>  <Mol_ID> (21)
21

>  <Levels> (21)
high

$$$$
CHEMBL562219
IT_Microcosm_v7.2

 27 29  0  0  1  0  0  0  0  0999 V2000
    7.5622   -9.3660    0.0000 C   0  0  0  0  0  0  0  0  0  0  0  0
    8.0622   -8.5000    0.0000 C   0  0  1  0  0  0  0  0  0  0  0  0
    8.9283   -9.0000    0.0000 H   0  0  0  0  0  0  0  0  0  0  0  0
    8.5622   -7.6340    0.0000 C   0  0  0  0  0  0  0  0  0  0  0  0
    8.5622   -6.6340    0.0000 C   0  0  0  0  0  0  0  0  0  0  0  0
    9.4283   -7.1340    0.0000 C   0  0  0  0  0  0  0  0  0  0  0  0
    7.1962   -8.0000    0.0000 N   0  0  0  0  0  0  0  0  0  0  0  0
    6.3302   -8.5000    0.0000 C   0  0  0  0  0  0  0  0  0  0  0  0
    5.4641   -8.0000    0.0000 C   0  0  0  0  0  0  0  0  0  0  0  0
    4.5981   -8.5000    0.0000 Cl  0  0  0  0  0  0  0  0  0  0  0  0
    5.4641   -7.0000    0.0000 N   0  0  0  0  0  0  0  0  0  0  0  0
    6.3302   -6.5000    0.0000 C   0  0  0  0  0  0  0  0  0  0  0  0
    6.3302   -5.5000    0.0000 N   0  0  0  0  0  0  0  0  0  0  0  0
    5.4641   -5.0000    0.0000 C   0  0  0  0  0  0  0  0  0  0  0  0
    4.5981   -5.5000    0.0000 C   0  0  0  0  0  0  0  0  0  0  0  0
    4.5981   -6.5000    0.0000 Cl  0  0  0  0  0  0  0  0  0  0  0  0
    3.7321   -5.0000    0.0000 C   0  0  0  0  0  0  0  0  0  0  0  0
    3.7321   -4.0000    0.0000 C   0  0  0  0  0  0  0  0  0  0  0  0
    2.8661   -3.5000    0.0000 O   0  0  0  0  0  0  0  0  0  0  0  0
    2.8661   -2.5000    0.0000 C   0  0  0  0  0  0  0  0  0  0  0  0
    3.7321   -2.0000    0.0000 F   0  0  0  0  0  0  0  0  0  0  0  0
    2.0000   -2.0000    0.0000 F   0  0  0  0  0  0  0  0  0  0  0  0
    4.5981   -3.5000    0.0000 C   0  0  0  0  0  0  0  0  0  0  0  0
    5.4641   -4.0000    0.0000 C   0  0  0  0  0  0  0  0  0  0  0  0
    6.3302   -3.5000    0.0000 Cl  0  0  0  0  0  0  0  0  0  0  0  0
    7.1962   -7.0000    0.0000 C   0  0  0  0  0  0  0  0  0  0  0  0
    8.0622   -6.5000    0.0000 O   0  0  0  0  0  0  0  0  0  0  0  0
  1  2  1  0  0  0  0
  2  3  1  1  0  0  0
  2  4  1  0  0  0  0
  2  7  1  0  0  0  0
  4  6  1  0  0  0  0
  4  5  1  0  0  0  0
  5  6  1  0  0  0  0
  7 26  1  0  0  0  0
  7  8  1  0  0  0  0
  8  9  2  0  0  0  0
  9 10  1  0  0  0  0
  9 11  1  0  0  0  0
 11 12  2  0  0  0  0
 12 13  1  0  0  0  0
 12 26  1  0  0  0  0
 13 14  1  0  0  0  0
 14 24  1  0  0  0  0
 14 15  2  0  0  0  0
 15 16  1  0  0  0  0
 15 17  1  0  0  0  0
 17 18  2  0  0  0  0
 18 19  1  0  0  0  0
 18 23  1  0  0  0  0
 19 20  1  0  0  0  0
 20 21  1  0  0  0  0
 20 22  1  0  0  0  0
 23 24  2  0  0  0  0
 24 25  1  0  0  0  0
 26 27  2  0  0  0  0
M  END
>  <Code> (22)
CHEMBL562219

>  <Mol_ID> (22)
22

>  <Levels> (22)
high

$$$$
CHEMBL2263292
IT_Microcosm_v7.2

 25 27  0  0  0  0  0  0  0  0999 V2000
    4.8451   -8.0255    0.0000 O   0  0  0  0  0  0  0  0  0  0  0  0
    4.7406   -7.0310    0.0000 C   0  0  0  0  0  0  0  0  0  0  0  0
    5.5496   -6.4432    0.0000 N   0  0  0  0  0  0  0  0  0  0  0  0
    5.4451   -5.4487    0.0000 C   0  0  0  0  0  0  0  0  0  0  0  0
    4.5791   -4.9487    0.0000 N   0  0  0  0  0  0  0  0  0  0  0  0
    4.7870   -3.9706    0.0000 N   0  0  0  0  0  0  0  0  0  0  0  0
    5.7815   -3.8660    0.0000 C   0  0  0  0  0  0  0  0  0  0  0  0
    6.2815   -3.0000    0.0000 S   0  0  0  0  0  0  0  0  0  0  0  0
    7.2815   -3.0000    0.0000 C   0  0  0  0  0  0  0  0  0  0  0  0
    7.7815   -2.1340    0.0000 C   0  0  0  0  0  0  0  0  0  0  0  0
    8.7815   -2.1340    0.0000 C   0  0  0  0  0  0  0  0  0  0  0  0
    9.2815   -3.0000    0.0000 C   0  0  0  0  0  0  0  0  0  0  0  0
   10.2815   -3.0000    0.0000 S   0  0  0  0  0  0  0  0  0  0  0  0
   10.2815   -4.0000    0.0000 O   0  0  0  0  0  0  0  0  0  0  0  0
   11.2815   -3.0000    0.0000 O   0  0  0  0  0  0  0  0  0  0  0  0
   10.2815   -2.0000    0.0000 Cl  0  0  0  0  0  0  0  0  0  0  0  0
    8.7815   -3.8660    0.0000 C   0  0  0  0  0  0  0  0  0  0  0  0
    7.7815   -3.8660    0.0000 C   0  0  0  0  0  0  0  0  0  0  0  0
    6.1882   -4.7796    0.0000 S   0  0  0  0  0  0  0  0  0  0  0  0
    3.8271   -6.6243    0.0000 C   0  0  0  0  0  0  0  0  0  0  0  0
    3.0180   -7.2121    0.0000 C   0  0  0  0  0  0  0  0  0  0  0  0
    2.1045   -6.8053    0.0000 C   0  0  0  0  0  0  0  0  0  0  0  0
    2.0000   -5.8108    0.0000 C   0  0  0  0  0  0  0  0  0  0  0  0
    2.8090   -5.2230    0.0000 C   0  0  0  0  0  0  0  0  0  0  0  0
    3.7225   -5.6298    0.0000 C   0  0  0  0  0  0  0  0  0  0  0  0
  1  2  2  0  0  0  0
  2  3  1  0  0  0  0
  2 20  1  0  0  0  0
  3  4  1  0  0  0  0
  4 19  1  0  0  0  0
  4  5  2  0  0  0  0
  5  6  1  0  0  0  0
  6  7  2  0  0  0  0
  7  8  1  0  0  0  0
  7 19  1  0  0  0  0
  8  9  1  0  0  0  0
  9 18  1  0  0  0  0
  9 10  2  0  0  0  0
 10 11  1  0  0  0  0
 11 12  2  0  0  0  0
 12 13  1  0  0  0  0
 12 17  1  0  0  0  0
 13 14  2  0  0  0  0
 13 15  2  0  0  0  0
 13 16  1  0  0  0  0
 17 18  2  0  0  0  0
 20 25  1  0  0  0  0
 20 21  2  0  0  0  0
 21 22  1  0  0  0  0
 22 23  2  0  0  0  0
 23 24  1  0  0  0  0
 24 25  2  0  0  0  0
M  END
>  <Code> (23)
CHEMBL2263292

>  <Mol_ID> (23)
23

>  <Levels> (23)
high

$$$$
CHEMBL470786
IT_Microcosm_v7.2

 23 25  0  0  0  0  0  0  0  0999 V2000
    8.9282   -8.5000    0.0000 C   0  0  0  0  0  0  0  0  0  0  0  0
    9.7942   -8.0000    0.0000 C   0  0  0  0  0  0  0  0  0  0  0  0
   10.6603   -8.5000    0.0000 O   0  0  0  0  0  0  0  0  0  0  0  0
    9.7942   -7.0000    0.0000 N   0  0  0  0  0  0  0  0  0  0  0  0
    8.9282   -6.5000    0.0000 C   0  0  0  0  0  0  0  0  0  0  0  0
    8.0622   -7.0000    0.0000 C   0  0  0  0  0  0  0  0  0  0  0  0
    7.1961   -6.5000    0.0000 C   0  0  0  0  0  0  0  0  0  0  0  0
    7.1961   -5.5000    0.0000 C   0  0  0  0  0  0  0  0  0  0  0  0
    6.3301   -5.0000    0.0000 N   0  0  0  0  0  0  0  0  0  0  0  0
    5.4641   -5.5000    0.0000 C   0  0  0  0  0  0  0  0  0  0  0  0
    4.5981   -5.0000    0.0000 C   0  0  0  0  0  0  0  0  0  0  0  0
    4.5981   -4.0000    0.0000 N   0  0  0  0  0  0  0  0  0  0  0  0
    3.7320   -3.5000    0.0000 C   0  0  0  0  0  0  0  0  0  0  0  0
    2.8660   -4.0000    0.0000 C   0  0  0  0  0  0  0  0  0  0  0  0
    2.0000   -3.5000    0.0000 C   0  0  0  0  0  0  0  0  0  0  0  0
    2.0000   -2.5000    0.0000 C   0  0  0  0  0  0  0  0  0  0  0  0
    2.8660   -2.0000    0.0000 C   0  0  0  0  0  0  0  0  0  0  0  0
    3.7320   -2.5000    0.0000 C   0  0  0  0  0  0  0  0  0  0  0  0
    4.5981   -2.0000    0.0000 Cl  0  0  0  0  0  0  0  0  0  0  0  0
    5.4641   -3.5000    0.0000 C   0  0  0  0  0  0  0  0  0  0  0  0
    6.3301   -4.0000    0.0000 C   0  0  0  0  0  0  0  0  0  0  0  0
    8.0622   -5.0000    0.0000 C   0  0  0  0  0  0  0  0  0  0  0  0
    8.9282   -5.5000    0.0000 C   0  0  0  0  0  0  0  0  0  0  0  0
  1  2  1  0  0  0  0
  2  3  2  0  0  0  0
  2  4  1  0  0  0  0
  4  5  1  0  0  0  0
  5 23  1  0  0  0  0
  5  6  2  0  0  0  0
  6  7  1  0  0  0  0
  7  8  2  0  0  0  0
  8  9  1  0  0  0  0
  8 22  1  0  0  0  0
  9 21  1  0  0  0  0
  9 10  1  0  0  0  0
 10 11  1  0  0  0  0
 11 12  1  0  0  0  0
 12 13  1  0  0  0  0
 12 20  1  0  0  0  0
 13 18  1  0  0  0  0
 13 14  2  0  0  0  0
 14 15  1  0  0  0  0
 15 16  2  0  0  0  0
 16 17  1  0  0  0  0
 17 18  2  0  0  0  0
 18 19  1  0  0  0  0
 20 21  1  0  0  0  0
 22 23  2  0  0  0  0
M  END
>  <Code> (24)
CHEMBL470786

>  <Mol_ID> (24)
24

>  <Levels> (24)
high

$$$$
CHEMBL469737
IT_Microcosm_v7.2

 28 31  0  0  0  0  0  0  0  0999 V2000
   11.5263   -2.0000    0.0000 O   0  0  0  0  0  0  0  0  0  0  0  0
   10.6602   -2.5000    0.0000 C   0  0  0  0  0  0  0  0  0  0  0  0
    9.7942   -2.0000    0.0000 N   0  0  0  0  0  0  0  0  0  0  0  0
    8.9282   -2.5000    0.0000 C   0  0  0  0  0  0  0  0  0  0  0  0
    8.9282   -3.5000    0.0000 C   0  0  0  0  0  0  0  0  0  0  0  0
    8.0621   -4.0000    0.0000 C   0  0  0  0  0  0  0  0  0  0  0  0
    7.1961   -3.5000    0.0000 C   0  0  0  0  0  0  0  0  0  0  0  0
    6.3301   -4.0000    0.0000 N   0  0  0  0  0  0  0  0  0  0  0  0
    6.3301   -5.0000    0.0000 C   0  0  0  0  0  0  0  0  0  0  0  0
    5.4641   -5.5000    0.0000 C   0  0  0  0  0  0  0  0  0  0  0  0
    4.5980   -5.0000    0.0000 N   0  0  0  0  0  0  0  0  0  0  0  0
    3.7320   -5.5000    0.0000 C   0  0  0  0  0  0  0  0  0  0  0  0
    3.7320   -6.5000    0.0000 C   0  0  0  0  0  0  0  0  0  0  0  0
    2.8660   -7.0000    0.0000 C   0  0  0  0  0  0  0  0  0  0  0  0
    2.0000   -6.5000    0.0000 C   0  0  0  0  0  0  0  0  0  0  0  0
    2.0000   -5.5000    0.0000 C   0  0  0  0  0  0  0  0  0  0  0  0
    2.8660   -5.0000    0.0000 C   0  0  0  0  0  0  0  0  0  0  0  0
    4.5980   -4.0000    0.0000 C   0  0  0  0  0  0  0  0  0  0  0  0
    5.4641   -3.5000    0.0000 C   0  0  0  0  0  0  0  0  0  0  0  0
    7.1961   -2.5000    0.0000 C   0  0  0  0  0  0  0  0  0  0  0  0
    8.0621   -2.0000    0.0000 C   0  0  0  0  0  0  0  0  0  0  0  0
   10.6602   -3.5000    0.0000 C   0  0  0  0  0  0  0  0  0  0  0  0
   11.5263   -4.0000    0.0000 C   0  0  0  0  0  0  0  0  0  0  0  0
   11.5263   -5.0000    0.0000 C   0  0  0  0  0  0  0  0  0  0  0  0
   10.6602   -5.5000    0.0000 C   0  0  0  0  0  0  0  0  0  0  0  0
   10.6602   -6.5000    0.0000 Cl  0  0  0  0  0  0  0  0  0  0  0  0
    9.7942   -5.0000    0.0000 N   0  0  0  0  0  0  0  0  0  0  0  0
    9.7942   -4.0000    0.0000 C   0  0  0  0  0  0  0  0  0  0  0  0
  1  2  2  0  0  0  0
  2  3  1  0  0  0  0
  2 22  1  0  0  0  0
  3  4  1  0  0  0  0
  4 21  1  0  0  0  0
  4  5  2  0  0  0  0
  5  6  1  0  0  0  0
  6  7  2  0  0  0  0
  7  8  1  0  0  0  0
  7 20  1  0  0  0  0
  8 19  1  0  0  0  0
  8  9  1  0  0  0  0
  9 10  1  0  0  0  0
 10 11  1  0  0  0  0
 11 12  1  0  0  0  0
 11 18  1  0  0  0  0
 12 17  1  0  0  0  0
 12 13  2  0  0  0  0
 13 14  1  0  0  0  0
 14 15  2  0  0  0  0
 15 16  1  0  0  0  0
 16 17  2  0  0  0  0
 18 19  1  0  0  0  0
 20 21  2  0  0  0  0
 22 28  1  0  0  0  0
 22 23  2  0  0  0  0
 23 24  1  0  0  0  0
 24 25  2  0  0  0  0
 25 26  1  0  0  0  0
 25 27  1  0  0  0  0
 27 28  2  0  0  0  0
M  END
>  <Code> (25)
CHEMBL469737

>  <Mol_ID> (25)
25

>  <Levels> (25)
high

$$$$
CHEMBL378298
IT_Microcosm_v7.2

 35 38  0  0  1  0  0  0  0  0999 V2000
    8.9562   -4.9237    0.0000 C   0  0  0  0  0  0  0  0  0  0  0  0
    8.9562   -5.9237    0.0000 O   0  0  0  0  0  0  0  0  0  0  0  0
    9.8223   -6.4237    0.0000 C   0  0  0  0  0  0  0  0  0  0  0  0
   10.6883   -5.9237    0.0000 C   0  0  0  0  0  0  0  0  0  0  0  0
   11.5543   -6.4237    0.0000 C   0  0  0  0  0  0  0  0  0  0  0  0
   11.5543   -7.4237    0.0000 C   0  0  0  0  0  0  0  0  0  0  0  0
   10.6883   -7.9237    0.0000 C   0  0  0  0  0  0  0  0  0  0  0  0
    9.8223   -7.4237    0.0000 C   0  0  0  0  0  0  0  0  0  0  0  0
    8.9562   -7.9237    0.0000 N   0  0  0  0  0  0  0  0  0  0  0  0
    8.9562   -8.9237    0.0000 C   0  0  0  0  0  0  0  0  0  0  0  0
    8.0902   -9.4237    0.0000 C   0  0  0  0  0  0  0  0  0  0  0  0
    7.2242   -8.9237    0.0000 N   0  0  0  0  0  0  0  0  0  0  0  0
    6.3581   -9.4237    0.0000 C   0  0  0  0  0  0  0  0  0  0  0  0
    5.4921   -8.9237    0.0000 C   0  0  0  0  0  0  0  0  0  0  0  0
    4.6261   -9.4237    0.0000 C   0  0  0  0  0  0  0  0  0  0  0  0
    3.7601   -8.9237    0.0000 C   0  0  0  0  0  0  0  0  0  0  0  0
    3.7601   -7.9237    0.0000 N   0  0  0  0  0  0  0  0  0  0  0  0
    2.9511   -7.3359    0.0000 C   0  0  0  0  0  0  0  0  0  0  0  0
    2.0000   -7.6449    0.0000 O   0  0  0  0  0  0  0  0  0  0  0  0
    3.2601   -6.3849    0.0000 C   0  0  0  0  0  0  0  0  0  0  0  0
    4.2601   -6.3849    0.0000 C   0  0  2  0  0  0  0  0  0  0  0  0
    5.1736   -5.9781    0.0000 H   0  0  0  0  0  0  0  0  0  0  0  0
    4.3646   -5.3903    0.0000 N   0  0  0  0  0  0  0  0  0  0  0  0
    5.2781   -4.9836    0.0000 C   0  0  0  0  0  0  0  0  0  0  0  0
    6.0872   -5.5714    0.0000 O   0  0  0  0  0  0  0  0  0  0  0  0
    5.3827   -3.9891    0.0000 C   0  0  0  0  0  0  0  0  0  0  0  0
    4.5737   -3.4013    0.0000 C   0  0  0  0  0  0  0  0  0  0  0  0
    4.6782   -2.4068    0.0000 C   0  0  0  0  0  0  0  0  0  0  0  0
    5.5917   -2.0000    0.0000 C   0  0  0  0  0  0  0  0  0  0  0  0
    6.4007   -2.5878    0.0000 C   0  0  0  0  0  0  0  0  0  0  0  0
    6.2962   -3.5823    0.0000 C   0  0  0  0  0  0  0  0  0  0  0  0
    4.5691   -7.3359    0.0000 C   0  0  0  0  0  0  0  0  0  0  0  0
    5.5201   -7.6449    0.0000 O   0  0  0  0  0  0  0  0  0  0  0  0
    7.2242   -7.9237    0.0000 C   0  0  0  0  0  0  0  0  0  0  0  0
    8.0902   -7.4237    0.0000 C   0  0  0  0  0  0  0  0  0  0  0  0
  1  2  1  0  0  0  0
  2  3  1  0  0  0  0
  3  8  1  0  0  0  0
  3  4  2  0  0  0  0
  4  5  1  0  0  0  0
  5  6  2  0  0  0  0
  6  7  1  0  0  0  0
  7  8  2  0  0  0  0
  8  9  1  0  0  0  0
  9 35  1  0  0  0  0
  9 10  1  0  0  0  0
 10 11  1  0  0  0  0
 11 12  1  0  0  0  0
 12 13  1  0  0  0  0
 12 34  1  0  0  0  0
 13 14  1  0  0  0  0
 14 15  1  0  0  0  0
 15 16  1  0  0  0  0
 16 17  1  0  0  0  0
 17 32  1  0  0  0  0
 17 18  1  0  0  0  0
 18 19  2  0  0  0  0
 18 20  1  0  0  0  0
 20 21  1  0  0  0  0
 21 22  1  1  0  0  0
 21 23  1  0  0  0  0
 21 32  1  0  0  0  0
 23 24  1  0  0  0  0
 24 25  2  0  0  0  0
 24 26  1  0  0  0  0
 26 31  1  0  0  0  0
 26 27  1  0  0  0  0
 27 28  1  0  0  0  0
 28 29  1  0  0  0  0
 29 30  1  0  0  0  0
 30 31  1  0  0  0  0
 32 33  2  0  0  0  0
 34 35  1  0  0  0  0
M  END
>  <Code> (26)
CHEMBL378298

>  <Mol_ID> (26)
26

>  <Levels> (26)
high

$$$$
CHEMBL646
IT_Microcosm_v7.2

 23 26  0  0  0  0  0  0  0  0999 V2000
    7.6453   -2.2899    0.0000 C   0  0  0  0  0  0  0  0  0  0  0  0
    7.6304   -3.2898    0.0000 C   0  0  0  0  0  0  0  0  0  0  0  0
    8.4305   -3.8896    0.0000 N   0  0  0  0  0  0  0  0  0  0  0  0
    8.1073   -4.8359    0.0000 N   0  0  0  0  0  0  0  0  0  0  0  0
    7.1074   -4.8210    0.0000 C   0  0  0  0  0  0  0  0  0  0  0  0
    6.8127   -3.8654    0.0000 N   0  0  0  0  0  0  0  0  0  0  0  0
    5.8818   -3.5000    0.0000 C   0  0  0  0  0  0  0  0  0  0  0  0
    5.8818   -2.5000    0.0000 C   0  0  0  0  0  0  0  0  0  0  0  0
    5.0158   -2.0000    0.0000 C   0  0  0  0  0  0  0  0  0  0  0  0
    4.1497   -2.5000    0.0000 C   0  0  0  0  0  0  0  0  0  0  0  0
    3.2837   -2.0000    0.0000 Cl  0  0  0  0  0  0  0  0  0  0  0  0
    4.1497   -3.5000    0.0000 C   0  0  0  0  0  0  0  0  0  0  0  0
    5.0158   -4.0000    0.0000 C   0  0  0  0  0  0  0  0  0  0  0  0
    4.8667   -4.9889    0.0000 C   0  0  0  0  0  0  0  0  0  0  0  0
    3.9112   -5.2836    0.0000 C   0  0  0  0  0  0  0  0  0  0  0  0
    3.6886   -6.2586    0.0000 C   0  0  0  0  0  0  0  0  0  0  0  0
    2.7331   -6.5533    0.0000 C   0  0  0  0  0  0  0  0  0  0  0  0
    2.0000   -5.8731    0.0000 C   0  0  0  0  0  0  0  0  0  0  0  0
    2.2225   -4.8982    0.0000 C   0  0  0  0  0  0  0  0  0  0  0  0
    3.1781   -4.6035    0.0000 C   0  0  0  0  0  0  0  0  0  0  0  0
    3.4006   -3.6285    0.0000 Cl  0  0  0  0  0  0  0  0  0  0  0  0
    5.5469   -5.7219    0.0000 N   0  0  0  0  0  0  0  0  0  0  0  0
    6.5441   -5.6472    0.0000 C   0  0  0  0  0  0  0  0  0  0  0  0
  1  2  1  0  0  0  0
  2  6  1  0  0  0  0
  2  3  2  0  0  0  0
  3  4  1  0  0  0  0
  4  5  2  0  0  0  0
  5 23  1  0  0  0  0
  5  6  1  0  0  0  0
  6  7  1  0  0  0  0
  7 13  1  0  0  0  0
  7  8  2  0  0  0  0
  8  9  1  0  0  0  0
  9 10  2  0  0  0  0
 10 11  1  0  0  0  0
 10 12  1  0  0  0  0
 12 13  2  0  0  0  0
 13 14  1  0  0  0  0
 14 15  1  0  0  0  0
 14 22  2  0  0  0  0
 15 20  1  0  0  0  0
 15 16  2  0  0  0  0
 16 17  1  0  0  0  0
 17 18  2  0  0  0  0
 18 19  1  0  0  0  0
 19 20  2  0  0  0  0
 20 21  1  0  0  0  0
 22 23  1  0  0  0  0
M  END
>  <Code> (27)
CHEMBL646

>  <Mol_ID> (27)
27

>  <Levels> (27)
high

$$$$
CHEMBL12
IT_Microcosm_v7.2

 20 22  0  0  0  0  0  0  0  0999 V2000
    7.7424   -5.9304    0.0000 C   0  0  0  0  0  0  0  0  0  0  0  0
    6.7452   -5.8557    0.0000 N   0  0  0  0  0  0  0  0  0  0  0  0
    6.2452   -6.7217    0.0000 C   0  0  0  0  0  0  0  0  0  0  0  0
    6.8086   -7.5479    0.0000 O   0  0  0  0  0  0  0  0  0  0  0  0
    5.2564   -6.8707    0.0000 C   0  0  0  0  0  0  0  0  0  0  0  0
    4.5234   -6.1906    0.0000 N   0  0  0  0  0  0  0  0  0  0  0  0
    4.5981   -5.1934    0.0000 C   0  0  0  0  0  0  0  0  0  0  0  0
    3.7321   -4.6934    0.0000 C   0  0  0  0  0  0  0  0  0  0  0  0
    2.8660   -5.1934    0.0000 C   0  0  0  0  0  0  0  0  0  0  0  0
    2.0000   -4.6934    0.0000 C   0  0  0  0  0  0  0  0  0  0  0  0
    2.0000   -3.6934    0.0000 C   0  0  0  0  0  0  0  0  0  0  0  0
    2.8660   -3.1934    0.0000 C   0  0  0  0  0  0  0  0  0  0  0  0
    3.7321   -3.6934    0.0000 C   0  0  0  0  0  0  0  0  0  0  0  0
    5.4243   -4.6300    0.0000 C   0  0  0  0  0  0  0  0  0  0  0  0
    5.2018   -3.6551    0.0000 C   0  0  0  0  0  0  0  0  0  0  0  0
    5.9349   -2.9749    0.0000 C   0  0  0  0  0  0  0  0  0  0  0  0
    5.7123   -2.0000    0.0000 Cl  0  0  0  0  0  0  0  0  0  0  0  0
    6.8904   -3.2697    0.0000 C   0  0  0  0  0  0  0  0  0  0  0  0
    7.1130   -4.2446    0.0000 C   0  0  0  0  0  0  0  0  0  0  0  0
    6.3799   -4.9248    0.0000 C   0  0  0  0  0  0  0  0  0  0  0  0
  1  2  1  0  0  0  0
  2 20  1  0  0  0  0
  2  3  1  0  0  0  0
  3  4  2  0  0  0  0
  3  5  1  0  0  0  0
  5  6  1  0  0  0  0
  6  7  2  0  0  0  0
  7  8  1  0  0  0  0
  7 14  1  0  0  0  0
  8 13  1  0  0  0  0
  8  9  2  0  0  0  0
  9 10  1  0  0  0  0
 10 11  2  0  0  0  0
 11 12  1  0  0  0  0
 12 13  2  0  0  0  0
 14 20  1  0  0  0  0
 14 15  2  0  0  0  0
 15 16  1  0  0  0  0
 16 17  1  0  0  0  0
 16 18  2  0  0  0  0
 18 19  1  0  0  0  0
 19 20  2  0  0  0  0
M  END
>  <Code> (28)
Diazepam

>  <Mol_ID> (28)
28

>  <Levels> (28)
high

$$$$
Phenazepam.cdx
IT_Microcosm_v7.2

 20 22  0  0  0  0  0  0  0  0999 V2000
    4.8827   -9.7167    0.0000 C   0  0  0  0  0  0  0  0  0  0  0  0
    4.8827  -11.2397    0.0000 C   0  0  0  0  0  0  0  0  0  0  0  0
    6.2017  -12.0012    0.0000 C   0  0  0  0  0  0  0  0  0  0  0  0
    7.5206  -11.2397    0.0000 C   0  0  0  0  0  0  0  0  0  0  0  0
    7.5206   -9.7167    0.0000 C   0  0  0  0  0  0  0  0  0  0  0  0
    6.2017   -8.9552    0.0000 C   0  0  0  0  0  0  0  0  0  0  0  0
    8.7113  -12.1893    0.0000 C   0  0  0  0  0  0  0  0  0  0  0  0
   10.1962  -11.8504    0.0000 N   0  0  0  0  0  0  0  0  0  0  0  0
   10.8570  -10.4782    0.0000 C   0  0  0  0  0  0  0  0  0  0  0  0
   10.1962   -9.1061    0.0000 C   0  0  0  0  0  0  0  0  0  0  0  0
    8.7113   -8.7672    0.0000 N   0  0  0  0  0  0  0  0  0  0  0  0
   11.1457   -7.9153    0.0000 O   0  0  0  0  0  0  0  0  0  0  0  0
    3.5637  -12.0012    0.0000 Br  0  0  0  0  0  0  0  0  0  0  0  0
    8.3724  -13.6741    0.0000 C   0  0  0  0  0  0  0  0  0  0  0  0
    6.9171  -14.1230    0.0000 C   0  0  0  0  0  0  0  0  0  0  0  0
    6.5782  -15.6079    0.0000 C   0  0  0  0  0  0  0  0  0  0  0  0
    7.6946  -16.6438    0.0000 C   0  0  0  0  0  0  0  0  0  0  0  0
    9.1500  -16.1948    0.0000 C   0  0  0  0  0  0  0  0  0  0  0  0
    9.4889  -14.7100    0.0000 C   0  0  0  0  0  0  0  0  0  0  0  0
   10.9442  -14.2611    0.0000 Cl  0  0  0  0  0  0  0  0  0  0  0  0
  1  2  2  0  0  0  0
  2  3  1  0  0  0  0
  3  4  2  0  0  0  0
  4  5  1  0  0  0  0
  5  6  2  0  0  0  0
  6  1  1  0  0  0  0
  4  7  1  0  0  0  0
  7  8  2  0  0  0  0
  8  9  1  0  0  0  0
  9 10  1  0  0  0  0
 10 11  1  0  0  0  0
 11  5  1  0  0  0  0
 10 12  2  0  0  0  0
  2 13  1  0  0  0  0
  7 14  1  0  0  0  0
 14 15  2  0  0  0  0
 15 16  1  0  0  0  0
 16 17  2  0  0  0  0
 17 18  1  0  0  0  0
 18 19  2  0  0  0  0
 19 14  1  0  0  0  0
 19 20  1  0  0  0  0
M  END
>  <Code> (29)
Phenazepam

>  <Mol_ID> (29)
29

>  <Levels> (29)
high

$$$$
Tofisopam.cdx
IT_Microcosm_v7.2

 28 30  0  0  0  0  0  0  0  0999 V2000
    6.5275   -9.2294    0.0000 C   0  0  0  0  0  0  0  0  0  0  0  0
    6.5275  -10.7524    0.0000 C   0  0  0  0  0  0  0  0  0  0  0  0
    7.8465  -11.5139    0.0000 C   0  0  0  0  0  0  0  0  0  0  0  0
    9.1654  -10.7524    0.0000 C   0  0  0  0  0  0  0  0  0  0  0  0
    9.1654   -9.2294    0.0000 C   0  0  0  0  0  0  0  0  0  0  0  0
    7.8465   -8.4679    0.0000 C   0  0  0  0  0  0  0  0  0  0  0  0
   10.3562  -11.7020    0.0000 C   0  0  0  0  0  0  0  0  0  0  0  0
   11.8410  -11.3631    0.0000 N   0  0  0  0  0  0  0  0  0  0  0  0
   12.5018   -9.9909    0.0000 N   0  0  0  0  0  0  0  0  0  0  0  0
   11.8410   -8.6187    0.0000 C   0  0  0  0  0  0  0  0  0  0  0  0
   10.3562   -8.2798    0.0000 C   0  0  3  0  0  0  0  0  0  0  0  0
   10.0173  -13.1868    0.0000 C   0  0  0  0  0  0  0  0  0  0  0  0
    8.5619  -13.6357    0.0000 C   0  0  0  0  0  0  0  0  0  0  0  0
    8.2230  -15.1205    0.0000 C   0  0  0  0  0  0  0  0  0  0  0  0
    9.3395  -16.1564    0.0000 C   0  0  0  0  0  0  0  0  0  0  0  0
   10.7948  -15.7075    0.0000 C   0  0  0  0  0  0  0  0  0  0  0  0
   11.1337  -14.2227    0.0000 C   0  0  0  0  0  0  0  0  0  0  0  0
    5.2086   -8.4679    0.0000 O   0  0  0  0  0  0  0  0  0  0  0  0
    5.2086  -11.5139    0.0000 O   0  0  0  0  0  0  0  0  0  0  0  0
    3.8896   -9.2294    0.0000 C   0  0  0  0  0  0  0  0  0  0  0  0
    3.8896  -10.7524    0.0000 C   0  0  0  0  0  0  0  0  0  0  0  0
   12.7906   -7.4280    0.0000 C   0  0  0  0  0  0  0  0  0  0  0  0
   10.0173   -6.7950    0.0000 C   0  0  0  0  0  0  0  0  0  0  0  0
   11.1337   -5.7591    0.0000 C   0  0  0  0  0  0  0  0  0  0  0  0
   11.9113  -16.7434    0.0000 O   0  0  0  0  0  0  0  0  0  0  0  0
   11.5724  -18.2282    0.0000 C   0  0  0  0  0  0  0  0  0  0  0  0
    9.0006  -17.6412    0.0000 O   0  0  0  0  0  0  0  0  0  0  0  0
   10.1152  -18.6754    0.0000 C   0  0  0  0  0  0  0  0  0  0  0  0
  1  2  2  0  0  0  0
  2  3  1  0  0  0  0
  3  4  2  0  0  0  0
  4  5  1  0  0  0  0
  5  6  2  0  0  0  0
  6  1  1  0  0  0  0
  4  7  1  0  0  0  0
  7  8  2  0  0  0  0
  8  9  1  0  0  0  0
  9 10  2  0  0  0  0
 10 11  1  0  0  0  0
 11  5  1  0  0  0  0
  7 12  1  0  0  0  0
 12 13  2  0  0  0  0
 13 14  1  0  0  0  0
 14 15  2  0  0  0  0
 15 16  1  0  0  0  0
 16 17  2  0  0  0  0
 17 12  1  0  0  0  0
  1 18  1  0  0  0  0
  2 19  1  0  0  0  0
 18 20  1  0  0  0  0
 19 21  1  0  0  0  0
 10 22  1  0  0  0  0
 11 23  1  0  0  0  0
 23 24  1  0  0  0  0
 16 25  1  0  0  0  0
 25 26  1  0  0  0  0
 15 27  1  0  0  0  0
 27 28  1  0  0  0  0
M  END
>  <Code> (30)
Tofisopam

>  <Mol_ID> (30)
30

>  <Levels> (30)
high

$$$$
CHEMBL470788
IT_Microcosm_v7.2

 24 26  0  0  0  0  0  0  0  0999 V2000
    8.9282   -5.0000    0.0000 C   0  0  0  0  0  0  0  0  0  0  0  0
    9.7943   -5.5000    0.0000 O   0  0  0  0  0  0  0  0  0  0  0  0
    9.7943   -6.5000    0.0000 C   0  0  0  0  0  0  0  0  0  0  0  0
   10.6603   -7.0000    0.0000 C   0  0  0  0  0  0  0  0  0  0  0  0
   10.6603   -8.0000    0.0000 C   0  0  0  0  0  0  0  0  0  0  0  0
    9.7943   -8.5000    0.0000 C   0  0  0  0  0  0  0  0  0  0  0  0
    8.9282   -8.0000    0.0000 C   0  0  0  0  0  0  0  0  0  0  0  0
    8.9282   -7.0000    0.0000 C   0  0  0  0  0  0  0  0  0  0  0  0
    8.0622   -6.5000    0.0000 N   0  0  0  0  0  0  0  0  0  0  0  0
    7.1962   -7.0000    0.0000 C   0  0  0  0  0  0  0  0  0  0  0  0
    6.3301   -6.5000    0.0000 C   0  0  0  0  0  0  0  0  0  0  0  0
    6.3301   -5.5000    0.0000 N   0  0  0  0  0  0  0  0  0  0  0  0
    5.4641   -5.0000    0.0000 C   0  0  0  0  0  0  0  0  0  0  0  0
    4.5981   -5.5000    0.0000 C   0  0  0  0  0  0  0  0  0  0  0  0
    3.7321   -5.0000    0.0000 C   0  0  0  0  0  0  0  0  0  0  0  0
    3.7321   -4.0000    0.0000 C   0  0  0  0  0  0  0  0  0  0  0  0
    2.8660   -3.5000    0.0000 N   0  0  0  0  0  0  0  0  0  0  0  0
    2.8660   -2.5000    0.0000 C   0  0  0  0  0  0  0  0  0  0  0  0
    3.7321   -2.0000    0.0000 C   0  0  0  0  0  0  0  0  0  0  0  0
    2.0000   -2.0000    0.0000 O   0  0  0  0  0  0  0  0  0  0  0  0
    4.5981   -3.5000    0.0000 C   0  0  0  0  0  0  0  0  0  0  0  0
    5.4641   -4.0000    0.0000 C   0  0  0  0  0  0  0  0  0  0  0  0
    7.1962   -5.0000    0.0000 C   0  0  0  0  0  0  0  0  0  0  0  0
    8.0622   -5.5000    0.0000 C   0  0  0  0  0  0  0  0  0  0  0  0
  1  2  1  0  0  0  0
  2  3  1  0  0  0  0
  3  8  1  0  0  0  0
  3  4  2  0  0  0  0
  4  5  1  0  0  0  0
  5  6  2  0  0  0  0
  6  7  1  0  0  0  0
  7  8  2  0  0  0  0
  8  9  1  0  0  0  0
  9 24  1  0  0  0  0
  9 10  1  0  0  0  0
 10 11  1  0  0  0  0
 11 12  1  0  0  0  0
 12 13  1  0  0  0  0
 12 23  1  0  0  0  0
 13 22  1  0  0  0  0
 13 14  2  0  0  0  0
 14 15  1  0  0  0  0
 15 16  2  0  0  0  0
 16 17  1  0  0  0  0
 16 21  1  0  0  0  0
 17 18  1  0  0  0  0
 18 19  1  0  0  0  0
 18 20  2  0  0  0  0
 21 22  2  0  0  0  0
 23 24  1  0  0  0  0
M  END
>  <Code> (31)
CHEMBL470788

>  <Mol_ID> (31)
31

>  <Levels> (31)
moderate

$$$$
CHEMBL471822
IT_Microcosm_v7.2

 22 24  0  0  0  0  0  0  0  0999 V2000
   10.6603   -3.5000    0.0000 C   0  0  0  0  0  0  0  0  0  0  0  0
   10.6603   -2.5000    0.0000 C   0  0  0  0  0  0  0  0  0  0  0  0
   11.5263   -2.0000    0.0000 O   0  0  0  0  0  0  0  0  0  0  0  0
    9.7943   -2.0000    0.0000 N   0  0  0  0  0  0  0  0  0  0  0  0
    8.9282   -2.5000    0.0000 C   0  0  0  0  0  0  0  0  0  0  0  0
    8.9282   -3.5000    0.0000 C   0  0  0  0  0  0  0  0  0  0  0  0
    8.0622   -4.0000    0.0000 C   0  0  0  0  0  0  0  0  0  0  0  0
    7.1962   -3.5000    0.0000 C   0  0  0  0  0  0  0  0  0  0  0  0
    6.3301   -4.0000    0.0000 N   0  0  0  0  0  0  0  0  0  0  0  0
    6.3301   -5.0000    0.0000 C   0  0  0  0  0  0  0  0  0  0  0  0
    5.4641   -5.5000    0.0000 C   0  0  0  0  0  0  0  0  0  0  0  0
    4.5981   -5.0000    0.0000 N   0  0  0  0  0  0  0  0  0  0  0  0
    3.7321   -5.5000    0.0000 C   0  0  0  0  0  0  0  0  0  0  0  0
    3.7321   -6.5000    0.0000 C   0  0  0  0  0  0  0  0  0  0  0  0
    2.8660   -7.0000    0.0000 C   0  0  0  0  0  0  0  0  0  0  0  0
    2.0000   -6.5000    0.0000 C   0  0  0  0  0  0  0  0  0  0  0  0
    2.0000   -5.5000    0.0000 C   0  0  0  0  0  0  0  0  0  0  0  0
    2.8660   -5.0000    0.0000 C   0  0  0  0  0  0  0  0  0  0  0  0
    4.5981   -4.0000    0.0000 C   0  0  0  0  0  0  0  0  0  0  0  0
    5.4641   -3.5000    0.0000 C   0  0  0  0  0  0  0  0  0  0  0  0
    7.1962   -2.5000    0.0000 C   0  0  0  0  0  0  0  0  0  0  0  0
    8.0622   -2.0000    0.0000 C   0  0  0  0  0  0  0  0  0  0  0  0
  1  2  1  0  0  0  0
  2  3  2  0  0  0  0
  2  4  1  0  0  0  0
  4  5  1  0  0  0  0
  5 22  1  0  0  0  0
  5  6  2  0  0  0  0
  6  7  1  0  0  0  0
  7  8  2  0  0  0  0
  8  9  1  0  0  0  0
  8 21  1  0  0  0  0
  9 20  1  0  0  0  0
  9 10  1  0  0  0  0
 10 11  1  0  0  0  0
 11 12  1  0  0  0  0
 12 13  1  0  0  0  0
 12 19  1  0  0  0  0
 13 18  1  0  0  0  0
 13 14  2  0  0  0  0
 14 15  1  0  0  0  0
 15 16  2  0  0  0  0
 16 17  1  0  0  0  0
 17 18  2  0  0  0  0
 19 20  1  0  0  0  0
 21 22  2  0  0  0  0
M  END
>  <Code> (32)
CHEMBL471822

>  <Mol_ID> (32)
32

>  <Levels> (32)
moderate

$$$$
CHEMBL470787
IT_Microcosm_v7.2

 24 26  0  0  0  0  0  0  0  0999 V2000
   12.3923   -3.5000    0.0000 C   0  0  0  0  0  0  0  0  0  0  0  0
   12.3923   -2.5000    0.0000 C   0  0  0  0  0  0  0  0  0  0  0  0
   13.2583   -2.0000    0.0000 O   0  0  0  0  0  0  0  0  0  0  0  0
   11.5263   -2.0000    0.0000 N   0  0  0  0  0  0  0  0  0  0  0  0
   10.6602   -2.5000    0.0000 C   0  0  0  0  0  0  0  0  0  0  0  0
   10.6602   -3.5000    0.0000 C   0  0  0  0  0  0  0  0  0  0  0  0
    9.7942   -4.0000    0.0000 C   0  0  0  0  0  0  0  0  0  0  0  0
    8.9282   -3.5000    0.0000 C   0  0  0  0  0  0  0  0  0  0  0  0
    8.0621   -4.0000    0.0000 N   0  0  0  0  0  0  0  0  0  0  0  0
    8.0621   -5.0000    0.0000 C   0  0  0  0  0  0  0  0  0  0  0  0
    7.1961   -5.5000    0.0000 C   0  0  0  0  0  0  0  0  0  0  0  0
    6.3301   -5.0000    0.0000 N   0  0  0  0  0  0  0  0  0  0  0  0
    5.4641   -5.5000    0.0000 C   0  0  0  0  0  0  0  0  0  0  0  0
    4.5980   -5.0000    0.0000 C   0  0  0  0  0  0  0  0  0  0  0  0
    3.7320   -5.5000    0.0000 C   0  0  0  0  0  0  0  0  0  0  0  0
    3.7320   -6.5000    0.0000 C   0  0  0  0  0  0  0  0  0  0  0  0
    2.8660   -7.0000    0.0000 C   0  0  0  0  0  0  0  0  0  0  0  0
    2.0000   -6.5000    0.0000 C   0  0  0  0  0  0  0  0  0  0  0  0
    2.0000   -5.5000    0.0000 C   0  0  0  0  0  0  0  0  0  0  0  0
    2.8660   -5.0000    0.0000 C   0  0  0  0  0  0  0  0  0  0  0  0
    6.3301   -4.0000    0.0000 C   0  0  0  0  0  0  0  0  0  0  0  0
    7.1961   -3.5000    0.0000 C   0  0  0  0  0  0  0  0  0  0  0  0
    8.9282   -2.5000    0.0000 C   0  0  0  0  0  0  0  0  0  0  0  0
    9.7942   -2.0000    0.0000 C   0  0  0  0  0  0  0  0  0  0  0  0
  1  2  1  0  0  0  0
  2  3  2  0  0  0  0
  2  4  1  0  0  0  0
  4  5  1  0  0  0  0
  5 24  1  0  0  0  0
  5  6  2  0  0  0  0
  6  7  1  0  0  0  0
  7  8  2  0  0  0  0
  8  9  1  0  0  0  0
  8 23  1  0  0  0  0
  9 22  1  0  0  0  0
  9 10  1  0  0  0  0
 10 11  1  0  0  0  0
 11 12  1  0  0  0  0
 12 13  1  0  0  0  0
 12 21  1  0  0  0  0
 13 14  1  0  0  0  0
 14 15  1  0  0  0  0
 15 20  1  0  0  0  0
 15 16  2  0  0  0  0
 16 17  1  0  0  0  0
 17 18  2  0  0  0  0
 18 19  1  0  0  0  0
 19 20  2  0  0  0  0
 21 22  1  0  0  0  0
 23 24  2  0  0  0  0
M  END
>  <Code> (33)
CHEMBL470787

>  <Mol_ID> (33)
33

>  <Levels> (33)
moderate

$$$$
CHEMBL204040
IT_Microcosm_v7.2

 19 21  0  0  0  0  0  0  0  0999 V2000
    4.8255   -2.0000    0.0000 O   0  0  0  0  0  0  0  0  0  0  0  0
    5.5687   -2.6692    0.0000 C   0  0  0  0  0  0  0  0  0  0  0  0
    6.5468   -2.4613    0.0000 N   0  0  0  0  0  0  0  0  0  0  0  0
    7.0468   -3.3273    0.0000 C   0  0  0  0  0  0  0  0  0  0  0  0
    8.0413   -3.4318    0.0000 N   0  0  0  0  0  0  0  0  0  0  0  0
    8.6291   -2.6228    0.0000 C   0  0  0  0  0  0  0  0  0  0  0  0
    9.6237   -2.7273    0.0000 C   0  0  0  0  0  0  0  0  0  0  0  0
   10.0304   -3.6409    0.0000 N   0  0  0  0  0  0  0  0  0  0  0  0
    9.4426   -4.4499    0.0000 C   0  0  0  0  0  0  0  0  0  0  0  0
    8.4481   -4.3454    0.0000 C   0  0  0  0  0  0  0  0  0  0  0  0
    6.3777   -4.0704    0.0000 C   0  0  0  0  0  0  0  0  0  0  0  0
    5.4642   -3.6637    0.0000 N   0  0  0  0  0  0  0  0  0  0  0  0
    4.5981   -4.1637    0.0000 C   0  0  0  0  0  0  0  0  0  0  0  0
    4.5981   -5.1637    0.0000 C   0  0  0  0  0  0  0  0  0  0  0  0
    3.7321   -5.6637    0.0000 C   0  0  0  0  0  0  0  0  0  0  0  0
    2.8661   -5.1637    0.0000 C   0  0  0  0  0  0  0  0  0  0  0  0
    2.0000   -5.6637    0.0000 Cl  0  0  0  0  0  0  0  0  0  0  0  0
    2.8661   -4.1637    0.0000 C   0  0  0  0  0  0  0  0  0  0  0  0
    3.7321   -3.6637    0.0000 C   0  0  0  0  0  0  0  0  0  0  0  0
  1  2  2  0  0  0  0
  2 12  1  0  0  0  0
  2  3  1  0  0  0  0
  3  4  2  0  0  0  0
  4  5  1  0  0  0  0
  4 11  1  0  0  0  0
  5 10  1  0  0  0  0
  5  6  1  0  0  0  0
  6  7  1  0  0  0  0
  7  8  1  0  0  0  0
  8  9  1  0  0  0  0
  9 10  1  0  0  0  0
 11 12  1  0  0  0  0
 12 13  1  0  0  0  0
 13 19  1  0  0  0  0
 13 14  2  0  0  0  0
 14 15  1  0  0  0  0
 15 16  2  0  0  0  0
 16 17  1  0  0  0  0
 16 18  1  0  0  0  0
 18 19  2  0  0  0  0
M  END
>  <Code> (34)
CHEMBL204040

>  <Mol_ID> (34)
34

>  <Levels> (34)
moderate

$$$$
CHEMBL154043
IT_Microcosm_v7.2

 18 20  0  0  0  0  0  0  0  0999 V2000
    5.9429   -2.2079    0.0000 C   0  0  0  0  0  0  0  0  0  0  0  0
    6.9210   -2.0000    0.0000 O   0  0  0  0  0  0  0  0  0  0  0  0
    7.5902   -2.7431    0.0000 C   0  0  0  0  0  0  0  0  0  0  0  0
    7.2812   -3.6942    0.0000 C   0  0  0  0  0  0  0  0  0  0  0  0
    7.8689   -4.5032    0.0000 N   0  0  0  0  0  0  0  0  0  0  0  0
    7.2812   -5.3122    0.0000 N   0  0  0  0  0  0  0  0  0  0  0  0
    6.3301   -5.0032    0.0000 C   0  0  0  0  0  0  0  0  0  0  0  0
    5.4641   -5.5032    0.0000 C   0  0  0  0  0  0  0  0  0  0  0  0
    4.5980   -5.0032    0.0000 C   0  0  0  0  0  0  0  0  0  0  0  0
    4.5980   -4.0032    0.0000 C   0  0  0  0  0  0  0  0  0  0  0  0
    3.7320   -3.5032    0.0000 C   0  0  0  0  0  0  0  0  0  0  0  0
    2.8660   -4.0032    0.0000 C   0  0  0  0  0  0  0  0  0  0  0  0
    2.0000   -3.5032    0.0000 C   0  0  0  0  0  0  0  0  0  0  0  0
    2.0000   -2.5032    0.0000 C   0  0  0  0  0  0  0  0  0  0  0  0
    2.8660   -2.0032    0.0000 C   0  0  0  0  0  0  0  0  0  0  0  0
    3.7320   -2.5032    0.0000 C   0  0  0  0  0  0  0  0  0  0  0  0
    5.4641   -3.5032    0.0000 N   0  0  0  0  0  0  0  0  0  0  0  0
    6.3301   -4.0032    0.0000 N   0  0  0  0  0  0  0  0  0  0  0  0
  1  2  1  0  0  0  0
  2  3  1  0  0  0  0
  3  4  1  0  0  0  0
  4 18  1  0  0  0  0
  4  5  2  0  0  0  0
  5  6  1  0  0  0  0
  6  7  2  0  0  0  0
  7 18  1  0  0  0  0
  7  8  1  0  0  0  0
  8  9  2  0  0  0  0
  9 10  1  0  0  0  0
 10 11  1  0  0  0  0
 10 17  2  0  0  0  0
 11 16  1  0  0  0  0
 11 12  2  0  0  0  0
 12 13  1  0  0  0  0
 13 14  2  0  0  0  0
 14 15  1  0  0  0  0
 15 16  2  0  0  0  0
 17 18  1  0  0  0  0
M  END
>  <Code> (35)
CHEMBL154043

>  <Mol_ID> (35)
35

>  <Levels> (35)
moderate

$$$$
CHEMBL283993
IT_Microcosm_v7.2

 28 31  0  0  1  0  0  0  0  0999 V2000
    7.8760   -7.5699    0.0000 C   0  0  0  0  0  0  0  0  0  0  0  0
    8.7147   -7.0252    0.0000 C   0  0  0  0  0  0  0  0  0  0  0  0
    8.6623   -6.0266    0.0000 C   0  0  0  0  0  0  0  0  0  0  0  0
    7.8237   -5.4820    0.0000 N   0  0  0  0  0  0  0  0  0  0  0  0
    8.0825   -4.5160    0.0000 C   0  0  0  0  0  0  0  0  0  0  0  0
    7.5378   -3.6774    0.0000 C   0  0  0  0  0  0  0  0  0  0  0  0
    6.5392   -3.7297    0.0000 C   0  0  0  0  0  0  0  0  0  0  0  0
    6.0852   -4.6207    0.0000 C   0  0  0  0  0  0  0  0  0  0  0  0
    5.0866   -4.6731    0.0000 C   0  0  0  0  0  0  0  0  0  0  0  0
    4.5419   -3.8344    0.0000 C   0  0  0  0  0  0  0  0  0  0  0  0
    3.5433   -3.8867    0.0000 O   0  0  0  0  0  0  0  0  0  0  0  0
    2.9987   -3.0480    0.0000 C   0  0  0  0  0  0  0  0  0  0  0  0
    3.4527   -2.1570    0.0000 F   0  0  0  0  0  0  0  0  0  0  0  0
    2.0000   -3.1004    0.0000 F   0  0  0  0  0  0  0  0  0  0  0  0
    4.9959   -2.9434    0.0000 C   0  0  0  0  0  0  0  0  0  0  0  0
    5.9946   -2.8910    0.0000 C   0  0  0  0  0  0  0  0  0  0  0  0
    6.4486   -2.0000    0.0000 Cl  0  0  0  0  0  0  0  0  0  0  0  0
    7.9918   -2.7864    0.0000 C   0  0  0  0  0  0  0  0  0  0  0  0
    8.9905   -2.7340    0.0000 C   0  0  0  0  0  0  0  0  0  0  0  0
    9.5351   -3.5727    0.0000 N   0  0  0  0  0  0  0  0  0  0  0  0
    9.0811   -4.4637    0.0000 C   0  0  0  0  0  0  0  0  0  0  0  0
    9.4395   -5.3973    0.0000 N   0  0  0  0  0  0  0  0  0  0  0  0
   10.4054   -5.6561    0.0000 C   0  0  3  0  0  0  0  0  0  0  0  0
   10.6642   -6.6220    0.0000 C   0  0  0  0  0  0  0  0  0  0  0  0
   11.1125   -4.9490    0.0000 C   0  0  0  0  0  0  0  0  0  0  0  0
   11.1125   -3.9490    0.0000 C   0  0  0  0  0  0  0  0  0  0  0  0
   12.1125   -3.9490    0.0000 C   0  0  0  0  0  0  0  0  0  0  0  0
   12.1125   -4.9490    0.0000 C   0  0  0  0  0  0  0  0  0  0  0  0
  1  2  1  0  0  0  0
  2  3  1  0  0  0  0
  3 22  1  0  0  0  0
  3  4  2  0  0  0  0
  4  5  1  0  0  0  0
  5 21  1  0  0  0  0
  5  6  2  0  0  0  0
  6  7  1  0  0  0  0
  6 18  1  0  0  0  0
  7 16  1  0  0  0  0
  7  8  2  0  0  0  0
  8  9  1  0  0  0  0
  9 10  2  0  0  0  0
 10 11  1  0  0  0  0
 10 15  1  0  0  0  0
 11 12  1  0  0  0  0
 12 13  1  0  0  0  0
 12 14  1  0  0  0  0
 15 16  2  0  0  0  0
 16 17  1  0  0  0  0
 18 19  2  0  0  0  0
 19 20  1  0  0  0  0
 20 21  2  0  0  0  0
 21 22  1  0  0  0  0
 22 23  1  0  0  0  0
 23 24  1  0  0  0  0
 23 25  1  0  0  0  0
 25 28  1  0  0  0  0
 25 26  1  0  0  0  0
 26 27  1  0  0  0  0
 27 28  1  0  0  0  0
M  END
>  <Code> (36)
CHEMBL283993

>  <Mol_ID> (36)
36

>  <Levels> (36)
moderate

$$$$
CHEMBL314823
IT_Microcosm_v7.2

 21 22  0  0  0  0  0  0  0  0999 V2000
   10.5246   -2.7432    0.0000 C   0  0  0  0  0  0  0  0  0  0  0  0
    9.8555   -2.0000    0.0000 C   0  0  0  0  0  0  0  0  0  0  0  0
    8.8773   -2.2080    0.0000 C   0  0  0  0  0  0  0  0  0  0  0  0
    8.5683   -3.1590    0.0000 C   0  0  0  0  0  0  0  0  0  0  0  0
    7.5902   -3.3669    0.0000 C   0  0  0  0  0  0  0  0  0  0  0  0
    7.2812   -4.3180    0.0000 N   0  0  0  0  0  0  0  0  0  0  0  0
    7.8689   -5.1270    0.0000 N   0  0  0  0  0  0  0  0  0  0  0  0
    7.2812   -5.9360    0.0000 C   0  0  0  0  0  0  0  0  0  0  0  0
    6.3301   -5.6270    0.0000 C   0  0  0  0  0  0  0  0  0  0  0  0
    5.4641   -6.1270    0.0000 C   0  0  0  0  0  0  0  0  0  0  0  0
    5.4641   -7.1270    0.0000 N   0  0  0  0  0  0  0  0  0  0  0  0
    4.5980   -5.6270    0.0000 C   0  0  0  0  0  0  0  0  0  0  0  0
    3.7320   -6.1270    0.0000 C   0  0  0  0  0  0  0  0  0  0  0  0
    2.8660   -5.6270    0.0000 O   0  0  0  0  0  0  0  0  0  0  0  0
    3.7320   -7.1270    0.0000 N   0  0  0  0  0  0  0  0  0  0  0  0
    2.8660   -7.6270    0.0000 O   0  0  0  0  0  0  0  0  0  0  0  0
    2.8660   -8.6270    0.0000 C   0  0  0  0  0  0  0  0  0  0  0  0
    2.0000   -9.1270    0.0000 C   0  0  0  0  0  0  0  0  0  0  0  0
    4.5980   -4.6270    0.0000 C   0  0  0  0  0  0  0  0  0  0  0  0
    5.4641   -4.1270    0.0000 N   0  0  0  0  0  0  0  0  0  0  0  0
    6.3301   -4.6270    0.0000 C   0  0  0  0  0  0  0  0  0  0  0  0
  1  2  1  0  0  0  0
  2  3  1  0  0  0  0
  3  4  1  0  0  0  0
  4  5  1  0  0  0  0
  5  6  1  0  0  0  0
  6 21  1  0  0  0  0
  6  7  1  0  0  0  0
  7  8  2  0  0  0  0
  8  9  1  0  0  0  0
  9 21  1  0  0  0  0
  9 10  2  0  0  0  0
 10 11  1  0  0  0  0
 10 12  1  0  0  0  0
 12 13  1  0  0  0  0
 12 19  2  0  0  0  0
 13 14  2  0  0  0  0
 13 15  1  0  0  0  0
 15 16  1  0  0  0  0
 16 17  1  0  0  0  0
 17 18  1  0  0  0  0
 19 20  1  0  0  0  0
 20 21  2  0  0  0  0
M  END
>  <Code> (37)
CHEMBL314823

>  <Mol_ID> (37)
37

>  <Levels> (37)
moderate

$$$$
CHEMBL315419
IT_Microcosm_v7.2

 20 21  0  0  0  0  0  0  0  0999 V2000
    9.6586   -2.7432    0.0000 C   0  0  0  0  0  0  0  0  0  0  0  0
    8.9895   -2.0000    0.0000 C   0  0  0  0  0  0  0  0  0  0  0  0
    8.0113   -2.2080    0.0000 C   0  0  0  0  0  0  0  0  0  0  0  0
    7.7023   -3.1590    0.0000 C   0  0  0  0  0  0  0  0  0  0  0  0
    6.7242   -3.3669    0.0000 C   0  0  0  0  0  0  0  0  0  0  0  0
    6.4152   -4.3180    0.0000 N   0  0  0  0  0  0  0  0  0  0  0  0
    7.0029   -5.1270    0.0000 N   0  0  0  0  0  0  0  0  0  0  0  0
    6.4152   -5.9360    0.0000 C   0  0  0  0  0  0  0  0  0  0  0  0
    5.4641   -5.6270    0.0000 C   0  0  0  0  0  0  0  0  0  0  0  0
    4.5981   -6.1270    0.0000 C   0  0  0  0  0  0  0  0  0  0  0  0
    4.5981   -7.1270    0.0000 N   0  0  0  0  0  0  0  0  0  0  0  0
    3.7320   -5.6270    0.0000 C   0  0  0  0  0  0  0  0  0  0  0  0
    2.8660   -6.1270    0.0000 C   0  0  0  0  0  0  0  0  0  0  0  0
    2.0000   -5.6270    0.0000 O   0  0  0  0  0  0  0  0  0  0  0  0
    2.8660   -7.1270    0.0000 N   0  0  0  0  0  0  0  0  0  0  0  0
    2.0000   -7.6270    0.0000 C   0  0  0  0  0  0  0  0  0  0  0  0
    3.7320   -7.6270    0.0000 C   0  0  0  0  0  0  0  0  0  0  0  0
    3.7320   -4.6270    0.0000 C   0  0  0  0  0  0  0  0  0  0  0  0
    4.5981   -4.1270    0.0000 N   0  0  0  0  0  0  0  0  0  0  0  0
    5.4641   -4.6270    0.0000 C   0  0  0  0  0  0  0  0  0  0  0  0
  1  2  1  0  0  0  0
  2  3  1  0  0  0  0
  3  4  1  0  0  0  0
  4  5  1  0  0  0  0
  5  6  1  0  0  0  0
  6 20  1  0  0  0  0
  6  7  1  0  0  0  0
  7  8  2  0  0  0  0
  8  9  1  0  0  0  0
  9 20  1  0  0  0  0
  9 10  2  0  0  0  0
 10 11  1  0  0  0  0
 10 12  1  0  0  0  0
 12 13  1  0  0  0  0
 12 18  2  0  0  0  0
 13 14  2  0  0  0  0
 13 15  1  0  0  0  0
 15 16  1  0  0  0  0
 15 17  1  0  0  0  0
 18 19  1  0  0  0  0
 19 20  2  0  0  0  0
M  END
>  <Code> (38)
CHEMBL315419

>  <Mol_ID> (38)
38

>  <Levels> (38)
moderate

$$$$
CHEMBL3246236
IT_Microcosm_v7.2

 18 20  0  0  1  0  0  0  0  0999 V2000
    5.1574   -2.0000    0.0000 C   0  0  0  0  0  0  0  0  0  0  0  0
    5.3799   -2.9749    0.0000 N   0  0  0  0  0  0  0  0  0  0  0  0
    6.3549   -3.1974    0.0000 C   0  0  0  0  0  0  0  0  0  0  0  0
    6.9783   -2.4156    0.0000 O   0  0  0  0  0  0  0  0  0  0  0  0
    6.7887   -4.0984    0.0000 C   0  0  3  0  0  0  0  0  0  0  0  0
    7.7797   -4.2326    0.0000 C   0  0  0  0  0  0  0  0  0  0  0  0
    7.9582   -5.2166    0.0000 C   0  0  0  0  0  0  0  0  0  0  0  0
    7.0777   -5.6904    0.0000 C   0  0  0  0  0  0  0  0  0  0  0  0
    6.3549   -4.9994    0.0000 N   0  0  0  0  0  0  0  0  0  0  0  0
    5.3799   -5.2219    0.0000 C   0  0  0  0  0  0  0  0  0  0  0  0
    5.1574   -6.1968    0.0000 O   0  0  0  0  0  0  0  0  0  0  0  0
    4.5981   -4.5984    0.0000 C   0  0  0  0  0  0  0  0  0  0  0  0
    3.7321   -5.0984    0.0000 C   0  0  0  0  0  0  0  0  0  0  0  0
    2.8660   -4.5984    0.0000 C   0  0  0  0  0  0  0  0  0  0  0  0
    2.0000   -5.0984    0.0000 F   0  0  0  0  0  0  0  0  0  0  0  0
    2.8660   -3.5984    0.0000 C   0  0  0  0  0  0  0  0  0  0  0  0
    3.7321   -3.0984    0.0000 C   0  0  0  0  0  0  0  0  0  0  0  0
    4.5981   -3.5984    0.0000 C   0  0  0  0  0  0  0  0  0  0  0  0
  1  2  1  0  0  0  0
  2 18  1  0  0  0  0
  2  3  1  0  0  0  0
  3  4  2  0  0  0  0
  3  5  1  0  0  0  0
  5  9  1  0  0  0  0
  5  6  1  0  0  0  0
  6  7  1  0  0  0  0
  7  8  1  0  0  0  0
  8  9  1  0  0  0  0
  9 10  1  0  0  0  0
 10 11  2  0  0  0  0
 10 12  1  0  0  0  0
 12 18  1  0  0  0  0
 12 13  2  0  0  0  0
 13 14  1  0  0  0  0
 14 15  1  0  0  0  0
 14 16  2  0  0  0  0
 16 17  1  0  0  0  0
 17 18  2  0  0  0  0
M  END
>  <Code> (39)
CHEMBL3246236

>  <Mol_ID> (39)
39

>  <Levels> (39)
moderate

$$$$
CHEMBL328250
IT_Microcosm_v7.2

 25 28  0  0  0  0  0  0  0  0999 V2000
    2.0000   -6.2375    0.0000 C   0  0  0  0  0  0  0  0  0  0  0  0
    2.8584   -6.7504    0.0000 N   0  0  0  0  0  0  0  0  0  0  0  0
    2.8435   -7.7503    0.0000 C   0  0  0  0  0  0  0  0  0  0  0  0
    3.7319   -6.2634    0.0000 C   0  0  0  0  0  0  0  0  0  0  0  0
    3.7468   -5.2635    0.0000 C   0  0  0  0  0  0  0  0  0  0  0  0
    2.9467   -4.6637    0.0000 N   0  0  0  0  0  0  0  0  0  0  0  0
    3.2699   -3.7174    0.0000 N   0  0  0  0  0  0  0  0  0  0  0  0
    4.2698   -3.7323    0.0000 C   0  0  0  0  0  0  0  0  0  0  0  0
    4.5645   -4.6879    0.0000 N   0  0  0  0  0  0  0  0  0  0  0  0
    5.4954   -5.0533    0.0000 C   0  0  0  0  0  0  0  0  0  0  0  0
    5.4954   -6.0533    0.0000 C   0  0  0  0  0  0  0  0  0  0  0  0
    6.3614   -6.5533    0.0000 C   0  0  0  0  0  0  0  0  0  0  0  0
    7.2275   -6.0533    0.0000 C   0  0  0  0  0  0  0  0  0  0  0  0
    8.0935   -6.5533    0.0000 Cl  0  0  0  0  0  0  0  0  0  0  0  0
    7.2275   -5.0533    0.0000 C   0  0  0  0  0  0  0  0  0  0  0  0
    6.3614   -4.5533    0.0000 C   0  0  0  0  0  0  0  0  0  0  0  0
    6.5105   -3.5644    0.0000 C   0  0  0  0  0  0  0  0  0  0  0  0
    7.4660   -3.2697    0.0000 C   0  0  0  0  0  0  0  0  0  0  0  0
    7.6886   -2.2947    0.0000 C   0  0  0  0  0  0  0  0  0  0  0  0
    8.6441   -2.0000    0.0000 C   0  0  0  0  0  0  0  0  0  0  0  0
    9.3772   -2.6802    0.0000 C   0  0  0  0  0  0  0  0  0  0  0  0
    9.1547   -3.6551    0.0000 C   0  0  0  0  0  0  0  0  0  0  0  0
    8.1991   -3.9498    0.0000 C   0  0  0  0  0  0  0  0  0  0  0  0
    5.8303   -2.8314    0.0000 N   0  0  0  0  0  0  0  0  0  0  0  0
    4.8331   -2.9061    0.0000 C   0  0  0  0  0  0  0  0  0  0  0  0
  1  2  1  0  0  0  0
  2  3  1  0  0  0  0
  2  4  1  0  0  0  0
  4  5  1  0  0  0  0
  5  9  1  0  0  0  0
  5  6  2  0  0  0  0
  6  7  1  0  0  0  0
  7  8  2  0  0  0  0
  8 25  1  0  0  0  0
  8  9  1  0  0  0  0
  9 10  1  0  0  0  0
 10 16  1  0  0  0  0
 10 11  2  0  0  0  0
 11 12  1  0  0  0  0
 12 13  2  0  0  0  0
 13 14  1  0  0  0  0
 13 15  1  0  0  0  0
 15 16  2  0  0  0  0
 16 17  1  0  0  0  0
 17 18  1  0  0  0  0
 17 24  2  0  0  0  0
 18 23  1  0  0  0  0
 18 19  2  0  0  0  0
 19 20  1  0  0  0  0
 20 21  2  0  0  0  0
 21 22  1  0  0  0  0
 22 23  2  0  0  0  0
 24 25  1  0  0  0  0
M  END
>  <Code> (40)
CHEMBL328250

>  <Mol_ID> (40)
40

>  <Levels> (40)
moderate

$$$$
CHEMBL411663
IT_Microcosm_v7.2

 27 30  0  0  1  0  0  0  0  0999 V2000
    9.1556   -2.0000    0.0000 O   0  0  0  0  0  0  0  0  0  0  0  0
    9.8987   -2.6692    0.0000 C   0  0  0  0  0  0  0  0  0  0  0  0
   10.8769   -2.4613    0.0000 N   0  0  0  0  0  0  0  0  0  0  0  0
   11.3769   -3.3273    0.0000 C   0  0  0  0  0  0  0  0  0  0  0  0
   12.3550   -3.5352    0.0000 C   0  0  0  0  0  0  0  0  0  0  0  0
   12.6640   -4.4863    0.0000 C   0  0  0  0  0  0  0  0  0  0  0  0
   11.9949   -5.2294    0.0000 C   0  0  0  0  0  0  0  0  0  0  0  0
   12.3039   -6.1805    0.0000 F   0  0  0  0  0  0  0  0  0  0  0  0
   11.0168   -5.0215    0.0000 C   0  0  0  0  0  0  0  0  0  0  0  0
   10.7077   -4.0704    0.0000 C   0  0  0  0  0  0  0  0  0  0  0  0
    9.7942   -3.6637    0.0000 C   0  0  3  0  0  0  0  0  0  0  0  0
    8.9282   -4.1637    0.0000 C   0  0  0  0  0  0  0  0  0  0  0  0
    8.0622   -3.6637    0.0000 C   0  0  0  0  0  0  0  0  0  0  0  0
    7.1961   -4.1637    0.0000 C   0  0  0  0  0  0  0  0  0  0  0  0
    7.1961   -5.1637    0.0000 C   0  0  0  0  0  0  0  0  0  0  0  0
    6.3301   -5.6637    0.0000 N   0  0  0  0  0  0  0  0  0  0  0  0
    5.4641   -5.1637    0.0000 C   0  0  0  0  0  0  0  0  0  0  0  0
    4.5980   -5.6637    0.0000 C   0  0  0  0  0  0  0  0  0  0  0  0
    4.5980   -6.6637    0.0000 N   0  0  0  0  0  0  0  0  0  0  0  0
    3.7320   -7.1637    0.0000 C   0  0  0  0  0  0  0  0  0  0  0  0
    2.8660   -6.6637    0.0000 C   0  0  0  0  0  0  0  0  0  0  0  0
    2.0000   -7.1637    0.0000 C   0  0  0  0  0  0  0  0  0  0  0  0
    2.0000   -8.1637    0.0000 C   0  0  0  0  0  0  0  0  0  0  0  0
    2.8660   -8.6637    0.0000 C   0  0  0  0  0  0  0  0  0  0  0  0
    3.7320   -8.1637    0.0000 C   0  0  0  0  0  0  0  0  0  0  0  0
    5.4641   -7.1637    0.0000 C   0  0  0  0  0  0  0  0  0  0  0  0
    6.3301   -6.6637    0.0000 C   0  0  0  0  0  0  0  0  0  0  0  0
  1  2  2  0  0  0  0
  2 11  1  0  0  0  0
  2  3  1  0  0  0  0
  3  4  1  0  0  0  0
  4 10  1  0  0  0  0
  4  5  2  0  0  0  0
  5  6  1  0  0  0  0
  6  7  2  0  0  0  0
  7  8  1  0  0  0  0
  7  9  1  0  0  0  0
  9 10  2  0  0  0  0
 10 11  1  0  0  0  0
 11 12  1  0  0  0  0
 12 13  1  0  0  0  0
 13 14  1  0  0  0  0
 14 15  1  0  0  0  0
 15 16  1  0  0  0  0
 16 27  1  0  0  0  0
 16 17  1  0  0  0  0
 17 18  1  0  0  0  0
 18 19  1  0  0  0  0
 19 20  1  0  0  0  0
 19 26  1  0  0  0  0
 20 25  1  0  0  0  0
 20 21  2  0  0  0  0
 21 22  1  0  0  0  0
 22 23  2  0  0  0  0
 23 24  1  0  0  0  0
 24 25  2  0  0  0  0
 26 27  1  0  0  0  0
M  END
>  <Code> (41)
CHEMBL411663

>  <Mol_ID> (41)
41

>  <Levels> (41)
moderate

$$$$
CHEMBL420977
IT_Microcosm_v7.2

 21 22  0  0  0  0  0  0  0  0999 V2000
    2.0000   -9.8701    0.0000 C   0  0  0  0  0  0  0  0  0  0  0  0
    2.9782   -9.6622    0.0000 C   0  0  0  0  0  0  0  0  0  0  0  0
    3.9563   -9.4543    0.0000 C   0  0  0  0  0  0  0  0  0  0  0  0
    4.2654   -8.5032    0.0000 C   0  0  0  0  0  0  0  0  0  0  0  0
    3.5962   -7.7601    0.0000 C   0  0  0  0  0  0  0  0  0  0  0  0
    3.9052   -6.8090    0.0000 N   0  0  0  0  0  0  0  0  0  0  0  0
    3.3175   -6.0000    0.0000 N   0  0  0  0  0  0  0  0  0  0  0  0
    3.9052   -5.1910    0.0000 C   0  0  0  0  0  0  0  0  0  0  0  0
    4.8563   -5.5000    0.0000 C   0  0  0  0  0  0  0  0  0  0  0  0
    5.7223   -5.0000    0.0000 C   0  0  0  0  0  0  0  0  0  0  0  0
    5.7223   -4.0000    0.0000 N   0  0  0  0  0  0  0  0  0  0  0  0
    6.5884   -5.5000    0.0000 C   0  0  0  0  0  0  0  0  0  0  0  0
    7.4544   -5.0000    0.0000 C   0  0  0  0  0  0  0  0  0  0  0  0
    8.3204   -5.5000    0.0000 O   0  0  0  0  0  0  0  0  0  0  0  0
    7.4544   -4.0000    0.0000 N   0  0  0  0  0  0  0  0  0  0  0  0
    6.5884   -3.5000    0.0000 C   0  0  0  0  0  0  0  0  0  0  0  0
    6.5884   -2.5000    0.0000 C   0  0  0  0  0  0  0  0  0  0  0  0
    5.7223   -2.0000    0.0000 C   0  0  0  0  0  0  0  0  0  0  0  0
    6.5884   -6.5000    0.0000 C   0  0  0  0  0  0  0  0  0  0  0  0
    5.7223   -7.0000    0.0000 N   0  0  0  0  0  0  0  0  0  0  0  0
    4.8563   -6.5000    0.0000 C   0  0  0  0  0  0  0  0  0  0  0  0
  1  2  3  0  0  0  0
  2  3  1  0  0  0  0
  3  4  1  0  0  0  0
  4  5  1  0  0  0  0
  5  6  1  0  0  0  0
  6 21  1  0  0  0  0
  6  7  1  0  0  0  0
  7  8  2  0  0  0  0
  8  9  1  0  0  0  0
  9 21  1  0  0  0  0
  9 10  2  0  0  0  0
 10 11  1  0  0  0  0
 10 12  1  0  0  0  0
 12 13  1  0  0  0  0
 12 19  2  0  0  0  0
 13 14  2  0  0  0  0
 13 15  1  0  0  0  0
 15 16  1  0  0  0  0
 16 17  1  0  0  0  0
 17 18  2  0  0  0  0
 19 20  1  0  0  0  0
 20 21  2  0  0  0  0
M  END
>  <Code> (42)
CHEMBL420977

>  <Mol_ID> (42)
42

>  <Levels> (42)
moderate

$$$$
CHEMBL431020
IT_Microcosm_v7.2

 22 23  0  0  0  0  0  0  0  0999 V2000
    2.0000   -2.0000    0.0000 C   0  0  0  0  0  0  0  0  0  0  0  0
    2.0000   -3.0000    0.0000 C   0  0  0  0  0  0  0  0  0  0  0  0
    2.0000   -4.0000    0.0000 C   0  0  0  0  0  0  0  0  0  0  0  0
    2.0000   -5.0000    0.0000 C   0  0  0  0  0  0  0  0  0  0  0  0
    2.8660   -5.5000    0.0000 N   0  0  0  0  0  0  0  0  0  0  0  0
    2.8660   -6.5000    0.0000 C   0  0  0  0  0  0  0  0  0  0  0  0
    2.0000   -7.0000    0.0000 O   0  0  0  0  0  0  0  0  0  0  0  0
    3.7321   -7.0000    0.0000 C   0  0  0  0  0  0  0  0  0  0  0  0
    3.7321   -8.0000    0.0000 C   0  0  0  0  0  0  0  0  0  0  0  0
    4.5981   -8.5000    0.0000 N   0  0  0  0  0  0  0  0  0  0  0  0
    5.4641   -8.0000    0.0000 C   0  0  0  0  0  0  0  0  0  0  0  0
    5.4641   -7.0000    0.0000 C   0  0  0  0  0  0  0  0  0  0  0  0
    6.4152   -6.6910    0.0000 C   0  0  0  0  0  0  0  0  0  0  0  0
    7.0030   -7.5000    0.0000 N   0  0  0  0  0  0  0  0  0  0  0  0
    6.4152   -8.3090    0.0000 N   0  0  0  0  0  0  0  0  0  0  0  0
    6.7242   -9.2601    0.0000 C   0  0  0  0  0  0  0  0  0  0  0  0
    7.7023   -9.4680    0.0000 C   0  0  0  0  0  0  0  0  0  0  0  0
    8.0114  -10.4190    0.0000 C   0  0  0  0  0  0  0  0  0  0  0  0
    8.9895  -10.6270    0.0000 C   0  0  0  0  0  0  0  0  0  0  0  0
    9.2985  -11.5780    0.0000 C   0  0  0  0  0  0  0  0  0  0  0  0
    4.5981   -6.5000    0.0000 C   0  0  0  0  0  0  0  0  0  0  0  0
    4.5981   -5.5000    0.0000 N   0  0  0  0  0  0  0  0  0  0  0  0
  1  2  1  0  0  0  0
  2  3  3  0  0  0  0
  3  4  1  0  0  0  0
  4  5  1  0  0  0  0
  5  6  1  0  0  0  0
  6  7  2  0  0  0  0
  6  8  1  0  0  0  0
  8 21  1  0  0  0  0
  8  9  2  0  0  0  0
  9 10  1  0  0  0  0
 10 11  2  0  0  0  0
 11 15  1  0  0  0  0
 11 12  1  0  0  0  0
 12 13  1  0  0  0  0
 12 21  2  0  0  0  0
 13 14  2  0  0  0  0
 14 15  1  0  0  0  0
 15 16  1  0  0  0  0
 16 17  1  0  0  0  0
 17 18  1  0  0  0  0
 18 19  1  0  0  0  0
 19 20  1  0  0  0  0
 21 22  1  0  0  0  0
M  END
>  <Code> (43)
CHEMBL431020

>  <Mol_ID> (43)
43

>  <Levels> (43)
moderate

$$$$
CHEMBL523
IT_Microcosm_v7.2

 19 21  0  0  0  0  0  0  0  0999 V2000
    6.8085   -7.5480    0.0000 O   0  0  0  0  0  0  0  0  0  0  0  0
    6.2452   -6.7217    0.0000 C   0  0  0  0  0  0  0  0  0  0  0  0
    5.2564   -6.8708    0.0000 C   0  0  0  0  0  0  0  0  0  0  0  0
    4.5233   -6.1906    0.0000 N   0  0  0  0  0  0  0  0  0  0  0  0
    4.5980   -5.1934    0.0000 C   0  0  0  0  0  0  0  0  0  0  0  0
    3.7320   -4.6934    0.0000 C   0  0  0  0  0  0  0  0  0  0  0  0
    2.8660   -5.1934    0.0000 C   0  0  0  0  0  0  0  0  0  0  0  0
    2.0000   -4.6934    0.0000 C   0  0  0  0  0  0  0  0  0  0  0  0
    2.0000   -3.6934    0.0000 C   0  0  0  0  0  0  0  0  0  0  0  0
    2.8660   -3.1934    0.0000 C   0  0  0  0  0  0  0  0  0  0  0  0
    3.7320   -3.6934    0.0000 C   0  0  0  0  0  0  0  0  0  0  0  0
    5.4243   -4.6301    0.0000 C   0  0  0  0  0  0  0  0  0  0  0  0
    5.2018   -3.6551    0.0000 C   0  0  0  0  0  0  0  0  0  0  0  0
    5.9348   -2.9750    0.0000 C   0  0  0  0  0  0  0  0  0  0  0  0
    5.7123   -2.0000    0.0000 Cl  0  0  0  0  0  0  0  0  0  0  0  0
    6.8904   -3.2697    0.0000 C   0  0  0  0  0  0  0  0  0  0  0  0
    7.1129   -4.2447    0.0000 C   0  0  0  0  0  0  0  0  0  0  0  0
    6.3799   -4.9248    0.0000 C   0  0  0  0  0  0  0  0  0  0  0  0
    6.7452   -5.8557    0.0000 N   0  0  0  0  0  0  0  0  0  0  0  0
  1  2  2  0  0  0  0
  2 19  1  0  0  0  0
  2  3  1  0  0  0  0
  3  4  1  0  0  0  0
  4  5  2  0  0  0  0
  5  6  1  0  0  0  0
  5 12  1  0  0  0  0
  6 11  1  0  0  0  0
  6  7  2  0  0  0  0
  7  8  1  0  0  0  0
  8  9  2  0  0  0  0
  9 10  1  0  0  0  0
 10 11  2  0  0  0  0
 12 18  1  0  0  0  0
 12 13  2  0  0  0  0
 13 14  1  0  0  0  0
 14 15  1  0  0  0  0
 14 16  2  0  0  0  0
 16 17  1  0  0  0  0
 17 18  2  0  0  0  0
 18 19  1  0  0  0  0
M  END
>  <Code> (44)
CHEMBL523

>  <Mol_ID> (44)
44

>  <Levels> (44)
moderate

$$$$
CHEMBL83085
IT_Microcosm_v7.2

 22 23  0  0  0  0  0  0  0  0999 V2000
    2.0000   -2.0000    0.0000 C   0  0  0  0  0  0  0  0  0  0  0  0
    2.8660   -2.5000    0.0000 C   0  0  0  0  0  0  0  0  0  0  0  0
    2.8660   -3.5000    0.0000 C   0  0  0  0  0  0  0  0  0  0  0  0
    3.7320   -4.0000    0.0000 N   0  0  0  0  0  0  0  0  0  0  0  0
    3.7320   -5.0000    0.0000 C   0  0  0  0  0  0  0  0  0  0  0  0
    2.8660   -5.5000    0.0000 O   0  0  0  0  0  0  0  0  0  0  0  0
    4.5981   -5.5000    0.0000 C   0  0  0  0  0  0  0  0  0  0  0  0
    4.5981   -6.5000    0.0000 C   0  0  0  0  0  0  0  0  0  0  0  0
    5.4641   -7.0000    0.0000 N   0  3  0  0  0  0  0  0  0  0  0  0
    5.4641   -8.0000    0.0000 O   0  5  0  0  0  0  0  0  0  0  0  0
    6.3301   -6.5000    0.0000 C   0  0  0  0  0  0  0  0  0  0  0  0
    6.3301   -5.5000    0.0000 C   0  0  0  0  0  0  0  0  0  0  0  0
    7.2812   -5.1910    0.0000 C   0  0  0  0  0  0  0  0  0  0  0  0
    7.8690   -6.0000    0.0000 N   0  0  0  0  0  0  0  0  0  0  0  0
    7.2812   -6.8090    0.0000 N   0  0  0  0  0  0  0  0  0  0  0  0
    7.5902   -7.7601    0.0000 C   0  0  0  0  0  0  0  0  0  0  0  0
    8.5683   -7.9680    0.0000 C   0  0  0  0  0  0  0  0  0  0  0  0
    8.8774   -8.9190    0.0000 C   0  0  0  0  0  0  0  0  0  0  0  0
    9.8555   -9.1270    0.0000 C   0  0  0  0  0  0  0  0  0  0  0  0
   10.1645  -10.0780    0.0000 C   0  0  0  0  0  0  0  0  0  0  0  0
    5.4641   -5.0000    0.0000 C   0  0  0  0  0  0  0  0  0  0  0  0
    5.4641   -4.0000    0.0000 N   0  0  0  0  0  0  0  0  0  0  0  0
  1  2  2  0  0  0  0
  2  3  1  0  0  0  0
  3  4  1  0  0  0  0
  4  5  1  0  0  0  0
  5  6  2  0  0  0  0
  5  7  1  0  0  0  0
  7 21  1  0  0  0  0
  7  8  2  0  0  0  0
  8  9  1  0  0  0  0
  9 10  1  0  0  0  0
  9 11  2  0  0  0  0
 11 15  1  0  0  0  0
 11 12  1  0  0  0  0
 12 13  1  0  0  0  0
 12 21  2  0  0  0  0
 13 14  2  0  0  0  0
 14 15  1  0  0  0  0
 15 16  1  0  0  0  0
 16 17  1  0  0  0  0
 17 18  1  0  0  0  0
 18 19  1  0  0  0  0
 19 20  1  0  0  0  0
 21 22  1  0  0  0  0
M  END
>  <Code> (45)
CHEMBL83085

>  <Mol_ID> (45)
45

>  <Levels> (45)
moderate

$$$$
CHEMBL83349
IT_Microcosm_v7.2

 21 22  0  0  0  0  0  0  0  0999 V2000
    2.0000   -2.0000    0.0000 C   0  0  0  0  0  0  0  0  0  0  0  0
    2.8660   -2.5000    0.0000 C   0  0  0  0  0  0  0  0  0  0  0  0
    2.8660   -3.5000    0.0000 C   0  0  0  0  0  0  0  0  0  0  0  0
    3.7320   -4.0000    0.0000 N   0  0  0  0  0  0  0  0  0  0  0  0
    3.7320   -5.0000    0.0000 C   0  0  0  0  0  0  0  0  0  0  0  0
    2.8660   -5.5000    0.0000 O   0  0  0  0  0  0  0  0  0  0  0  0
    4.5981   -5.5000    0.0000 C   0  0  0  0  0  0  0  0  0  0  0  0
    4.5981   -6.5000    0.0000 C   0  0  0  0  0  0  0  0  0  0  0  0
    5.4641   -7.0000    0.0000 N   0  0  0  0  0  0  0  0  0  0  0  0
    6.3301   -6.5000    0.0000 C   0  0  0  0  0  0  0  0  0  0  0  0
    6.3301   -5.5000    0.0000 C   0  0  0  0  0  0  0  0  0  0  0  0
    7.2812   -5.1910    0.0000 C   0  0  0  0  0  0  0  0  0  0  0  0
    7.8690   -6.0000    0.0000 N   0  0  0  0  0  0  0  0  0  0  0  0
    7.2812   -6.8090    0.0000 N   0  0  0  0  0  0  0  0  0  0  0  0
    7.5902   -7.7601    0.0000 C   0  0  0  0  0  0  0  0  0  0  0  0
    8.5683   -7.9680    0.0000 C   0  0  0  0  0  0  0  0  0  0  0  0
    8.8774   -8.9190    0.0000 C   0  0  0  0  0  0  0  0  0  0  0  0
    9.8555   -9.1270    0.0000 C   0  0  0  0  0  0  0  0  0  0  0  0
   10.1645  -10.0780    0.0000 C   0  0  0  0  0  0  0  0  0  0  0  0
    5.4641   -5.0000    0.0000 C   0  0  0  0  0  0  0  0  0  0  0  0
    5.4641   -4.0000    0.0000 N   0  0  0  0  0  0  0  0  0  0  0  0
  1  2  2  0  0  0  0
  2  3  1  0  0  0  0
  3  4  1  0  0  0  0
  4  5  1  0  0  0  0
  5  6  2  0  0  0  0
  5  7  1  0  0  0  0
  7 20  1  0  0  0  0
  7  8  2  0  0  0  0
  8  9  1  0  0  0  0
  9 10  2  0  0  0  0
 10 14  1  0  0  0  0
 10 11  1  0  0  0  0
 11 12  1  0  0  0  0
 11 20  2  0  0  0  0
 12 13  2  0  0  0  0
 13 14  1  0  0  0  0
 14 15  1  0  0  0  0
 15 16  1  0  0  0  0
 16 17  1  0  0  0  0
 17 18  1  0  0  0  0
 18 19  1  0  0  0  0
 20 21  1  0  0  0  0
M  END
>  <Code> (46)
CHEMBL83349

>  <Mol_ID> (46)
46

>  <Levels> (46)
moderate

$$$$
CHEMBL86463
IT_Microcosm_v7.2

 20 21  0  0  0  0  0  0  0  0999 V2000
    9.6586   -2.7432    0.0000 C   0  0  0  0  0  0  0  0  0  0  0  0
    8.9895   -2.0000    0.0000 C   0  0  0  0  0  0  0  0  0  0  0  0
    8.0113   -2.2080    0.0000 C   0  0  0  0  0  0  0  0  0  0  0  0
    7.7023   -3.1590    0.0000 C   0  0  0  0  0  0  0  0  0  0  0  0
    6.7242   -3.3669    0.0000 C   0  0  0  0  0  0  0  0  0  0  0  0
    6.4152   -4.3180    0.0000 N   0  0  0  0  0  0  0  0  0  0  0  0
    7.0029   -5.1270    0.0000 N   0  0  0  0  0  0  0  0  0  0  0  0
    6.4152   -5.9360    0.0000 C   0  0  0  0  0  0  0  0  0  0  0  0
    5.4641   -5.6270    0.0000 C   0  0  0  0  0  0  0  0  0  0  0  0
    4.5981   -6.1270    0.0000 C   0  0  0  0  0  0  0  0  0  0  0  0
    4.5981   -7.1270    0.0000 N   0  0  0  0  0  0  0  0  0  0  0  0
    3.7320   -5.6270    0.0000 C   0  0  0  0  0  0  0  0  0  0  0  0
    2.8660   -6.1270    0.0000 C   0  0  0  0  0  0  0  0  0  0  0  0
    2.0000   -5.6270    0.0000 O   0  0  0  0  0  0  0  0  0  0  0  0
    2.8660   -7.1270    0.0000 N   0  0  0  0  0  0  0  0  0  0  0  0
    2.0000   -7.6270    0.0000 C   0  0  0  0  0  0  0  0  0  0  0  0
    2.0000   -8.6270    0.0000 C   0  0  0  0  0  0  0  0  0  0  0  0
    3.7320   -4.6270    0.0000 C   0  0  0  0  0  0  0  0  0  0  0  0
    4.5981   -4.1270    0.0000 N   0  0  0  0  0  0  0  0  0  0  0  0
    5.4641   -4.6270    0.0000 C   0  0  0  0  0  0  0  0  0  0  0  0
  1  2  1  0  0  0  0
  2  3  1  0  0  0  0
  3  4  1  0  0  0  0
  4  5  1  0  0  0  0
  5  6  1  0  0  0  0
  6 20  1  0  0  0  0
  6  7  1  0  0  0  0
  7  8  2  0  0  0  0
  8  9  1  0  0  0  0
  9 20  1  0  0  0  0
  9 10  2  0  0  0  0
 10 11  1  0  0  0  0
 10 12  1  0  0  0  0
 12 13  1  0  0  0  0
 12 18  2  0  0  0  0
 13 14  2  0  0  0  0
 13 15  1  0  0  0  0
 15 16  1  0  0  0  0
 16 17  1  0  0  0  0
 18 19  1  0  0  0  0
 19 20  2  0  0  0  0
M  END
>  <Code> (47)
CHEMBL86463

>  <Mol_ID> (47)
47

>  <Levels> (47)
moderate

$$$$
CHEMBL87700
IT_Microcosm_v7.2

 21 22  0  0  0  0  0  0  0  0999 V2000
   10.5757   -4.2294    0.0000 C   0  0  0  0  0  0  0  0  0  0  0  0
    9.9066   -3.4863    0.0000 C   0  0  0  0  0  0  0  0  0  0  0  0
    9.2375   -2.7432    0.0000 C   0  0  0  0  0  0  0  0  0  0  0  0
    8.5683   -2.0000    0.0000 C   0  0  0  0  0  0  0  0  0  0  0  0
    7.5902   -2.2079    0.0000 C   0  0  0  0  0  0  0  0  0  0  0  0
    7.2812   -3.1590    0.0000 N   0  0  0  0  0  0  0  0  0  0  0  0
    7.8689   -3.9680    0.0000 N   0  0  0  0  0  0  0  0  0  0  0  0
    7.2812   -4.7770    0.0000 C   0  0  0  0  0  0  0  0  0  0  0  0
    6.3301   -4.4680    0.0000 C   0  0  0  0  0  0  0  0  0  0  0  0
    5.4641   -4.9680    0.0000 C   0  0  0  0  0  0  0  0  0  0  0  0
    5.4641   -5.9680    0.0000 N   0  0  0  0  0  0  0  0  0  0  0  0
    4.5980   -4.4680    0.0000 C   0  0  0  0  0  0  0  0  0  0  0  0
    3.7320   -4.9680    0.0000 C   0  0  0  0  0  0  0  0  0  0  0  0
    2.8660   -4.4680    0.0000 O   0  0  0  0  0  0  0  0  0  0  0  0
    3.7320   -5.9680    0.0000 N   0  0  0  0  0  0  0  0  0  0  0  0
    2.8660   -6.4680    0.0000 C   0  0  0  0  0  0  0  0  0  0  0  0
    2.8660   -7.4680    0.0000 C   0  0  0  0  0  0  0  0  0  0  0  0
    2.0000   -7.9680    0.0000 C   0  0  0  0  0  0  0  0  0  0  0  0
    4.5980   -3.4680    0.0000 C   0  0  0  0  0  0  0  0  0  0  0  0
    5.4641   -2.9680    0.0000 N   0  0  0  0  0  0  0  0  0  0  0  0
    6.3301   -3.4680    0.0000 C   0  0  0  0  0  0  0  0  0  0  0  0
  1  2  1  0  0  0  0
  2  3  3  0  0  0  0
  3  4  1  0  0  0  0
  4  5  1  0  0  0  0
  5  6  1  0  0  0  0
  6 21  1  0  0  0  0
  6  7  1  0  0  0  0
  7  8  2  0  0  0  0
  8  9  1  0  0  0  0
  9 21  1  0  0  0  0
  9 10  2  0  0  0  0
 10 11  1  0  0  0  0
 10 12  1  0  0  0  0
 12 13  1  0  0  0  0
 12 19  2  0  0  0  0
 13 14  2  0  0  0  0
 13 15  1  0  0  0  0
 15 16  1  0  0  0  0
 16 17  1  0  0  0  0
 17 18  1  0  0  0  0
 19 20  1  0  0  0  0
 20 21  2  0  0  0  0
M  END
>  <Code> (48)
CHEMBL87700

>  <Mol_ID> (48)
48

>  <Levels> (48)
moderate

$$$$
CHEMBL98848
IT_Microcosm_v7.2

 22 25  0  0  0  0  0  0  0  0999 V2000
    4.0917   -6.7218    0.0000 O   0  0  0  0  0  0  0  0  0  0  0  0
    4.0917   -5.7218    0.0000 C   0  0  0  0  0  0  0  0  0  0  0  0
    3.2257   -5.2218    0.0000 N   0  0  0  0  0  0  0  0  0  0  0  0
    3.2257   -4.2218    0.0000 C   0  0  0  0  0  0  0  0  0  0  0  0
    4.0917   -3.7218    0.0000 C   0  0  0  0  0  0  0  0  0  0  0  0
    4.9577   -4.2218    0.0000 C   0  0  0  0  0  0  0  0  0  0  0  0
    5.9088   -3.9128    0.0000 N   0  0  0  0  0  0  0  0  0  0  0  0
    6.4966   -4.7218    0.0000 C   0  0  0  0  0  0  0  0  0  0  0  0
    7.4966   -4.7218    0.0000 C   0  0  0  0  0  0  0  0  0  0  0  0
    7.9966   -3.8558    0.0000 C   0  0  0  0  0  0  0  0  0  0  0  0
    8.9966   -3.8558    0.0000 C   0  0  0  0  0  0  0  0  0  0  0  0
    9.4966   -4.7218    0.0000 C   0  0  0  0  0  0  0  0  0  0  0  0
    8.9966   -5.5879    0.0000 C   0  0  0  0  0  0  0  0  0  0  0  0
    7.9966   -5.5879    0.0000 C   0  0  0  0  0  0  0  0  0  0  0  0
    7.4966   -6.4539    0.0000 F   0  0  0  0  0  0  0  0  0  0  0  0
    5.9088   -5.5309    0.0000 N   0  0  0  0  0  0  0  0  0  0  0  0
    4.9577   -5.2218    0.0000 N   0  0  0  0  0  0  0  0  0  0  0  0
    4.2407   -2.7330    0.0000 C   0  0  0  0  0  0  0  0  0  0  0  0
    3.5606   -2.0000    0.0000 C   0  0  0  0  0  0  0  0  0  0  0  0
    2.5634   -2.0747    0.0000 C   0  0  0  0  0  0  0  0  0  0  0  0
    2.0000   -2.9009    0.0000 C   0  0  0  0  0  0  0  0  0  0  0  0
    2.2948   -3.8565    0.0000 C   0  0  0  0  0  0  0  0  0  0  0  0
  1  2  1  0  0  0  0
  2 17  1  0  0  0  0
  2  3  2  0  0  0  0
  3  4  1  0  0  0  0
  4 22  1  0  0  0  0
  4  5  2  0  0  0  0
  5  6  1  0  0  0  0
  5 18  1  0  0  0  0
  6 17  1  0  0  0  0
  6  7  2  0  0  0  0
  7  8  1  0  0  0  0
  8  9  1  0  0  0  0
  8 16  2  0  0  0  0
  9 14  1  0  0  0  0
  9 10  2  0  0  0  0
 10 11  1  0  0  0  0
 11 12  2  0  0  0  0
 12 13  1  0  0  0  0
 13 14  2  0  0  0  0
 14 15  1  0  0  0  0
 16 17  1  0  0  0  0
 18 19  1  0  0  0  0
 19 20  1  0  0  0  0
 20 21  1  0  0  0  0
 21 22  1  0  0  0  0
M  END
>  <Code> (49)
CHEMBL98848

>  <Mol_ID> (49)
49

>  <Levels> (49)
moderate

$$$$
CHEMBL969
IT_Microcosm_v7.2

 23 26  0  0  0  0  0  0  0  0999 V2000
    8.0963   -4.9700    0.0000 O   0  0  0  0  0  0  0  0  0  0  0  0
    7.1075   -4.8209    0.0000 C   0  0  0  0  0  0  0  0  0  0  0  0
    6.5441   -5.6472    0.0000 C   0  0  0  0  0  0  0  0  0  0  0  0
    5.5469   -5.7219    0.0000 N   0  0  0  0  0  0  0  0  0  0  0  0
    4.8668   -4.9889    0.0000 C   0  0  0  0  0  0  0  0  0  0  0  0
    3.9112   -5.2836    0.0000 C   0  0  0  0  0  0  0  0  0  0  0  0
    3.6887   -6.2585    0.0000 C   0  0  0  0  0  0  0  0  0  0  0  0
    2.7331   -6.5533    0.0000 C   0  0  0  0  0  0  0  0  0  0  0  0
    2.0000   -5.8731    0.0000 C   0  0  0  0  0  0  0  0  0  0  0  0
    2.2226   -4.8982    0.0000 C   0  0  0  0  0  0  0  0  0  0  0  0
    3.1781   -4.6034    0.0000 C   0  0  0  0  0  0  0  0  0  0  0  0
    5.0158   -4.0000    0.0000 C   0  0  0  0  0  0  0  0  0  0  0  0
    4.1498   -3.5000    0.0000 C   0  0  0  0  0  0  0  0  0  0  0  0
    4.1498   -2.5000    0.0000 C   0  0  0  0  0  0  0  0  0  0  0  0
    3.2838   -2.0000    0.0000 Cl  0  0  0  0  0  0  0  0  0  0  0  0
    5.0158   -2.0000    0.0000 C   0  0  0  0  0  0  0  0  0  0  0  0
    5.8818   -2.5000    0.0000 C   0  0  0  0  0  0  0  0  0  0  0  0
    5.8818   -3.5000    0.0000 C   0  0  0  0  0  0  0  0  0  0  0  0
    6.8127   -3.8654    0.0000 N   0  0  0  0  0  0  0  0  0  0  0  0
    7.5458   -3.1852    0.0000 C   0  0  0  0  0  0  0  0  0  0  0  0
    8.5013   -3.4799    0.0000 C   0  0  0  0  0  0  0  0  0  0  0  0
    9.4763   -3.2574    0.0000 C   0  0  0  0  0  0  0  0  0  0  0  0
    9.1815   -4.2130    0.0000 C   0  0  0  0  0  0  0  0  0  0  0  0
  1  2  2  0  0  0  0
  2 19  1  0  0  0  0
  2  3  1  0  0  0  0
  3  4  1  0  0  0  0
  4  5  2  0  0  0  0
  5  6  1  0  0  0  0
  5 12  1  0  0  0  0
  6 11  1  0  0  0  0
  6  7  2  0  0  0  0
  7  8  1  0  0  0  0
  8  9  2  0  0  0  0
  9 10  1  0  0  0  0
 10 11  2  0  0  0  0
 12 18  1  0  0  0  0
 12 13  2  0  0  0  0
 13 14  1  0  0  0  0
 14 15  1  0  0  0  0
 14 16  2  0  0  0  0
 16 17  1  0  0  0  0
 17 18  2  0  0  0  0
 18 19  1  0  0  0  0
 19 20  1  0  0  0  0
 20 21  1  0  0  0  0
 21 23  1  0  0  0  0
 21 22  1  0  0  0  0
 22 23  1  0  0  0  0
M  END
>  <Code> (50)
CHEMBL969

>  <Mol_ID> (50)
50

>  <Levels> (50)
moderate

$$$$
CHEMBL431105
IT_Microcosm_v7.2

 28 30  0  0  1  0  0  0  0  0999 V2000
   12.0999   -5.6056    0.0000 C   0  0  0  0  0  0  0  0  0  0  0  0
   11.4308   -4.8625    0.0000 C   0  0  0  0  0  0  0  0  0  0  0  0
   10.4526   -5.0704    0.0000 C   0  0  0  0  0  0  0  0  0  0  0  0
    9.7835   -4.3272    0.0000 C   0  0  3  0  0  0  0  0  0  0  0  0
   10.0925   -3.3762    0.0000 C   0  0  0  0  0  0  0  0  0  0  0  0
    8.8053   -4.5351    0.0000 N   0  0  0  0  0  0  0  0  0  0  0  0
    8.3986   -5.4487    0.0000 C   0  0  0  0  0  0  0  0  0  0  0  0
    8.8986   -6.3147    0.0000 C   0  0  0  0  0  0  0  0  0  0  0  0
    9.8986   -6.3147    0.0000 C   0  0  0  0  0  0  0  0  0  0  0  0
    7.4041   -5.3441    0.0000 N   0  0  0  0  0  0  0  0  0  0  0  0
    7.1962   -4.3660    0.0000 C   0  0  0  0  0  0  0  0  0  0  0  0
    6.3301   -3.8660    0.0000 C   0  0  0  0  0  0  0  0  0  0  0  0
    5.4641   -4.3660    0.0000 C   0  0  0  0  0  0  0  0  0  0  0  0
    5.4641   -5.3660    0.0000 C   0  0  0  0  0  0  0  0  0  0  0  0
    4.5981   -5.8660    0.0000 C   0  0  0  0  0  0  0  0  0  0  0  0
    3.7321   -5.3660    0.0000 C   0  0  0  0  0  0  0  0  0  0  0  0
    2.8660   -5.8660    0.0000 O   0  0  0  0  0  0  0  0  0  0  0  0
    2.0000   -5.3660    0.0000 C   0  0  0  0  0  0  0  0  0  0  0  0
    3.7321   -4.3660    0.0000 C   0  0  0  0  0  0  0  0  0  0  0  0
    4.5981   -3.8660    0.0000 C   0  0  0  0  0  0  0  0  0  0  0  0
    4.5981   -2.8660    0.0000 C   0  0  0  0  0  0  0  0  0  0  0  0
    4.0981   -2.0000    0.0000 F   0  0  0  0  0  0  0  0  0  0  0  0
    3.5981   -2.8660    0.0000 F   0  0  0  0  0  0  0  0  0  0  0  0
    5.4641   -2.3660    0.0000 F   0  0  0  0  0  0  0  0  0  0  0  0
    6.3301   -2.8660    0.0000 C   0  0  0  0  0  0  0  0  0  0  0  0
    7.1962   -2.3660    0.0000 C   0  0  0  0  0  0  0  0  0  0  0  0
    8.0622   -2.8660    0.0000 N   0  0  0  0  0  0  0  0  0  0  0  0
    8.0622   -3.8660    0.0000 C   0  0  0  0  0  0  0  0  0  0  0  0
  1  2  1  0  0  0  0
  2  3  1  0  0  0  0
  3  4  1  0  0  0  0
  4  5  1  0  0  0  0
  4  6  1  0  0  0  0
  6 28  1  0  0  0  0
  6  7  1  0  0  0  0
  7  8  1  0  0  0  0
  7 10  2  0  0  0  0
  8  9  1  0  0  0  0
 10 11  1  0  0  0  0
 11 28  1  0  0  0  0
 11 12  2  0  0  0  0
 12 13  1  0  0  0  0
 12 25  1  0  0  0  0
 13 20  1  0  0  0  0
 13 14  2  0  0  0  0
 14 15  1  0  0  0  0
 15 16  2  0  0  0  0
 16 17  1  0  0  0  0
 16 19  1  0  0  0  0
 17 18  1  0  0  0  0
 19 20  2  0  0  0  0
 20 21  1  0  0  0  0
 21 22  1  0  0  0  0
 21 23  1  0  0  0  0
 21 24  1  0  0  0  0
 25 26  2  0  0  0  0
 26 27  1  0  0  0  0
 27 28  2  0  0  0  0
M  END
>  <Code> (51)
CHEMBL431105

>  <Mol_ID> (51)
51

>  <Levels> (51)
moderate

$$$$
CHEMBL204755
IT_Microcosm_v7.2

 19 21  0  0  0  0  0  0  0  0999 V2000
    4.8255   -2.0000    0.0000 O   0  0  0  0  0  0  0  0  0  0  0  0
    5.5687   -2.6692    0.0000 C   0  0  0  0  0  0  0  0  0  0  0  0
    6.5468   -2.4613    0.0000 C   0  0  0  0  0  0  0  0  0  0  0  0
    7.0468   -3.3273    0.0000 C   0  0  0  0  0  0  0  0  0  0  0  0
    8.0413   -3.4318    0.0000 N   0  0  0  0  0  0  0  0  0  0  0  0
    8.6291   -2.6228    0.0000 C   0  0  0  0  0  0  0  0  0  0  0  0
    9.6237   -2.7273    0.0000 C   0  0  0  0  0  0  0  0  0  0  0  0
   10.0304   -3.6409    0.0000 O   0  0  0  0  0  0  0  0  0  0  0  0
    9.4426   -4.4499    0.0000 C   0  0  0  0  0  0  0  0  0  0  0  0
    8.4481   -4.3454    0.0000 C   0  0  0  0  0  0  0  0  0  0  0  0
    6.3777   -4.0704    0.0000 C   0  0  0  0  0  0  0  0  0  0  0  0
    5.4642   -3.6637    0.0000 N   0  0  0  0  0  0  0  0  0  0  0  0
    4.5981   -4.1637    0.0000 C   0  0  0  0  0  0  0  0  0  0  0  0
    4.5981   -5.1637    0.0000 C   0  0  0  0  0  0  0  0  0  0  0  0
    3.7321   -5.6637    0.0000 C   0  0  0  0  0  0  0  0  0  0  0  0
    2.8661   -5.1637    0.0000 C   0  0  0  0  0  0  0  0  0  0  0  0
    2.0000   -5.6637    0.0000 Cl  0  0  0  0  0  0  0  0  0  0  0  0
    2.8661   -4.1637    0.0000 C   0  0  0  0  0  0  0  0  0  0  0  0
    3.7321   -3.6637    0.0000 C   0  0  0  0  0  0  0  0  0  0  0  0
  1  2  2  0  0  0  0
  2 12  1  0  0  0  0
  2  3  1  0  0  0  0
  3  4  2  0  0  0  0
  4  5  1  0  0  0  0
  4 11  1  0  0  0  0
  5 10  1  0  0  0  0
  5  6  1  0  0  0  0
  6  7  1  0  0  0  0
  7  8  1  0  0  0  0
  8  9  1  0  0  0  0
  9 10  1  0  0  0  0
 11 12  1  0  0  0  0
 12 13  1  0  0  0  0
 13 19  1  0  0  0  0
 13 14  2  0  0  0  0
 14 15  1  0  0  0  0
 15 16  2  0  0  0  0
 16 17  1  0  0  0  0
 16 18  1  0  0  0  0
 18 19  2  0  0  0  0
M  END
>  <Code> (52)
CHEMBL204755

>  <Mol_ID> (52)
52

>  <Levels> (52)
moderate

$$$$
CHEMBL383127
IT_Microcosm_v7.2

 20 22  0  0  0  0  0  0  0  0999 V2000
    6.0875   -6.1160    0.0000 O   0  0  0  0  0  0  0  0  0  0  0  0
    5.6808   -5.2024    0.0000 C   0  0  0  0  0  0  0  0  0  0  0  0
    4.7026   -4.9945    0.0000 C   0  0  0  0  0  0  0  0  0  0  0  0
    4.5981   -4.0000    0.0000 C   0  0  0  0  0  0  0  0  0  0  0  0
    3.7321   -3.5000    0.0000 N   0  0  0  0  0  0  0  0  0  0  0  0
    2.8661   -4.0000    0.0000 C   0  0  0  0  0  0  0  0  0  0  0  0
    2.0000   -3.5000    0.0000 C   0  0  0  0  0  0  0  0  0  0  0  0
    2.0000   -2.5000    0.0000 O   0  0  0  0  0  0  0  0  0  0  0  0
    2.8661   -2.0000    0.0000 C   0  0  0  0  0  0  0  0  0  0  0  0
    3.7321   -2.5000    0.0000 C   0  0  0  0  0  0  0  0  0  0  0  0
    5.5117   -3.5933    0.0000 C   0  0  0  0  0  0  0  0  0  0  0  0
    6.1808   -4.3364    0.0000 N   0  0  0  0  0  0  0  0  0  0  0  0
    7.1753   -4.2319    0.0000 C   0  0  0  0  0  0  0  0  0  0  0  0
    7.5821   -3.3183    0.0000 C   0  0  0  0  0  0  0  0  0  0  0  0
    8.5766   -3.2138    0.0000 C   0  0  0  0  0  0  0  0  0  0  0  0
    9.1644   -4.0228    0.0000 C   0  0  0  0  0  0  0  0  0  0  0  0
   10.1589   -3.9183    0.0000 F   0  0  0  0  0  0  0  0  0  0  0  0
    8.7576   -4.9364    0.0000 C   0  0  0  0  0  0  0  0  0  0  0  0
    9.3454   -5.7454    0.0000 Cl  0  0  0  0  0  0  0  0  0  0  0  0
    7.7631   -5.0409    0.0000 C   0  0  0  0  0  0  0  0  0  0  0  0
  1  2  2  0  0  0  0
  2 12  1  0  0  0  0
  2  3  1  0  0  0  0
  3  4  2  0  0  0  0
  4  5  1  0  0  0  0
  4 11  1  0  0  0  0
  5 10  1  0  0  0  0
  5  6  1  0  0  0  0
  6  7  1  0  0  0  0
  7  8  1  0  0  0  0
  8  9  1  0  0  0  0
  9 10  1  0  0  0  0
 11 12  1  0  0  0  0
 12 13  1  0  0  0  0
 13 20  1  0  0  0  0
 13 14  2  0  0  0  0
 14 15  1  0  0  0  0
 15 16  2  0  0  0  0
 16 17  1  0  0  0  0
 16 18  1  0  0  0  0
 18 19  1  0  0  0  0
 18 20  2  0  0  0  0
M  END
>  <Code> (53)
CHEMBL383127

>  <Mol_ID> (53)
53

>  <Levels> (53)
moderate

$$$$
CHEMBL87271
IT_Microcosm_v7.2

 19 20  0  0  0  0  0  0  0  0999 V2000
    2.0000   -6.8838    0.0000 C   0  0  0  0  0  0  0  0  0  0  0  0
    2.6691   -7.6270    0.0000 C   0  0  0  0  0  0  0  0  0  0  0  0
    3.6473   -7.4190    0.0000 C   0  0  0  0  0  0  0  0  0  0  0  0
    3.9563   -6.4680    0.0000 C   0  0  0  0  0  0  0  0  0  0  0  0
    4.9344   -6.2601    0.0000 C   0  0  0  0  0  0  0  0  0  0  0  0
    5.2434   -5.3090    0.0000 N   0  0  0  0  0  0  0  0  0  0  0  0
    4.6557   -4.5000    0.0000 N   0  0  0  0  0  0  0  0  0  0  0  0
    5.2434   -3.6910    0.0000 C   0  0  0  0  0  0  0  0  0  0  0  0
    6.1945   -4.0000    0.0000 C   0  0  0  0  0  0  0  0  0  0  0  0
    7.0605   -3.5000    0.0000 C   0  0  0  0  0  0  0  0  0  0  0  0
    7.0605   -2.5000    0.0000 N   0  0  0  0  0  0  0  0  0  0  0  0
    7.9266   -4.0000    0.0000 C   0  0  0  0  0  0  0  0  0  0  0  0
    8.7926   -3.5000    0.0000 C   0  0  0  0  0  0  0  0  0  0  0  0
    9.6586   -4.0000    0.0000 O   0  0  0  0  0  0  0  0  0  0  0  0
    8.7926   -2.5000    0.0000 N   0  0  0  0  0  0  0  0  0  0  0  0
    9.6586   -2.0000    0.0000 C   0  0  0  0  0  0  0  0  0  0  0  0
    7.9266   -5.0000    0.0000 C   0  0  0  0  0  0  0  0  0  0  0  0
    7.0605   -5.5000    0.0000 N   0  0  0  0  0  0  0  0  0  0  0  0
    6.1945   -5.0000    0.0000 C   0  0  0  0  0  0  0  0  0  0  0  0
  1  2  1  0  0  0  0
  2  3  1  0  0  0  0
  3  4  1  0  0  0  0
  4  5  1  0  0  0  0
  5  6  1  0  0  0  0
  6 19  1  0  0  0  0
  6  7  1  0  0  0  0
  7  8  2  0  0  0  0
  8  9  1  0  0  0  0
  9 19  1  0  0  0  0
  9 10  2  0  0  0  0
 10 11  1  0  0  0  0
 10 12  1  0  0  0  0
 12 13  1  0  0  0  0
 12 17  2  0  0  0  0
 13 14  2  0  0  0  0
 13 15  1  0  0  0  0
 15 16  1  0  0  0  0
 17 18  1  0  0  0  0
 18 19  2  0  0  0  0
M  END
>  <Code> (54)
CHEMBL87271

>  <Mol_ID> (54)
54

>  <Levels> (54)
moderate

$$$$
CHEMBL410628
IT_Microcosm_v7.2

 28 31  0  0  1  0  0  0  0  0999 V2000
    7.1962   -3.7601    0.0000 C   0  0  0  0  0  0  0  0  0  0  0  0
    8.0622   -3.2601    0.0000 C   0  0  0  0  0  0  0  0  0  0  0  0
    8.9282   -3.7601    0.0000 C   0  0  3  0  0  0  0  0  0  0  0  0
    8.0622   -4.2601    0.0000 C   0  0  0  0  0  0  0  0  0  0  0  0
    8.0622   -5.2601    0.0000 C   0  0  0  0  0  0  0  0  0  0  0  0
    7.1962   -5.7601    0.0000 C   0  0  0  0  0  0  0  0  0  0  0  0
    7.1962   -6.7601    0.0000 C   0  0  0  0  0  0  0  0  0  0  0  0
    6.3301   -7.2601    0.0000 N   0  0  0  0  0  0  0  0  0  0  0  0
    6.3301   -8.2601    0.0000 C   0  0  0  0  0  0  0  0  0  0  0  0
    5.4641   -8.7601    0.0000 C   0  0  0  0  0  0  0  0  0  0  0  0
    4.5981   -8.2601    0.0000 N   0  0  0  0  0  0  0  0  0  0  0  0
    3.7321   -8.7601    0.0000 C   0  0  0  0  0  0  0  0  0  0  0  0
    3.7321   -9.7601    0.0000 C   0  0  0  0  0  0  0  0  0  0  0  0
    2.8660  -10.2601    0.0000 C   0  0  0  0  0  0  0  0  0  0  0  0
    2.0000   -9.7601    0.0000 C   0  0  0  0  0  0  0  0  0  0  0  0
    2.0000   -8.7601    0.0000 C   0  0  0  0  0  0  0  0  0  0  0  0
    2.8660   -8.2601    0.0000 C   0  0  0  0  0  0  0  0  0  0  0  0
    4.5981   -7.2601    0.0000 C   0  0  0  0  0  0  0  0  0  0  0  0
    5.4641   -6.7601    0.0000 C   0  0  0  0  0  0  0  0  0  0  0  0
    9.5160   -2.9511    0.0000 C   0  0  0  0  0  0  0  0  0  0  0  0
    9.2070   -2.0000    0.0000 O   0  0  0  0  0  0  0  0  0  0  0  0
   10.4671   -3.2601    0.0000 N   0  0  0  0  0  0  0  0  0  0  0  0
   10.4671   -4.2601    0.0000 C   0  0  0  0  0  0  0  0  0  0  0  0
   11.2102   -4.9292    0.0000 C   0  0  0  0  0  0  0  0  0  0  0  0
   11.0023   -5.9074    0.0000 C   0  0  0  0  0  0  0  0  0  0  0  0
   10.0512   -6.2164    0.0000 C   0  0  0  0  0  0  0  0  0  0  0  0
    9.3081   -5.5472    0.0000 C   0  0  0  0  0  0  0  0  0  0  0  0
    9.5160   -4.5691    0.0000 C   0  0  0  0  0  0  0  0  0  0  0  0
  1  2  1  0  0  0  0
  2  3  1  0  0  0  0
  3 28  1  0  0  0  0
  3  4  1  0  0  0  0
  3 20  1  0  0  0  0
  4  5  1  0  0  0  0
  5  6  1  0  0  0  0
  6  7  1  0  0  0  0
  7  8  1  0  0  0  0
  8 19  1  0  0  0  0
  8  9  1  0  0  0  0
  9 10  1  0  0  0  0
 10 11  1  0  0  0  0
 11 12  1  0  0  0  0
 11 18  1  0  0  0  0
 12 17  1  0  0  0  0
 12 13  2  0  0  0  0
 13 14  1  0  0  0  0
 14 15  2  0  0  0  0
 15 16  1  0  0  0  0
 16 17  2  0  0  0  0
 18 19  1  0  0  0  0
 20 21  2  0  0  0  0
 20 22  1  0  0  0  0
 22 23  1  0  0  0  0
 23 28  1  0  0  0  0
 23 24  2  0  0  0  0
 24 25  1  0  0  0  0
 25 26  2  0  0  0  0
 26 27  1  0  0  0  0
 27 28  2  0  0  0  0
M  END
>  <Code> (55)
CHEMBL410628

>  <Mol_ID> (55)
55

>  <Levels> (55)
moderate

$$$$
CHEMBL83570
IT_Microcosm_v7.2

 22 23  0  0  0  0  0  0  0  0999 V2000
    8.4325  -10.0780    0.0000 C   0  0  0  0  0  0  0  0  0  0  0  0
    7.5664   -9.5780    0.0000 C   0  0  0  0  0  0  0  0  0  0  0  0
    7.5664   -8.5780    0.0000 C   0  0  0  0  0  0  0  0  0  0  0  0
    8.4325   -8.0780    0.0000 N   0  0  0  0  0  0  0  0  0  0  0  0
    9.2985   -8.5780    0.0000 C   0  0  0  0  0  0  0  0  0  0  0  0
    8.4325   -7.0780    0.0000 C   0  0  0  0  0  0  0  0  0  0  0  0
    9.2985   -6.5780    0.0000 O   0  0  0  0  0  0  0  0  0  0  0  0
    7.5664   -6.5780    0.0000 C   0  0  0  0  0  0  0  0  0  0  0  0
    7.5664   -5.5780    0.0000 C   0  0  0  0  0  0  0  0  0  0  0  0
    6.7004   -5.0780    0.0000 N   0  0  0  0  0  0  0  0  0  0  0  0
    5.8344   -5.5780    0.0000 C   0  0  0  0  0  0  0  0  0  0  0  0
    5.8344   -6.5780    0.0000 C   0  0  0  0  0  0  0  0  0  0  0  0
    4.8833   -6.8870    0.0000 C   0  0  0  0  0  0  0  0  0  0  0  0
    4.2955   -6.0780    0.0000 N   0  0  0  0  0  0  0  0  0  0  0  0
    4.8833   -5.2690    0.0000 N   0  0  0  0  0  0  0  0  0  0  0  0
    4.5743   -4.3179    0.0000 C   0  0  0  0  0  0  0  0  0  0  0  0
    3.5962   -4.1100    0.0000 C   0  0  0  0  0  0  0  0  0  0  0  0
    3.2871   -3.1590    0.0000 C   0  0  0  0  0  0  0  0  0  0  0  0
    2.3090   -2.9510    0.0000 C   0  0  0  0  0  0  0  0  0  0  0  0
    2.0000   -2.0000    0.0000 C   0  0  0  0  0  0  0  0  0  0  0  0
    6.7004   -7.0780    0.0000 C   0  0  0  0  0  0  0  0  0  0  0  0
    6.7004   -8.0780    0.0000 N   0  0  0  0  0  0  0  0  0  0  0  0
  1  2  2  0  0  0  0
  2  3  1  0  0  0  0
  3  4  1  0  0  0  0
  4  5  1  0  0  0  0
  4  6  1  0  0  0  0
  6  7  2  0  0  0  0
  6  8  1  0  0  0  0
  8 21  1  0  0  0  0
  8  9  2  0  0  0  0
  9 10  1  0  0  0  0
 10 11  2  0  0  0  0
 11 15  1  0  0  0  0
 11 12  1  0  0  0  0
 12 13  1  0  0  0  0
 12 21  2  0  0  0  0
 13 14  2  0  0  0  0
 14 15  1  0  0  0  0
 15 16  1  0  0  0  0
 16 17  1  0  0  0  0
 17 18  1  0  0  0  0
 18 19  1  0  0  0  0
 19 20  1  0  0  0  0
 21 22  1  0  0  0  0
M  END
>  <Code> (56)
CHEMBL83570

>  <Mol_ID> (56)
56

>  <Levels> (56)
moderate

$$$$
CHEMBL87662
IT_Microcosm_v7.2

 21 22  0  0  0  0  0  0  0  0999 V2000
    9.2985  -10.5780    0.0000 C   0  0  0  0  0  0  0  0  0  0  0  0
    9.2985   -9.5780    0.0000 C   0  0  0  0  0  0  0  0  0  0  0  0
    9.2985   -8.5780    0.0000 C   0  0  0  0  0  0  0  0  0  0  0  0
    8.4325   -8.0780    0.0000 N   0  0  0  0  0  0  0  0  0  0  0  0
    8.4325   -7.0780    0.0000 C   0  0  0  0  0  0  0  0  0  0  0  0
    9.2985   -6.5780    0.0000 O   0  0  0  0  0  0  0  0  0  0  0  0
    7.5664   -6.5780    0.0000 C   0  0  0  0  0  0  0  0  0  0  0  0
    7.5664   -5.5780    0.0000 C   0  0  0  0  0  0  0  0  0  0  0  0
    6.7004   -5.0780    0.0000 N   0  0  0  0  0  0  0  0  0  0  0  0
    5.8344   -5.5780    0.0000 C   0  0  0  0  0  0  0  0  0  0  0  0
    5.8344   -6.5780    0.0000 C   0  0  0  0  0  0  0  0  0  0  0  0
    4.8833   -6.8870    0.0000 C   0  0  0  0  0  0  0  0  0  0  0  0
    4.2955   -6.0780    0.0000 N   0  0  0  0  0  0  0  0  0  0  0  0
    4.8833   -5.2690    0.0000 N   0  0  0  0  0  0  0  0  0  0  0  0
    4.5743   -4.3179    0.0000 C   0  0  0  0  0  0  0  0  0  0  0  0
    3.5962   -4.1100    0.0000 C   0  0  0  0  0  0  0  0  0  0  0  0
    3.2871   -3.1590    0.0000 C   0  0  0  0  0  0  0  0  0  0  0  0
    2.3090   -2.9510    0.0000 C   0  0  0  0  0  0  0  0  0  0  0  0
    2.0000   -2.0000    0.0000 C   0  0  0  0  0  0  0  0  0  0  0  0
    6.7004   -7.0780    0.0000 C   0  0  0  0  0  0  0  0  0  0  0  0
    6.7004   -8.0780    0.0000 N   0  0  0  0  0  0  0  0  0  0  0  0
  1  2  3  0  0  0  0
  2  3  1  0  0  0  0
  3  4  1  0  0  0  0
  4  5  1  0  0  0  0
  5  6  2  0  0  0  0
  5  7  1  0  0  0  0
  7 20  1  0  0  0  0
  7  8  2  0  0  0  0
  8  9  1  0  0  0  0
  9 10  2  0  0  0  0
 10 14  1  0  0  0  0
 10 11  1  0  0  0  0
 11 12  1  0  0  0  0
 11 20  2  0  0  0  0
 12 13  2  0  0  0  0
 13 14  1  0  0  0  0
 14 15  1  0  0  0  0
 15 16  1  0  0  0  0
 16 17  1  0  0  0  0
 17 18  1  0  0  0  0
 18 19  1  0  0  0  0
 20 21  1  0  0  0  0
M  END
>  <Code> (57)
CHEMBL87662

>  <Mol_ID> (57)
57

>  <Levels> (57)
moderate

$$$$
CHEMBL346817
IT_Microcosm_v7.2

 17 19  0  0  0  0  0  0  0  0999 V2000
    7.5902   -3.7399    0.0000 C   0  0  0  0  0  0  0  0  0  0  0  0
    7.2812   -4.6910    0.0000 C   0  0  0  0  0  0  0  0  0  0  0  0
    7.8689   -5.5000    0.0000 N   0  0  0  0  0  0  0  0  0  0  0  0
    7.2812   -6.3090    0.0000 N   0  0  0  0  0  0  0  0  0  0  0  0
    6.3301   -6.0000    0.0000 C   0  0  0  0  0  0  0  0  0  0  0  0
    5.4641   -6.5000    0.0000 C   0  0  0  0  0  0  0  0  0  0  0  0
    4.5980   -6.0000    0.0000 C   0  0  0  0  0  0  0  0  0  0  0  0
    4.5980   -5.0000    0.0000 C   0  0  0  0  0  0  0  0  0  0  0  0
    3.7320   -4.5000    0.0000 C   0  0  0  0  0  0  0  0  0  0  0  0
    2.8660   -5.0000    0.0000 C   0  0  0  0  0  0  0  0  0  0  0  0
    2.0000   -4.5000    0.0000 C   0  0  0  0  0  0  0  0  0  0  0  0
    2.0000   -3.5000    0.0000 C   0  0  0  0  0  0  0  0  0  0  0  0
    2.8660   -3.0000    0.0000 C   0  0  0  0  0  0  0  0  0  0  0  0
    2.8660   -2.0000    0.0000 Cl  0  0  0  0  0  0  0  0  0  0  0  0
    3.7320   -3.5000    0.0000 C   0  0  0  0  0  0  0  0  0  0  0  0
    5.4641   -4.5000    0.0000 N   0  0  0  0  0  0  0  0  0  0  0  0
    6.3301   -5.0000    0.0000 N   0  0  0  0  0  0  0  0  0  0  0  0
  1  2  1  0  0  0  0
  2 17  1  0  0  0  0
  2  3  2  0  0  0  0
  3  4  1  0  0  0  0
  4  5  2  0  0  0  0
  5 17  1  0  0  0  0
  5  6  1  0  0  0  0
  6  7  2  0  0  0  0
  7  8  1  0  0  0  0
  8  9  1  0  0  0  0
  8 16  2  0  0  0  0
  9 15  1  0  0  0  0
  9 10  2  0  0  0  0
 10 11  1  0  0  0  0
 11 12  2  0  0  0  0
 12 13  1  0  0  0  0
 13 14  1  0  0  0  0
 13 15  2  0  0  0  0
 16 17  1  0  0  0  0
M  END
>  <Code> (58)
CHEMBL346817

>  <Mol_ID> (58)
58

>  <Levels> (58)
moderate

$$$$
CHEMBL153953
IT_Microcosm_v7.2

 16 18  0  0  0  0  0  0  0  0999 V2000
    8.7350   -2.0000    0.0000 Cl  0  0  0  0  0  0  0  0  0  0  0  0
    7.8689   -2.5000    0.0000 C   0  0  0  0  0  0  0  0  0  0  0  0
    7.8689   -3.5000    0.0000 C   0  0  0  0  0  0  0  0  0  0  0  0
    7.0029   -4.0000    0.0000 C   0  0  0  0  0  0  0  0  0  0  0  0
    6.1369   -3.5000    0.0000 C   0  0  0  0  0  0  0  0  0  0  0  0
    5.2708   -4.0000    0.0000 C   0  0  0  0  0  0  0  0  0  0  0  0
    5.2708   -5.0000    0.0000 C   0  0  0  0  0  0  0  0  0  0  0  0
    4.4048   -5.5000    0.0000 C   0  0  0  0  0  0  0  0  0  0  0  0
    3.5388   -5.0000    0.0000 C   0  0  0  0  0  0  0  0  0  0  0  0
    2.5877   -5.3090    0.0000 N   0  0  0  0  0  0  0  0  0  0  0  0
    2.0000   -4.5000    0.0000 N   0  0  0  0  0  0  0  0  0  0  0  0
    2.5877   -3.6910    0.0000 C   0  0  0  0  0  0  0  0  0  0  0  0
    3.5388   -4.0000    0.0000 N   0  0  0  0  0  0  0  0  0  0  0  0
    4.4048   -3.5000    0.0000 N   0  0  0  0  0  0  0  0  0  0  0  0
    6.1369   -2.5000    0.0000 C   0  0  0  0  0  0  0  0  0  0  0  0
    7.0029   -2.0000    0.0000 C   0  0  0  0  0  0  0  0  0  0  0  0
  1  2  1  0  0  0  0
  2 16  1  0  0  0  0
  2  3  2  0  0  0  0
  3  4  1  0  0  0  0
  4  5  2  0  0  0  0
  5  6  1  0  0  0  0
  5 15  1  0  0  0  0
  6 14  2  0  0  0  0
  6  7  1  0  0  0  0
  7  8  2  0  0  0  0
  8  9  1  0  0  0  0
  9 13  1  0  0  0  0
  9 10  2  0  0  0  0
 10 11  1  0  0  0  0
 11 12  2  0  0  0  0
 12 13  1  0  0  0  0
 13 14  1  0  0  0  0
 15 16  2  0  0  0  0
M  END
>  <Code> (59)
CHEMBL153953

>  <Mol_ID> (59)
59

>  <Levels> (59)
moderate

$$$$
CHEMBL347113
IT_Microcosm_v7.2

 17 19  0  0  0  0  0  0  0  0999 V2000
    8.4563   -2.7399    0.0000 C   0  0  0  0  0  0  0  0  0  0  0  0
    8.1473   -3.6910    0.0000 C   0  0  0  0  0  0  0  0  0  0  0  0
    8.7350   -4.5000    0.0000 N   0  0  0  0  0  0  0  0  0  0  0  0
    8.1473   -5.3090    0.0000 N   0  0  0  0  0  0  0  0  0  0  0  0
    7.1962   -5.0000    0.0000 C   0  0  0  0  0  0  0  0  0  0  0  0
    6.3302   -5.5000    0.0000 C   0  0  0  0  0  0  0  0  0  0  0  0
    5.4641   -5.0000    0.0000 C   0  0  0  0  0  0  0  0  0  0  0  0
    5.4641   -4.0000    0.0000 C   0  0  0  0  0  0  0  0  0  0  0  0
    4.5981   -3.5000    0.0000 C   0  0  0  0  0  0  0  0  0  0  0  0
    3.7321   -4.0000    0.0000 C   0  0  0  0  0  0  0  0  0  0  0  0
    2.8661   -3.5000    0.0000 C   0  0  0  0  0  0  0  0  0  0  0  0
    2.8661   -2.5000    0.0000 C   0  0  0  0  0  0  0  0  0  0  0  0
    2.0000   -2.0000    0.0000 Cl  0  0  0  0  0  0  0  0  0  0  0  0
    3.7321   -2.0000    0.0000 C   0  0  0  0  0  0  0  0  0  0  0  0
    4.5981   -2.5000    0.0000 C   0  0  0  0  0  0  0  0  0  0  0  0
    6.3302   -3.5000    0.0000 N   0  0  0  0  0  0  0  0  0  0  0  0
    7.1962   -4.0000    0.0000 N   0  0  0  0  0  0  0  0  0  0  0  0
  1  2  1  0  0  0  0
  2 17  1  0  0  0  0
  2  3  2  0  0  0  0
  3  4  1  0  0  0  0
  4  5  2  0  0  0  0
  5 17  1  0  0  0  0
  5  6  1  0  0  0  0
  6  7  2  0  0  0  0
  7  8  1  0  0  0  0
  8  9  1  0  0  0  0
  8 16  2  0  0  0  0
  9 15  1  0  0  0  0
  9 10  2  0  0  0  0
 10 11  1  0  0  0  0
 11 12  2  0  0  0  0
 12 13  1  0  0  0  0
 12 14  1  0  0  0  0
 14 15  2  0  0  0  0
 16 17  1  0  0  0  0
M  END
>  <Code> (60)
CHEMBL347113

>  <Mol_ID> (60)
60

>  <Levels> (60)
moderate

$$$$
CHEMBL84698
IT_Microcosm_v7.2

 22 23  0  0  0  0  0  0  0  0999 V2000
    3.7321   -2.0000    0.0000 C   0  0  0  0  0  0  0  0  0  0  0  0
    3.7321   -3.0000    0.0000 C   0  0  0  0  0  0  0  0  0  0  0  0
    3.7321   -4.0000    0.0000 C   0  0  0  0  0  0  0  0  0  0  0  0
    2.8660   -4.5000    0.0000 N   0  0  0  0  0  0  0  0  0  0  0  0
    2.0000   -4.0000    0.0000 C   0  0  0  0  0  0  0  0  0  0  0  0
    2.8660   -5.5000    0.0000 C   0  0  0  0  0  0  0  0  0  0  0  0
    2.0000   -6.0000    0.0000 O   0  0  0  0  0  0  0  0  0  0  0  0
    3.7321   -6.0000    0.0000 C   0  0  0  0  0  0  0  0  0  0  0  0
    3.7321   -7.0000    0.0000 C   0  0  0  0  0  0  0  0  0  0  0  0
    4.5981   -7.5000    0.0000 N   0  0  0  0  0  0  0  0  0  0  0  0
    5.4641   -7.0000    0.0000 C   0  0  0  0  0  0  0  0  0  0  0  0
    5.4641   -6.0000    0.0000 C   0  0  0  0  0  0  0  0  0  0  0  0
    6.4152   -5.6910    0.0000 C   0  0  0  0  0  0  0  0  0  0  0  0
    7.0030   -6.5000    0.0000 N   0  0  0  0  0  0  0  0  0  0  0  0
    6.4152   -7.3090    0.0000 N   0  0  0  0  0  0  0  0  0  0  0  0
    6.7242   -8.2601    0.0000 C   0  0  0  0  0  0  0  0  0  0  0  0
    7.7023   -8.4680    0.0000 C   0  0  0  0  0  0  0  0  0  0  0  0
    8.0114   -9.4190    0.0000 C   0  0  0  0  0  0  0  0  0  0  0  0
    8.9895   -9.6270    0.0000 C   0  0  0  0  0  0  0  0  0  0  0  0
    9.2985  -10.5780    0.0000 C   0  0  0  0  0  0  0  0  0  0  0  0
    4.5981   -5.5000    0.0000 C   0  0  0  0  0  0  0  0  0  0  0  0
    4.5981   -4.5000    0.0000 N   0  0  0  0  0  0  0  0  0  0  0  0
  1  2  3  0  0  0  0
  2  3  1  0  0  0  0
  3  4  1  0  0  0  0
  4  5  1  0  0  0  0
  4  6  1  0  0  0  0
  6  7  2  0  0  0  0
  6  8  1  0  0  0  0
  8 21  1  0  0  0  0
  8  9  2  0  0  0  0
  9 10  1  0  0  0  0
 10 11  2  0  0  0  0
 11 15  1  0  0  0  0
 11 12  1  0  0  0  0
 12 13  1  0  0  0  0
 12 21  2  0  0  0  0
 13 14  2  0  0  0  0
 14 15  1  0  0  0  0
 15 16  1  0  0  0  0
 16 17  1  0  0  0  0
 17 18  1  0  0  0  0
 18 19  1  0  0  0  0
 19 20  1  0  0  0  0
 21 22  1  0  0  0  0
M  END
>  <Code> (61)
CHEMBL84698

>  <Mol_ID> (61)
61

>  <Levels> (61)
moderate

$$$$
CHEMBL315080
IT_Microcosm_v7.2

 21 23  0  0  0  0  0  0  0  0999 V2000
    9.7716   -8.3496    0.0000 C   0  0  0  0  0  0  0  0  0  0  0  0
   10.0806   -7.3986    0.0000 C   0  0  0  0  0  0  0  0  0  0  0  0
    9.4115   -6.6554    0.0000 C   0  0  0  0  0  0  0  0  0  0  0  0
    9.7205   -5.7044    0.0000 C   0  0  0  0  0  0  0  0  0  0  0  0
    9.0514   -4.9612    0.0000 C   0  0  0  0  0  0  0  0  0  0  0  0
    8.0732   -5.1691    0.0000 N   0  0  0  0  0  0  0  0  0  0  0  0
    7.6665   -6.0827    0.0000 N   0  0  0  0  0  0  0  0  0  0  0  0
    6.6720   -5.9781    0.0000 C   0  0  0  0  0  0  0  0  0  0  0  0
    6.4641   -5.0000    0.0000 C   0  0  0  0  0  0  0  0  0  0  0  0
    5.5980   -4.5000    0.0000 C   0  0  0  0  0  0  0  0  0  0  0  0
    4.7320   -5.0000    0.0000 N   0  0  0  0  0  0  0  0  0  0  0  0
    5.5980   -3.5000    0.0000 C   0  0  0  0  0  0  0  0  0  0  0  0
    4.7320   -3.0000    0.0000 C   0  0  0  0  0  0  0  0  0  0  0  0
    4.7320   -2.0000    0.0000 O   0  0  0  0  0  0  0  0  0  0  0  0
    3.8660   -3.5000    0.0000 N   0  0  0  0  0  0  0  0  0  0  0  0
    3.0000   -3.0000    0.0000 C   0  0  0  0  0  0  0  0  0  0  0  0
    2.0000   -3.0000    0.0000 C   0  0  0  0  0  0  0  0  0  0  0  0
    2.5000   -2.1340    0.0000 C   0  0  0  0  0  0  0  0  0  0  0  0
    6.4641   -3.0000    0.0000 C   0  0  0  0  0  0  0  0  0  0  0  0
    7.3301   -3.5000    0.0000 N   0  0  0  0  0  0  0  0  0  0  0  0
    7.3301   -4.5000    0.0000 C   0  0  0  0  0  0  0  0  0  0  0  0
  1  2  1  0  0  0  0
  2  3  1  0  0  0  0
  3  4  1  0  0  0  0
  4  5  1  0  0  0  0
  5  6  1  0  0  0  0
  6 21  1  0  0  0  0
  6  7  1  0  0  0  0
  7  8  2  0  0  0  0
  8  9  1  0  0  0  0
  9 21  1  0  0  0  0
  9 10  2  0  0  0  0
 10 11  1  0  0  0  0
 10 12  1  0  0  0  0
 12 13  1  0  0  0  0
 12 19  2  0  0  0  0
 13 14  2  0  0  0  0
 13 15  1  0  0  0  0
 15 16  1  0  0  0  0
 16 18  1  0  0  0  0
 16 17  1  0  0  0  0
 17 18  1  0  0  0  0
 19 20  1  0  0  0  0
 20 21  2  0  0  0  0
M  END
>  <Code> (62)
CHEMBL315080

>  <Mol_ID> (62)
62

>  <Levels> (62)
moderate

$$$$
CHEMBL471821
IT_Microcosm_v7.2

 26 28  0  0  0  0  0  0  0  0999 V2000
   13.2583   -3.5000    0.0000 C   0  0  0  0  0  0  0  0  0  0  0  0
   13.2583   -2.5000    0.0000 C   0  0  0  0  0  0  0  0  0  0  0  0
   12.3923   -2.0000    0.0000 O   0  0  0  0  0  0  0  0  0  0  0  0
   11.5263   -2.5000    0.0000 C   0  0  0  0  0  0  0  0  0  0  0  0
   10.6602   -2.0000    0.0000 O   0  0  0  0  0  0  0  0  0  0  0  0
   11.5263   -3.5000    0.0000 N   0  0  0  0  0  0  0  0  0  0  0  0
   10.6602   -4.0000    0.0000 C   0  0  0  0  0  0  0  0  0  0  0  0
   10.6602   -5.0000    0.0000 C   0  0  0  0  0  0  0  0  0  0  0  0
    9.7942   -5.5000    0.0000 C   0  0  0  0  0  0  0  0  0  0  0  0
    8.9282   -5.0000    0.0000 C   0  0  0  0  0  0  0  0  0  0  0  0
    8.0621   -5.5000    0.0000 N   0  0  0  0  0  0  0  0  0  0  0  0
    8.0621   -6.5000    0.0000 C   0  0  0  0  0  0  0  0  0  0  0  0
    7.1961   -7.0000    0.0000 C   0  0  0  0  0  0  0  0  0  0  0  0
    6.3301   -6.5000    0.0000 N   0  0  0  0  0  0  0  0  0  0  0  0
    5.4641   -7.0000    0.0000 C   0  0  0  0  0  0  0  0  0  0  0  0
    4.5980   -6.5000    0.0000 C   0  0  0  0  0  0  0  0  0  0  0  0
    3.7320   -7.0000    0.0000 C   0  0  0  0  0  0  0  0  0  0  0  0
    3.7320   -8.0000    0.0000 C   0  0  0  0  0  0  0  0  0  0  0  0
    2.8660   -8.5000    0.0000 C   0  0  0  0  0  0  0  0  0  0  0  0
    2.0000   -8.0000    0.0000 C   0  0  0  0  0  0  0  0  0  0  0  0
    2.0000   -7.0000    0.0000 C   0  0  0  0  0  0  0  0  0  0  0  0
    2.8660   -6.5000    0.0000 C   0  0  0  0  0  0  0  0  0  0  0  0
    6.3301   -5.5000    0.0000 C   0  0  0  0  0  0  0  0  0  0  0  0
    7.1961   -5.0000    0.0000 C   0  0  0  0  0  0  0  0  0  0  0  0
    8.9282   -4.0000    0.0000 C   0  0  0  0  0  0  0  0  0  0  0  0
    9.7942   -3.5000    0.0000 C   0  0  0  0  0  0  0  0  0  0  0  0
  1  2  1  0  0  0  0
  2  3  1  0  0  0  0
  3  4  1  0  0  0  0
  4  5  2  0  0  0  0
  4  6  1  0  0  0  0
  6  7  1  0  0  0  0
  7 26  1  0  0  0  0
  7  8  2  0  0  0  0
  8  9  1  0  0  0  0
  9 10  2  0  0  0  0
 10 11  1  0  0  0  0
 10 25  1  0  0  0  0
 11 24  1  0  0  0  0
 11 12  1  0  0  0  0
 12 13  1  0  0  0  0
 13 14  1  0  0  0  0
 14 15  1  0  0  0  0
 14 23  1  0  0  0  0
 15 16  1  0  0  0  0
 16 17  1  0  0  0  0
 17 22  1  0  0  0  0
 17 18  2  0  0  0  0
 18 19  1  0  0  0  0
 19 20  2  0  0  0  0
 20 21  1  0  0  0  0
 21 22  2  0  0  0  0
 23 24  1  0  0  0  0
 25 26  2  0  0  0  0
M  END
>  <Code> (63)
CHEMBL471821

>  <Mol_ID> (63)
63

>  <Levels> (63)
moderate

$$$$
CHEMBL276971
IT_Microcosm_v7.2

 27 29  0  0  1  0  0  0  0  0999 V2000
   12.0999   -5.2396    0.0000 C   0  0  0  0  0  0  0  0  0  0  0  0
   11.4308   -4.4965    0.0000 C   0  0  0  0  0  0  0  0  0  0  0  0
   10.4526   -4.7044    0.0000 C   0  0  0  0  0  0  0  0  0  0  0  0
    9.7835   -3.9612    0.0000 C   0  0  3  0  0  0  0  0  0  0  0  0
   10.0925   -3.0102    0.0000 C   0  0  0  0  0  0  0  0  0  0  0  0
    8.8053   -4.1691    0.0000 N   0  0  0  0  0  0  0  0  0  0  0  0
    8.3986   -5.0827    0.0000 C   0  0  0  0  0  0  0  0  0  0  0  0
    8.8986   -5.9487    0.0000 C   0  0  0  0  0  0  0  0  0  0  0  0
    9.8986   -5.9487    0.0000 C   0  0  0  0  0  0  0  0  0  0  0  0
    7.4041   -4.9781    0.0000 N   0  0  0  0  0  0  0  0  0  0  0  0
    7.1962   -4.0000    0.0000 C   0  0  0  0  0  0  0  0  0  0  0  0
    6.3301   -3.5000    0.0000 C   0  0  0  0  0  0  0  0  0  0  0  0
    5.4641   -4.0000    0.0000 C   0  0  0  0  0  0  0  0  0  0  0  0
    5.4641   -5.0000    0.0000 C   0  0  0  0  0  0  0  0  0  0  0  0
    4.5981   -5.5000    0.0000 C   0  0  0  0  0  0  0  0  0  0  0  0
    3.7321   -5.0000    0.0000 C   0  0  0  0  0  0  0  0  0  0  0  0
    2.8660   -5.5000    0.0000 C   0  0  0  0  0  0  0  0  0  0  0  0
    2.3660   -6.3660    0.0000 F   0  0  0  0  0  0  0  0  0  0  0  0
    3.3660   -6.3660    0.0000 F   0  0  0  0  0  0  0  0  0  0  0  0
    2.0000   -5.0000    0.0000 F   0  0  0  0  0  0  0  0  0  0  0  0
    3.7321   -4.0000    0.0000 C   0  0  0  0  0  0  0  0  0  0  0  0
    4.5981   -3.5000    0.0000 C   0  0  0  0  0  0  0  0  0  0  0  0
    4.5981   -2.5000    0.0000 Cl  0  0  0  0  0  0  0  0  0  0  0  0
    6.3301   -2.5000    0.0000 C   0  0  0  0  0  0  0  0  0  0  0  0
    7.1962   -2.0000    0.0000 C   0  0  0  0  0  0  0  0  0  0  0  0
    8.0622   -2.5000    0.0000 N   0  0  0  0  0  0  0  0  0  0  0  0
    8.0622   -3.5000    0.0000 C   0  0  0  0  0  0  0  0  0  0  0  0
  1  2  1  0  0  0  0
  2  3  1  0  0  0  0
  3  4  1  0  0  0  0
  4  5  1  0  0  0  0
  4  6  1  0  0  0  0
  6 27  1  0  0  0  0
  6  7  1  0  0  0  0
  7  8  1  0  0  0  0
  7 10  2  0  0  0  0
  8  9  1  0  0  0  0
 10 11  1  0  0  0  0
 11 27  1  0  0  0  0
 11 12  2  0  0  0  0
 12 13  1  0  0  0  0
 12 24  1  0  0  0  0
 13 22  1  0  0  0  0
 13 14  2  0  0  0  0
 14 15  1  0  0  0  0
 15 16  2  0  0  0  0
 16 17  1  0  0  0  0
 16 21  1  0  0  0  0
 17 18  1  0  0  0  0
 17 19  1  0  0  0  0
 17 20  1  0  0  0  0
 21 22  2  0  0  0  0
 22 23  1  0  0  0  0
 24 25  2  0  0  0  0
 25 26  1  0  0  0  0
 26 27  2  0  0  0  0
M  END
>  <Code> (64)
CHEMBL276971

>  <Mol_ID> (64)
64

>  <Levels> (64)
moderate

$$$$
CHEMBL314033
IT_Microcosm_v7.2

 22 23  0  0  0  0  0  0  0  0999 V2000
    9.6586   -2.7432    0.0000 C   0  0  0  0  0  0  0  0  0  0  0  0
    8.9895   -2.0000    0.0000 C   0  0  0  0  0  0  0  0  0  0  0  0
    8.0113   -2.2080    0.0000 C   0  0  0  0  0  0  0  0  0  0  0  0
    7.7023   -3.1590    0.0000 C   0  0  0  0  0  0  0  0  0  0  0  0
    6.7242   -3.3669    0.0000 C   0  0  0  0  0  0  0  0  0  0  0  0
    6.4152   -4.3180    0.0000 N   0  0  0  0  0  0  0  0  0  0  0  0
    7.0029   -5.1270    0.0000 N   0  0  0  0  0  0  0  0  0  0  0  0
    6.4152   -5.9360    0.0000 C   0  0  0  0  0  0  0  0  0  0  0  0
    5.4641   -5.6270    0.0000 C   0  0  0  0  0  0  0  0  0  0  0  0
    4.5981   -6.1270    0.0000 C   0  0  0  0  0  0  0  0  0  0  0  0
    4.5981   -7.1270    0.0000 N   0  0  0  0  0  0  0  0  0  0  0  0
    3.7320   -5.6270    0.0000 C   0  0  0  0  0  0  0  0  0  0  0  0
    2.8660   -6.1270    0.0000 C   0  0  0  0  0  0  0  0  0  0  0  0
    2.0000   -5.6270    0.0000 O   0  0  0  0  0  0  0  0  0  0  0  0
    2.8660   -7.1270    0.0000 N   0  0  0  0  0  0  0  0  0  0  0  0
    2.0000   -7.6270    0.0000 C   0  0  0  0  0  0  0  0  0  0  0  0
    3.7320   -7.6270    0.0000 C   0  0  0  0  0  0  0  0  0  0  0  0
    3.7320   -8.6270    0.0000 C   0  0  0  0  0  0  0  0  0  0  0  0
    2.8660   -9.1270    0.0000 C   0  0  0  0  0  0  0  0  0  0  0  0
    3.7320   -4.6270    0.0000 C   0  0  0  0  0  0  0  0  0  0  0  0
    4.5981   -4.1270    0.0000 N   0  0  0  0  0  0  0  0  0  0  0  0
    5.4641   -4.6270    0.0000 C   0  0  0  0  0  0  0  0  0  0  0  0
  1  2  1  0  0  0  0
  2  3  1  0  0  0  0
  3  4  1  0  0  0  0
  4  5  1  0  0  0  0
  5  6  1  0  0  0  0
  6 22  1  0  0  0  0
  6  7  1  0  0  0  0
  7  8  2  0  0  0  0
  8  9  1  0  0  0  0
  9 22  1  0  0  0  0
  9 10  2  0  0  0  0
 10 11  1  0  0  0  0
 10 12  1  0  0  0  0
 12 13  1  0  0  0  0
 12 20  2  0  0  0  0
 13 14  2  0  0  0  0
 13 15  1  0  0  0  0
 15 16  1  0  0  0  0
 15 17  1  0  0  0  0
 17 18  1  0  0  0  0
 18 19  1  0  0  0  0
 20 21  1  0  0  0  0
 21 22  2  0  0  0  0
M  END
>  <Code> (65)
CHEMBL314033

>  <Mol_ID> (65)
65

>  <Levels> (65)
moderate

$$$$
CHEMBL99303
IT_Microcosm_v7.2

 28 32  0  0  0  0  0  0  0  0999 V2000
    5.4642   -9.5000    0.0000 O   0  0  0  0  0  0  0  0  0  0  0  0
    5.4642   -8.5000    0.0000 C   0  0  0  0  0  0  0  0  0  0  0  0
    4.5981   -8.0000    0.0000 N   0  0  0  0  0  0  0  0  0  0  0  0
    4.5981   -7.0000    0.0000 C   0  0  0  0  0  0  0  0  0  0  0  0
    5.4642   -6.5000    0.0000 C   0  0  0  0  0  0  0  0  0  0  0  0
    6.3302   -7.0000    0.0000 C   0  0  0  0  0  0  0  0  0  0  0  0
    7.2812   -6.6910    0.0000 N   0  0  0  0  0  0  0  0  0  0  0  0
    7.8690   -7.5000    0.0000 C   0  0  0  0  0  0  0  0  0  0  0  0
    8.8690   -7.5000    0.0000 C   0  0  0  0  0  0  0  0  0  0  0  0
    9.3690   -6.6340    0.0000 C   0  0  0  0  0  0  0  0  0  0  0  0
   10.3690   -6.6340    0.0000 C   0  0  0  0  0  0  0  0  0  0  0  0
   10.8690   -7.5000    0.0000 C   0  0  0  0  0  0  0  0  0  0  0  0
   11.8690   -7.5000    0.0000 Cl  0  0  0  0  0  0  0  0  0  0  0  0
   10.3690   -8.3660    0.0000 C   0  0  0  0  0  0  0  0  0  0  0  0
    9.3690   -8.3660    0.0000 C   0  0  0  0  0  0  0  0  0  0  0  0
    7.2812   -8.3090    0.0000 N   0  0  0  0  0  0  0  0  0  0  0  0
    6.3302   -8.0000    0.0000 N   0  0  0  0  0  0  0  0  0  0  0  0
    5.4642   -5.5000    0.0000 C   0  0  0  0  0  0  0  0  0  0  0  0
    4.5981   -5.0000    0.0000 N   0  0  0  0  0  0  0  0  0  0  0  0
    4.5981   -4.0000    0.0000 C   0  0  0  0  0  0  0  0  0  0  0  0
    3.7321   -3.5000    0.0000 C   0  0  0  0  0  0  0  0  0  0  0  0
    2.8661   -4.0000    0.0000 C   0  0  0  0  0  0  0  0  0  0  0  0
    2.0000   -3.5000    0.0000 C   0  0  0  0  0  0  0  0  0  0  0  0
    2.0000   -2.5000    0.0000 C   0  0  0  0  0  0  0  0  0  0  0  0
    2.8661   -2.0000    0.0000 C   0  0  0  0  0  0  0  0  0  0  0  0
    3.7321   -2.5000    0.0000 C   0  0  0  0  0  0  0  0  0  0  0  0
    3.7321   -5.5000    0.0000 C   0  0  0  0  0  0  0  0  0  0  0  0
    3.7321   -6.5000    0.0000 C   0  0  0  0  0  0  0  0  0  0  0  0
  1  2  1  0  0  0  0
  2 17  1  0  0  0  0
  2  3  2  0  0  0  0
  3  4  1  0  0  0  0
  4 28  1  0  0  0  0
  4  5  2  0  0  0  0
  5  6  1  0  0  0  0
  5 18  1  0  0  0  0
  6 17  1  0  0  0  0
  6  7  2  0  0  0  0
  7  8  1  0  0  0  0
  8  9  1  0  0  0  0
  8 16  2  0  0  0  0
  9 15  1  0  0  0  0
  9 10  2  0  0  0  0
 10 11  1  0  0  0  0
 11 12  2  0  0  0  0
 12 13  1  0  0  0  0
 12 14  1  0  0  0  0
 14 15  2  0  0  0  0
 16 17  1  0  0  0  0
 18 19  1  0  0  0  0
 19 20  1  0  0  0  0
 19 27  1  0  0  0  0
 20 21  1  0  0  0  0
 21 26  1  0  0  0  0
 21 22  2  0  0  0  0
 22 23  1  0  0  0  0
 23 24  2  0  0  0  0
 24 25  1  0  0  0  0
 25 26  2  0  0  0  0
 27 28  1  0  0  0  0
M  END
>  <Code> (66)
CHEMBL99303

>  <Mol_ID> (66)
66

>  <Levels> (66)
moderate

$$$$
CHEMBL345344
IT_Microcosm_v7.2

 15 17  0  0  0  0  0  0  0  0999 V2000
    7.8689   -2.5000    0.0000 C   0  0  0  0  0  0  0  0  0  0  0  0
    7.8689   -3.5000    0.0000 C   0  0  0  0  0  0  0  0  0  0  0  0
    7.0029   -4.0000    0.0000 C   0  0  0  0  0  0  0  0  0  0  0  0
    6.1369   -3.5000    0.0000 C   0  0  0  0  0  0  0  0  0  0  0  0
    5.2708   -4.0000    0.0000 C   0  0  0  0  0  0  0  0  0  0  0  0
    5.2708   -5.0000    0.0000 C   0  0  0  0  0  0  0  0  0  0  0  0
    4.4048   -5.5000    0.0000 C   0  0  0  0  0  0  0  0  0  0  0  0
    3.5388   -5.0000    0.0000 C   0  0  0  0  0  0  0  0  0  0  0  0
    2.5877   -5.3090    0.0000 N   0  0  0  0  0  0  0  0  0  0  0  0
    2.0000   -4.5000    0.0000 N   0  0  0  0  0  0  0  0  0  0  0  0
    2.5877   -3.6910    0.0000 C   0  0  0  0  0  0  0  0  0  0  0  0
    3.5388   -4.0000    0.0000 N   0  0  0  0  0  0  0  0  0  0  0  0
    4.4048   -3.5000    0.0000 N   0  0  0  0  0  0  0  0  0  0  0  0
    6.1369   -2.5000    0.0000 C   0  0  0  0  0  0  0  0  0  0  0  0
    7.0029   -2.0000    0.0000 C   0  0  0  0  0  0  0  0  0  0  0  0
  1 15  1  0  0  0  0
  1  2  2  0  0  0  0
  2  3  1  0  0  0  0
  3  4  2  0  0  0  0
  4  5  1  0  0  0  0
  4 14  1  0  0  0  0
  5 13  2  0  0  0  0
  5  6  1  0  0  0  0
  6  7  2  0  0  0  0
  7  8  1  0  0  0  0
  8 12  1  0  0  0  0
  8  9  2  0  0  0  0
  9 10  1  0  0  0  0
 10 11  2  0  0  0  0
 11 12  1  0  0  0  0
 12 13  1  0  0  0  0
 14 15  2  0  0  0  0
M  END
>  <Code> (67)
CHEMBL345344

>  <Mol_ID> (67)
67

>  <Levels> (67)
moderate

$$$$
CHEMBL87973
IT_Microcosm_v7.2

 22 24  0  0  0  0  0  0  0  0999 V2000
   10.5976   -4.4374    0.0000 C   0  0  0  0  0  0  0  0  0  0  0  0
    9.9284   -3.6942    0.0000 C   0  0  0  0  0  0  0  0  0  0  0  0
   10.2375   -2.7432    0.0000 C   0  0  0  0  0  0  0  0  0  0  0  0
    9.5683   -2.0000    0.0000 C   0  0  0  0  0  0  0  0  0  0  0  0
    8.5902   -2.2079    0.0000 C   0  0  0  0  0  0  0  0  0  0  0  0
    8.2812   -3.1590    0.0000 N   0  0  0  0  0  0  0  0  0  0  0  0
    8.8689   -3.9680    0.0000 N   0  0  0  0  0  0  0  0  0  0  0  0
    8.2812   -4.7770    0.0000 C   0  0  0  0  0  0  0  0  0  0  0  0
    7.3301   -4.4680    0.0000 C   0  0  0  0  0  0  0  0  0  0  0  0
    6.4641   -4.9680    0.0000 C   0  0  0  0  0  0  0  0  0  0  0  0
    6.4641   -5.9680    0.0000 N   0  0  0  0  0  0  0  0  0  0  0  0
    5.5980   -4.4680    0.0000 C   0  0  0  0  0  0  0  0  0  0  0  0
    4.7320   -4.9680    0.0000 C   0  0  0  0  0  0  0  0  0  0  0  0
    3.8660   -4.4680    0.0000 O   0  0  0  0  0  0  0  0  0  0  0  0
    4.7320   -5.9680    0.0000 N   0  0  0  0  0  0  0  0  0  0  0  0
    3.8660   -6.4680    0.0000 C   0  0  0  0  0  0  0  0  0  0  0  0
    3.0000   -5.9680    0.0000 C   0  0  0  0  0  0  0  0  0  0  0  0
    2.0000   -5.9680    0.0000 C   0  0  0  0  0  0  0  0  0  0  0  0
    2.5000   -5.1020    0.0000 C   0  0  0  0  0  0  0  0  0  0  0  0
    5.5980   -3.4680    0.0000 C   0  0  0  0  0  0  0  0  0  0  0  0
    6.4641   -2.9680    0.0000 N   0  0  0  0  0  0  0  0  0  0  0  0
    7.3301   -3.4680    0.0000 C   0  0  0  0  0  0  0  0  0  0  0  0
  1  2  1  0  0  0  0
  2  3  1  0  0  0  0
  3  4  1  0  0  0  0
  4  5  1  0  0  0  0
  5  6  1  0  0  0  0
  6 22  1  0  0  0  0
  6  7  1  0  0  0  0
  7  8  2  0  0  0  0
  8  9  1  0  0  0  0
  9 22  1  0  0  0  0
  9 10  2  0  0  0  0
 10 11  1  0  0  0  0
 10 12  1  0  0  0  0
 12 13  1  0  0  0  0
 12 20  2  0  0  0  0
 13 14  2  0  0  0  0
 13 15  1  0  0  0  0
 15 16  1  0  0  0  0
 16 17  1  0  0  0  0
 17 19  1  0  0  0  0
 17 18  1  0  0  0  0
 18 19  1  0  0  0  0
 20 21  1  0  0  0  0
 21 22  2  0  0  0  0
M  END
>  <Code> (68)
CHEMBL87973

>  <Mol_ID> (68)
68

>  <Levels> (68)
moderate

$$$$
CHEMBL207493
IT_Microcosm_v7.2

 34 37  0  0  1  0  0  0  0  0999 V2000
    8.9562   -4.5173    0.0000 C   0  0  0  0  0  0  0  0  0  0  0  0
    8.9562   -5.5173    0.0000 O   0  0  0  0  0  0  0  0  0  0  0  0
    9.8223   -6.0173    0.0000 C   0  0  0  0  0  0  0  0  0  0  0  0
   10.6883   -5.5173    0.0000 C   0  0  0  0  0  0  0  0  0  0  0  0
   11.5543   -6.0173    0.0000 C   0  0  0  0  0  0  0  0  0  0  0  0
   11.5543   -7.0173    0.0000 C   0  0  0  0  0  0  0  0  0  0  0  0
   10.6883   -7.5173    0.0000 C   0  0  0  0  0  0  0  0  0  0  0  0
    9.8223   -7.0173    0.0000 C   0  0  0  0  0  0  0  0  0  0  0  0
    8.9562   -7.5173    0.0000 N   0  0  0  0  0  0  0  0  0  0  0  0
    8.9562   -8.5173    0.0000 C   0  0  0  0  0  0  0  0  0  0  0  0
    8.0902   -9.0173    0.0000 C   0  0  0  0  0  0  0  0  0  0  0  0
    7.2242   -8.5173    0.0000 N   0  0  0  0  0  0  0  0  0  0  0  0
    6.3581   -9.0173    0.0000 C   0  0  0  0  0  0  0  0  0  0  0  0
    5.4921   -8.5173    0.0000 C   0  0  0  0  0  0  0  0  0  0  0  0
    4.6261   -9.0173    0.0000 C   0  0  0  0  0  0  0  0  0  0  0  0
    3.7601   -8.5173    0.0000 C   0  0  0  0  0  0  0  0  0  0  0  0
    3.7601   -7.5173    0.0000 N   0  0  0  0  0  0  0  0  0  0  0  0
    2.9511   -6.9295    0.0000 C   0  0  0  0  0  0  0  0  0  0  0  0
    2.0000   -7.2385    0.0000 O   0  0  0  0  0  0  0  0  0  0  0  0
    3.2601   -5.9785    0.0000 C   0  0  0  0  0  0  0  0  0  0  0  0
    4.2601   -5.9785    0.0000 C   0  0  2  0  0  0  0  0  0  0  0  0
    5.1736   -5.5717    0.0000 H   0  0  0  0  0  0  0  0  0  0  0  0
    4.3646   -4.9839    0.0000 N   0  0  0  0  0  0  0  0  0  0  0  0
    5.2781   -4.5772    0.0000 C   0  0  0  0  0  0  0  0  0  0  0  0
    6.0872   -5.1650    0.0000 O   0  0  0  0  0  0  0  0  0  0  0  0
    5.3827   -3.5827    0.0000 C   0  0  0  0  0  0  0  0  0  0  0  0
    4.6395   -2.9135    0.0000 C   0  0  0  0  0  0  0  0  0  0  0  0
    5.0463   -2.0000    0.0000 C   0  0  0  0  0  0  0  0  0  0  0  0
    6.0408   -2.1045    0.0000 C   0  0  0  0  0  0  0  0  0  0  0  0
    6.2487   -3.0827    0.0000 C   0  0  0  0  0  0  0  0  0  0  0  0
    4.5691   -6.9295    0.0000 C   0  0  0  0  0  0  0  0  0  0  0  0
    5.5201   -7.2385    0.0000 O   0  0  0  0  0  0  0  0  0  0  0  0
    7.2242   -7.5173    0.0000 C   0  0  0  0  0  0  0  0  0  0  0  0
    8.0902   -7.0173    0.0000 C   0  0  0  0  0  0  0  0  0  0  0  0
  1  2  1  0  0  0  0
  2  3  1  0  0  0  0
  3  8  1  0  0  0  0
  3  4  2  0  0  0  0
  4  5  1  0  0  0  0
  5  6  2  0  0  0  0
  6  7  1  0  0  0  0
  7  8  2  0  0  0  0
  8  9  1  0  0  0  0
  9 34  1  0  0  0  0
  9 10  1  0  0  0  0
 10 11  1  0  0  0  0
 11 12  1  0  0  0  0
 12 13  1  0  0  0  0
 12 33  1  0  0  0  0
 13 14  1  0  0  0  0
 14 15  1  0  0  0  0
 15 16  1  0  0  0  0
 16 17  1  0  0  0  0
 17 31  1  0  0  0  0
 17 18  1  0  0  0  0
 18 19  2  0  0  0  0
 18 20  1  0  0  0  0
 20 21  1  0  0  0  0
 21 22  1  1  0  0  0
 21 23  1  0  0  0  0
 21 31  1  0  0  0  0
 23 24  1  0  0  0  0
 24 25  2  0  0  0  0
 24 26  1  0  0  0  0
 26 30  1  0  0  0  0
 26 27  1  0  0  0  0
 27 28  1  0  0  0  0
 28 29  1  0  0  0  0
 29 30  1  0  0  0  0
 31 32  2  0  0  0  0
 33 34  1  0  0  0  0
M  END
>  <Code> (69)
CHEMBL207493

>  <Mol_ID> (69)
69

>  <Levels> (69)
moderate

$$$$
CHEMBL231825
IT_Microcosm_v7.2

 38 43  0  0  1  0  0  0  0  0999 V2000
    5.7817   -5.4838    0.0000 O   0  0  0  0  0  0  0  0  0  0  0  0
    5.9839   -4.5324    0.0000 C   0  0  0  0  0  0  0  0  0  0  0  0
    5.3331   -3.8096    0.0000 C   0  0  0  0  0  0  0  0  0  0  0  0
    5.8194   -2.9673    0.0000 C   0  0  2  0  0  0  0  0  0  0  0  0
    5.9211   -2.0000    0.0000 H   0  0  0  0  0  0  0  0  0  0  0  0
    5.0325   -2.3956    0.0000 N   0  0  0  0  0  0  0  0  0  0  0  0
    4.1440   -2.7912    0.0000 C   0  0  0  0  0  0  0  0  0  0  0  0
    3.3571   -2.2195    0.0000 O   0  0  0  0  0  0  0  0  0  0  0  0
    3.9418   -3.7426    0.0000 C   0  0  0  0  0  0  0  0  0  0  0  0
    2.8244   -3.3724    0.0000 C   0  0  0  0  0  0  0  0  0  0  0  0
    2.0000   -4.1062    0.0000 C   0  0  0  0  0  0  0  0  0  0  0  0
    2.2234   -5.1868    0.0000 C   0  0  0  0  0  0  0  0  0  0  0  0
    3.2700   -5.5335    0.0000 C   0  0  0  0  0  0  0  0  0  0  0  0
    4.2297   -5.2100    0.0000 C   0  0  0  0  0  0  0  0  0  0  0  0
    4.2330   -4.2641    0.0000 C   0  0  0  0  0  0  0  0  0  0  0  0
    3.0808   -3.8824    0.0000 C   0  0  0  0  0  0  0  0  0  0  0  0
    4.8397   -3.3688    0.0000 C   0  0  0  0  0  0  0  0  0  0  0  0
    3.8918   -5.0629    0.0000 C   0  0  0  0  0  0  0  0  0  0  0  0
    6.7708   -3.1695    0.0000 C   0  0  0  0  0  0  0  0  0  0  0  0
    7.4936   -2.5187    0.0000 O   0  0  0  0  0  0  0  0  0  0  0  0
    6.8724   -4.1368    0.0000 N   0  0  0  0  0  0  0  0  0  0  0  0
    7.7147   -4.6231    0.0000 C   0  0  0  0  0  0  0  0  0  0  0  0
    7.7147   -5.5957    0.0000 C   0  0  0  0  0  0  0  0  0  0  0  0
    8.5570   -6.0820    0.0000 C   0  0  0  0  0  0  0  0  0  0  0  0
    9.3994   -5.5957    0.0000 C   0  0  0  0  0  0  0  0  0  0  0  0
   10.2417   -6.0820    0.0000 N   0  0  0  0  0  0  0  0  0  0  0  0
   10.2417   -7.0547    0.0000 C   0  0  0  0  0  0  0  0  0  0  0  0
   11.0840   -7.5410    0.0000 C   0  0  0  0  0  0  0  0  0  0  0  0
   11.9263   -7.0547    0.0000 N   0  0  0  0  0  0  0  0  0  0  0  0
   12.7686   -7.5410    0.0000 C   0  0  0  0  0  0  0  0  0  0  0  0
   12.7686   -8.5136    0.0000 C   0  0  0  0  0  0  0  0  0  0  0  0
   13.6109   -8.9999    0.0000 C   0  0  0  0  0  0  0  0  0  0  0  0
   14.4532   -8.5136    0.0000 C   0  0  0  0  0  0  0  0  0  0  0  0
   14.4532   -7.5410    0.0000 C   0  0  0  0  0  0  0  0  0  0  0  0
   15.2956   -7.0547    0.0000 Cl  0  0  0  0  0  0  0  0  0  0  0  0
   13.6109   -7.0547    0.0000 C   0  0  0  0  0  0  0  0  0  0  0  0
   11.9263   -6.0820    0.0000 C   0  0  0  0  0  0  0  0  0  0  0  0
   11.0840   -5.5957    0.0000 C   0  0  0  0  0  0  0  0  0  0  0  0
  1  2  2  0  0  0  0
  2 21  1  0  0  0  0
  2  3  1  0  0  0  0
  3  4  1  0  0  0  0
  4  5  1  1  0  0  0
  4  6  1  0  0  0  0
  4 19  1  0  0  0  0
  6  7  1  0  0  0  0
  7  8  2  0  0  0  0
  7  9  1  0  0  0  0
  9 17  1  0  0  0  0
  9 18  1  0  0  0  0
  9 10  1  0  0  0  0
 10 11  1  0  0  0  0
 11 16  1  0  0  0  0
 11 12  1  0  0  0  0
 12 13  1  0  0  0  0
 13 14  1  0  0  0  0
 13 18  1  0  0  0  0
 14 15  1  0  0  0  0
 15 16  1  0  0  0  0
 15 17  1  0  0  0  0
 19 20  2  0  0  0  0
 19 21  1  0  0  0  0
 21 22  1  0  0  0  0
 22 23  1  0  0  0  0
 23 24  1  0  0  0  0
 24 25  1  0  0  0  0
 25 26  1  0  0  0  0
 26 38  1  0  0  0  0
 26 27  1  0  0  0  0
 27 28  1  0  0  0  0
 28 29  1  0  0  0  0
 29 30  1  0  0  0  0
 29 37  1  0  0  0  0
 30 36  1  0  0  0  0
 30 31  2  0  0  0  0
 31 32  1  0  0  0  0
 32 33  2  0  0  0  0
 33 34  1  0  0  0  0
 34 35  1  0  0  0  0
 34 36  2  0  0  0  0
 37 38  1  0  0  0  0
M  END
>  <Code> (70)
CHEMBL231825

>  <Mol_ID> (70)
70

>  <Levels> (70)
moderate

$$$$
CHEMBL87598
IT_Microcosm_v7.2

 22 23  0  0  0  0  0  0  0  0999 V2000
    2.0000   -5.7386    0.0000 C   0  0  0  0  0  0  0  0  0  0  0  0
    2.6691   -6.4817    0.0000 C   0  0  0  0  0  0  0  0  0  0  0  0
    3.3382   -7.2248    0.0000 C   0  0  0  0  0  0  0  0  0  0  0  0
    4.0074   -7.9680    0.0000 C   0  0  0  0  0  0  0  0  0  0  0  0
    4.9855   -7.7601    0.0000 C   0  0  0  0  0  0  0  0  0  0  0  0
    5.2945   -6.8090    0.0000 N   0  0  0  0  0  0  0  0  0  0  0  0
    4.7068   -6.0000    0.0000 N   0  0  0  0  0  0  0  0  0  0  0  0
    5.2945   -5.1910    0.0000 C   0  0  0  0  0  0  0  0  0  0  0  0
    6.2456   -5.5000    0.0000 C   0  0  0  0  0  0  0  0  0  0  0  0
    7.1116   -5.0000    0.0000 C   0  0  0  0  0  0  0  0  0  0  0  0
    7.1116   -4.0000    0.0000 N   0  0  0  0  0  0  0  0  0  0  0  0
    7.9777   -5.5000    0.0000 C   0  0  0  0  0  0  0  0  0  0  0  0
    8.8437   -5.0000    0.0000 C   0  0  0  0  0  0  0  0  0  0  0  0
    9.7097   -5.5000    0.0000 O   0  0  0  0  0  0  0  0  0  0  0  0
    8.8437   -4.0000    0.0000 N   0  0  0  0  0  0  0  0  0  0  0  0
    9.7097   -3.5000    0.0000 C   0  0  0  0  0  0  0  0  0  0  0  0
    7.9777   -3.5000    0.0000 C   0  0  0  0  0  0  0  0  0  0  0  0
    7.9777   -2.5000    0.0000 C   0  0  0  0  0  0  0  0  0  0  0  0
    8.8437   -2.0000    0.0000 C   0  0  0  0  0  0  0  0  0  0  0  0
    7.9777   -6.5000    0.0000 C   0  0  0  0  0  0  0  0  0  0  0  0
    7.1116   -7.0000    0.0000 N   0  0  0  0  0  0  0  0  0  0  0  0
    6.2456   -6.5000    0.0000 C   0  0  0  0  0  0  0  0  0  0  0  0
  1  2  1  0  0  0  0
  2  3  3  0  0  0  0
  3  4  1  0  0  0  0
  4  5  1  0  0  0  0
  5  6  1  0  0  0  0
  6 22  1  0  0  0  0
  6  7  1  0  0  0  0
  7  8  2  0  0  0  0
  8  9  1  0  0  0  0
  9 22  1  0  0  0  0
  9 10  2  0  0  0  0
 10 11  1  0  0  0  0
 10 12  1  0  0  0  0
 12 13  1  0  0  0  0
 12 20  2  0  0  0  0
 13 14  2  0  0  0  0
 13 15  1  0  0  0  0
 15 16  1  0  0  0  0
 15 17  1  0  0  0  0
 17 18  1  0  0  0  0
 18 19  1  0  0  0  0
 20 21  1  0  0  0  0
 21 22  2  0  0  0  0
M  END
>  <Code> (71)
CHEMBL87598

>  <Mol_ID> (71)
71

>  <Levels> (71)
moderate

$$$$
CHEMBL261209
IT_Microcosm_v7.2

 27 30  0  0  1  0  0  0  0  0999 V2000
    9.1556   -2.0000    0.0000 O   0  0  0  0  0  0  0  0  0  0  0  0
    9.8987   -2.6692    0.0000 C   0  0  0  0  0  0  0  0  0  0  0  0
   10.8769   -2.4613    0.0000 N   0  0  0  0  0  0  0  0  0  0  0  0
   11.3769   -3.3273    0.0000 C   0  0  0  0  0  0  0  0  0  0  0  0
   12.3550   -3.5352    0.0000 C   0  0  0  0  0  0  0  0  0  0  0  0
   12.6640   -4.4863    0.0000 C   0  0  0  0  0  0  0  0  0  0  0  0
   11.9949   -5.2294    0.0000 C   0  0  0  0  0  0  0  0  0  0  0  0
   11.0168   -5.0215    0.0000 C   0  0  0  0  0  0  0  0  0  0  0  0
   10.7077   -4.0704    0.0000 C   0  0  0  0  0  0  0  0  0  0  0  0
    9.7942   -3.6637    0.0000 C   0  0  3  0  0  0  0  0  0  0  0  0
    8.9282   -4.1637    0.0000 C   0  0  0  0  0  0  0  0  0  0  0  0
    8.0622   -3.6637    0.0000 C   0  0  0  0  0  0  0  0  0  0  0  0
    7.1961   -4.1637    0.0000 C   0  0  0  0  0  0  0  0  0  0  0  0
    7.1961   -5.1637    0.0000 C   0  0  0  0  0  0  0  0  0  0  0  0
    6.3301   -5.6637    0.0000 N   0  0  0  0  0  0  0  0  0  0  0  0
    5.4641   -5.1637    0.0000 C   0  0  0  0  0  0  0  0  0  0  0  0
    4.5980   -5.6637    0.0000 C   0  0  0  0  0  0  0  0  0  0  0  0
    4.5980   -6.6637    0.0000 N   0  0  0  0  0  0  0  0  0  0  0  0
    3.7320   -7.1637    0.0000 C   0  0  0  0  0  0  0  0  0  0  0  0
    2.8660   -6.6637    0.0000 C   0  0  0  0  0  0  0  0  0  0  0  0
    2.0000   -7.1637    0.0000 C   0  0  0  0  0  0  0  0  0  0  0  0
    2.0000   -8.1637    0.0000 C   0  0  0  0  0  0  0  0  0  0  0  0
    2.8660   -8.6637    0.0000 C   0  0  0  0  0  0  0  0  0  0  0  0
    2.8660   -9.6637    0.0000 Cl  0  0  0  0  0  0  0  0  0  0  0  0
    3.7320   -8.1637    0.0000 C   0  0  0  0  0  0  0  0  0  0  0  0
    5.4641   -7.1637    0.0000 C   0  0  0  0  0  0  0  0  0  0  0  0
    6.3301   -6.6637    0.0000 C   0  0  0  0  0  0  0  0  0  0  0  0
  1  2  2  0  0  0  0
  2 10  1  0  0  0  0
  2  3  1  0  0  0  0
  3  4  1  0  0  0  0
  4  9  1  0  0  0  0
  4  5  2  0  0  0  0
  5  6  1  0  0  0  0
  6  7  2  0  0  0  0
  7  8  1  0  0  0  0
  8  9  2  0  0  0  0
  9 10  1  0  0  0  0
 10 11  1  0  0  0  0
 11 12  1  0  0  0  0
 12 13  1  0  0  0  0
 13 14  1  0  0  0  0
 14 15  1  0  0  0  0
 15 27  1  0  0  0  0
 15 16  1  0  0  0  0
 16 17  1  0  0  0  0
 17 18  1  0  0  0  0
 18 19  1  0  0  0  0
 18 26  1  0  0  0  0
 19 25  1  0  0  0  0
 19 20  2  0  0  0  0
 20 21  1  0  0  0  0
 21 22  2  0  0  0  0
 22 23  1  0  0  0  0
 23 24  1  0  0  0  0
 23 25  2  0  0  0  0
 26 27  1  0  0  0  0
M  END
>  <Code> (72)
CHEMBL261209

>  <Mol_ID> (72)
72

>  <Levels> (72)
moderate

$$$$
CHEMBL2263295
IT_Microcosm_v7.2

 22 24  0  0  0  0  0  0  0  0999 V2000
    2.0000   -2.0000    0.0000 C   0  0  0  0  0  0  0  0  0  0  0  0
    2.5877   -2.8091    0.0000 C   0  0  0  0  0  0  0  0  0  0  0  0
    3.5823   -2.7045    0.0000 C   0  0  0  0  0  0  0  0  0  0  0  0
    4.1700   -3.5135    0.0000 C   0  0  0  0  0  0  0  0  0  0  0  0
    3.7633   -4.4271    0.0000 C   0  0  0  0  0  0  0  0  0  0  0  0
    4.3511   -5.2361    0.0000 S   0  0  0  0  0  0  0  0  0  0  0  0
    5.3456   -5.1316    0.0000 C   0  0  0  0  0  0  0  0  0  0  0  0
    5.8456   -4.2656    0.0000 N   0  0  0  0  0  0  0  0  0  0  0  0
    6.8238   -4.4735    0.0000 N   0  0  0  0  0  0  0  0  0  0  0  0
    6.9283   -5.4680    0.0000 C   0  0  0  0  0  0  0  0  0  0  0  0
    7.7943   -5.9680    0.0000 N   0  0  0  0  0  0  0  0  0  0  0  0
    8.6603   -5.4680    0.0000 C   0  0  0  0  0  0  0  0  0  0  0  0
    9.5264   -5.9680    0.0000 O   0  0  0  0  0  0  0  0  0  0  0  0
    8.6603   -4.4680    0.0000 C   0  0  0  0  0  0  0  0  0  0  0  0
    7.7943   -3.9680    0.0000 C   0  0  0  0  0  0  0  0  0  0  0  0
    7.7943   -2.9680    0.0000 C   0  0  0  0  0  0  0  0  0  0  0  0
    8.6603   -2.4680    0.0000 C   0  0  0  0  0  0  0  0  0  0  0  0
    9.5264   -2.9680    0.0000 C   0  0  0  0  0  0  0  0  0  0  0  0
    9.5264   -3.9680    0.0000 C   0  0  0  0  0  0  0  0  0  0  0  0
    6.0147   -5.8747    0.0000 S   0  0  0  0  0  0  0  0  0  0  0  0
    2.7688   -4.5316    0.0000 C   0  0  0  0  0  0  0  0  0  0  0  0
    2.1810   -3.7226    0.0000 C   0  0  0  0  0  0  0  0  0  0  0  0
  1  2  1  0  0  0  0
  2 22  1  0  0  0  0
  2  3  2  0  0  0  0
  3  4  1  0  0  0  0
  4  5  2  0  0  0  0
  5  6  1  0  0  0  0
  5 21  1  0  0  0  0
  6  7  1  0  0  0  0
  7 20  1  0  0  0  0
  7  8  2  0  0  0  0
  8  9  1  0  0  0  0
  9 10  2  0  0  0  0
 10 11  1  0  0  0  0
 10 20  1  0  0  0  0
 11 12  1  0  0  0  0
 12 13  2  0  0  0  0
 12 14  1  0  0  0  0
 14 19  1  0  0  0  0
 14 15  2  0  0  0  0
 15 16  1  0  0  0  0
 16 17  2  0  0  0  0
 17 18  1  0  0  0  0
 18 19  2  0  0  0  0
 21 22  2  0  0  0  0
M  END
>  <Code> (73)
CHEMBL2263295

>  <Mol_ID> (73)
73

>  <Levels> (73)
moderate

$$$$
CHEMBL86761
IT_Microcosm_v7.2

 24 25  0  0  0  0  0  0  0  0999 V2000
    7.5664  -10.5780    0.0000 C   0  0  0  0  0  0  0  0  0  0  0  0
    7.5664   -9.5780    0.0000 C   0  0  0  0  0  0  0  0  0  0  0  0
    7.5664   -8.5780    0.0000 C   0  0  0  0  0  0  0  0  0  0  0  0
    8.4325   -8.0780    0.0000 N   0  0  0  0  0  0  0  0  0  0  0  0
    9.2985   -8.5780    0.0000 C   0  0  0  0  0  0  0  0  0  0  0  0
    9.2985   -9.5780    0.0000 C   0  0  0  0  0  0  0  0  0  0  0  0
    9.2985  -10.5780    0.0000 C   0  0  0  0  0  0  0  0  0  0  0  0
    8.4325   -7.0780    0.0000 C   0  0  0  0  0  0  0  0  0  0  0  0
    9.2985   -6.5780    0.0000 O   0  0  0  0  0  0  0  0  0  0  0  0
    7.5664   -6.5780    0.0000 C   0  0  0  0  0  0  0  0  0  0  0  0
    7.5664   -5.5780    0.0000 C   0  0  0  0  0  0  0  0  0  0  0  0
    6.7004   -5.0780    0.0000 N   0  0  0  0  0  0  0  0  0  0  0  0
    5.8344   -5.5780    0.0000 C   0  0  0  0  0  0  0  0  0  0  0  0
    5.8344   -6.5780    0.0000 C   0  0  0  0  0  0  0  0  0  0  0  0
    4.8833   -6.8870    0.0000 C   0  0  0  0  0  0  0  0  0  0  0  0
    4.2955   -6.0780    0.0000 N   0  0  0  0  0  0  0  0  0  0  0  0
    4.8833   -5.2690    0.0000 N   0  0  0  0  0  0  0  0  0  0  0  0
    4.5743   -4.3179    0.0000 C   0  0  0  0  0  0  0  0  0  0  0  0
    3.5962   -4.1100    0.0000 C   0  0  0  0  0  0  0  0  0  0  0  0
    3.2871   -3.1590    0.0000 C   0  0  0  0  0  0  0  0  0  0  0  0
    2.3090   -2.9510    0.0000 C   0  0  0  0  0  0  0  0  0  0  0  0
    2.0000   -2.0000    0.0000 C   0  0  0  0  0  0  0  0  0  0  0  0
    6.7004   -7.0780    0.0000 C   0  0  0  0  0  0  0  0  0  0  0  0
    6.7004   -8.0780    0.0000 N   0  0  0  0  0  0  0  0  0  0  0  0
  1  2  3  0  0  0  0
  2  3  1  0  0  0  0
  3  4  1  0  0  0  0
  4  5  1  0  0  0  0
  4  8  1  0  0  0  0
  5  6  1  0  0  0  0
  6  7  3  0  0  0  0
  8  9  2  0  0  0  0
  8 10  1  0  0  0  0
 10 23  1  0  0  0  0
 10 11  2  0  0  0  0
 11 12  1  0  0  0  0
 12 13  2  0  0  0  0
 13 17  1  0  0  0  0
 13 14  1  0  0  0  0
 14 15  1  0  0  0  0
 14 23  2  0  0  0  0
 15 16  2  0  0  0  0
 16 17  1  0  0  0  0
 17 18  1  0  0  0  0
 18 19  1  0  0  0  0
 19 20  1  0  0  0  0
 20 21  1  0  0  0  0
 21 22  1  0  0  0  0
 23 24  1  0  0  0  0
M  END
>  <Code> (74)
CHEMBL86761

>  <Mol_ID> (74)
74

>  <Levels> (74)
moderate

$$$$
CHEMBL2263297
IT_Microcosm_v7.2

 22 24  0  0  0  0  0  0  0  0999 V2000
    9.2208   -2.0000    0.0000 O   0  0  0  0  0  0  0  0  0  0  0  0
    8.8141   -2.9135    0.0000 C   0  0  0  0  0  0  0  0  0  0  0  0
    7.8195   -3.0181    0.0000 N   0  0  0  0  0  0  0  0  0  0  0  0
    7.4128   -3.9316    0.0000 C   0  0  0  0  0  0  0  0  0  0  0  0
    7.9128   -4.7976    0.0000 N   0  0  0  0  0  0  0  0  0  0  0  0
    7.2437   -5.5408    0.0000 N   0  0  0  0  0  0  0  0  0  0  0  0
    6.3301   -5.1340    0.0000 C   0  0  0  0  0  0  0  0  0  0  0  0
    5.4641   -5.6340    0.0000 S   0  0  0  0  0  0  0  0  0  0  0  0
    4.5981   -5.1340    0.0000 C   0  0  0  0  0  0  0  0  0  0  0  0
    3.7320   -5.6340    0.0000 C   0  0  0  0  0  0  0  0  0  0  0  0
    2.8660   -5.1340    0.0000 C   0  0  0  0  0  0  0  0  0  0  0  0
    2.8660   -4.1340    0.0000 C   0  0  0  0  0  0  0  0  0  0  0  0
    2.0000   -3.6340    0.0000 Br  0  0  0  0  0  0  0  0  0  0  0  0
    3.7320   -3.6340    0.0000 C   0  0  0  0  0  0  0  0  0  0  0  0
    4.5981   -4.1340    0.0000 C   0  0  0  0  0  0  0  0  0  0  0  0
    6.4346   -4.1395    0.0000 S   0  0  0  0  0  0  0  0  0  0  0  0
    9.4018   -3.7226    0.0000 C   0  0  0  0  0  0  0  0  0  0  0  0
   10.3964   -3.6180    0.0000 C   0  0  0  0  0  0  0  0  0  0  0  0
   10.9841   -4.4270    0.0000 C   0  0  0  0  0  0  0  0  0  0  0  0
   10.5774   -5.3406    0.0000 C   0  0  0  0  0  0  0  0  0  0  0  0
    9.5829   -5.4451    0.0000 C   0  0  0  0  0  0  0  0  0  0  0  0
    8.9951   -4.6361    0.0000 C   0  0  0  0  0  0  0  0  0  0  0  0
  1  2  2  0  0  0  0
  2  3  1  0  0  0  0
  2 17  1  0  0  0  0
  3  4  1  0  0  0  0
  4 16  1  0  0  0  0
  4  5  2  0  0  0  0
  5  6  1  0  0  0  0
  6  7  2  0  0  0  0
  7  8  1  0  0  0  0
  7 16  1  0  0  0  0
  8  9  1  0  0  0  0
  9 15  1  0  0  0  0
  9 10  2  0  0  0  0
 10 11  1  0  0  0  0
 11 12  2  0  0  0  0
 12 13  1  0  0  0  0
 12 14  1  0  0  0  0
 14 15  2  0  0  0  0
 17 22  1  0  0  0  0
 17 18  2  0  0  0  0
 18 19  1  0  0  0  0
 19 20  2  0  0  0  0
 20 21  1  0  0  0  0
 21 22  2  0  0  0  0
M  END
>  <Code> (75)
CHEMBL2263297

>  <Mol_ID> (75)
75

>  <Levels> (75)
moderate

$$$$
CHEMBL2263294
IT_Microcosm_v7.2

 25 27  0  0  0  0  0  0  0  0999 V2000
   10.2208   -2.0000    0.0000 O   0  0  0  0  0  0  0  0  0  0  0  0
    9.8141   -2.9135    0.0000 C   0  0  0  0  0  0  0  0  0  0  0  0
    8.8195   -3.0181    0.0000 N   0  0  0  0  0  0  0  0  0  0  0  0
    8.4128   -3.9316    0.0000 C   0  0  0  0  0  0  0  0  0  0  0  0
    8.9128   -4.7976    0.0000 N   0  0  0  0  0  0  0  0  0  0  0  0
    8.2437   -5.5408    0.0000 N   0  0  0  0  0  0  0  0  0  0  0  0
    7.3301   -5.1340    0.0000 C   0  0  0  0  0  0  0  0  0  0  0  0
    6.4641   -5.6340    0.0000 S   0  0  0  0  0  0  0  0  0  0  0  0
    5.5981   -5.1340    0.0000 C   0  0  0  0  0  0  0  0  0  0  0  0
    4.7320   -5.6340    0.0000 C   0  0  0  0  0  0  0  0  0  0  0  0
    3.8660   -5.1340    0.0000 C   0  0  0  0  0  0  0  0  0  0  0  0
    3.8660   -4.1340    0.0000 C   0  0  0  0  0  0  0  0  0  0  0  0
    3.0000   -3.6340    0.0000 C   0  0  0  0  0  0  0  0  0  0  0  0
    2.0000   -3.6340    0.0000 Cl  0  0  0  0  0  0  0  0  0  0  0  0
    2.5000   -4.5001    0.0000 Cl  0  0  0  0  0  0  0  0  0  0  0  0
    3.0000   -2.6340    0.0000 Cl  0  0  0  0  0  0  0  0  0  0  0  0
    4.7320   -3.6340    0.0000 C   0  0  0  0  0  0  0  0  0  0  0  0
    5.5981   -4.1340    0.0000 C   0  0  0  0  0  0  0  0  0  0  0  0
    7.4346   -4.1395    0.0000 S   0  0  0  0  0  0  0  0  0  0  0  0
   10.4018   -3.7226    0.0000 C   0  0  0  0  0  0  0  0  0  0  0  0
   11.3964   -3.6180    0.0000 C   0  0  0  0  0  0  0  0  0  0  0  0
   11.9841   -4.4270    0.0000 C   0  0  0  0  0  0  0  0  0  0  0  0
   11.5774   -5.3406    0.0000 C   0  0  0  0  0  0  0  0  0  0  0  0
   10.5829   -5.4451    0.0000 C   0  0  0  0  0  0  0  0  0  0  0  0
    9.9951   -4.6361    0.0000 C   0  0  0  0  0  0  0  0  0  0  0  0
  1  2  2  0  0  0  0
  2  3  1  0  0  0  0
  2 20  1  0  0  0  0
  3  4  1  0  0  0  0
  4 19  1  0  0  0  0
  4  5  2  0  0  0  0
  5  6  1  0  0  0  0
  6  7  2  0  0  0  0
  7  8  1  0  0  0  0
  7 19  1  0  0  0  0
  8  9  1  0  0  0  0
  9 18  1  0  0  0  0
  9 10  2  0  0  0  0
 10 11  1  0  0  0  0
 11 12  2  0  0  0  0
 12 13  1  0  0  0  0
 12 17  1  0  0  0  0
 13 14  1  0  0  0  0
 13 15  1  0  0  0  0
 13 16  1  0  0  0  0
 17 18  2  0  0  0  0
 20 25  1  0  0  0  0
 20 21  2  0  0  0  0
 21 22  1  0  0  0  0
 22 23  2  0  0  0  0
 23 24  1  0  0  0  0
 24 25  2  0  0  0  0
M  END
>  <Code> (76)
CHEMBL2263294

>  <Mol_ID> (76)
76

>  <Levels> (76)
moderate

$$$$
CHEMBL2263298
IT_Microcosm_v7.2

 22 24  0  0  0  0  0  0  0  0999 V2000
    9.2208   -2.0000    0.0000 O   0  0  0  0  0  0  0  0  0  0  0  0
    8.8141   -2.9135    0.0000 C   0  0  0  0  0  0  0  0  0  0  0  0
    7.8195   -3.0181    0.0000 N   0  0  0  0  0  0  0  0  0  0  0  0
    7.4128   -3.9316    0.0000 C   0  0  0  0  0  0  0  0  0  0  0  0
    7.9128   -4.7976    0.0000 N   0  0  0  0  0  0  0  0  0  0  0  0
    7.2437   -5.5408    0.0000 N   0  0  0  0  0  0  0  0  0  0  0  0
    6.3301   -5.1340    0.0000 C   0  0  0  0  0  0  0  0  0  0  0  0
    5.4641   -5.6340    0.0000 S   0  0  0  0  0  0  0  0  0  0  0  0
    4.5981   -5.1340    0.0000 C   0  0  0  0  0  0  0  0  0  0  0  0
    3.7320   -5.6340    0.0000 C   0  0  0  0  0  0  0  0  0  0  0  0
    2.8660   -5.1340    0.0000 C   0  0  0  0  0  0  0  0  0  0  0  0
    2.8660   -4.1340    0.0000 C   0  0  0  0  0  0  0  0  0  0  0  0
    2.0000   -3.6340    0.0000 F   0  0  0  0  0  0  0  0  0  0  0  0
    3.7320   -3.6340    0.0000 C   0  0  0  0  0  0  0  0  0  0  0  0
    4.5981   -4.1340    0.0000 C   0  0  0  0  0  0  0  0  0  0  0  0
    6.4346   -4.1395    0.0000 S   0  0  0  0  0  0  0  0  0  0  0  0
    9.4018   -3.7226    0.0000 C   0  0  0  0  0  0  0  0  0  0  0  0
   10.3964   -3.6180    0.0000 C   0  0  0  0  0  0  0  0  0  0  0  0
   10.9841   -4.4270    0.0000 C   0  0  0  0  0  0  0  0  0  0  0  0
   10.5774   -5.3406    0.0000 C   0  0  0  0  0  0  0  0  0  0  0  0
    9.5829   -5.4451    0.0000 C   0  0  0  0  0  0  0  0  0  0  0  0
    8.9951   -4.6361    0.0000 C   0  0  0  0  0  0  0  0  0  0  0  0
  1  2  2  0  0  0  0
  2  3  1  0  0  0  0
  2 17  1  0  0  0  0
  3  4  1  0  0  0  0
  4 16  1  0  0  0  0
  4  5  2  0  0  0  0
  5  6  1  0  0  0  0
  6  7  2  0  0  0  0
  7  8  1  0  0  0  0
  7 16  1  0  0  0  0
  8  9  1  0  0  0  0
  9 15  1  0  0  0  0
  9 10  2  0  0  0  0
 10 11  1  0  0  0  0
 11 12  2  0  0  0  0
 12 13  1  0  0  0  0
 12 14  1  0  0  0  0
 14 15  2  0  0  0  0
 17 22  1  0  0  0  0
 17 18  2  0  0  0  0
 18 19  1  0  0  0  0
 19 20  2  0  0  0  0
 20 21  1  0  0  0  0
 21 22  2  0  0  0  0
M  END
>  <Code> (77)
CHEMBL2263298

>  <Mol_ID> (77)
77

>  <Levels> (77)
moderate

$$$$
CHEMBL445
IT_Microcosm_v7.2

 20 22  0  0  0  0  0  0  0  0999 V2000
    2.0000   -4.4511    0.0000 C   0  0  0  0  0  0  0  0  0  0  0  0
    2.7331   -5.1313    0.0000 N   0  0  0  0  0  0  0  0  0  0  0  0
    3.6886   -4.8365    0.0000 C   0  0  0  0  0  0  0  0  0  0  0  0
    4.4217   -5.5167    0.0000 C   0  0  0  0  0  0  0  0  0  0  0  0
    5.3773   -5.2219    0.0000 C   0  0  0  0  0  0  0  0  0  0  0  0
    5.5998   -4.2470    0.0000 C   0  0  0  0  0  0  0  0  0  0  0  0
    4.8179   -3.6235    0.0000 C   0  0  0  0  0  0  0  0  0  0  0  0
    3.9519   -4.1235    0.0000 C   0  0  0  0  0  0  0  0  0  0  0  0
    3.0859   -3.6235    0.0000 C   0  0  0  0  0  0  0  0  0  0  0  0
    3.0859   -2.6235    0.0000 C   0  0  0  0  0  0  0  0  0  0  0  0
    3.9519   -2.1235    0.0000 C   0  0  0  0  0  0  0  0  0  0  0  0
    4.8179   -2.6235    0.0000 C   0  0  0  0  0  0  0  0  0  0  0  0
    5.5998   -2.0000    0.0000 C   0  0  0  0  0  0  0  0  0  0  0  0
    6.5747   -2.2226    0.0000 C   0  0  0  0  0  0  0  0  0  0  0  0
    7.0086   -3.1235    0.0000 C   0  0  0  0  0  0  0  0  0  0  0  0
    8.0058   -3.0488    0.0000 C   0  0  0  0  0  0  0  0  0  0  0  0
    8.5691   -3.8750    0.0000 C   0  0  0  0  0  0  0  0  0  0  0  0
    8.1352   -4.7760    0.0000 C   0  0  0  0  0  0  0  0  0  0  0  0
    7.1380   -4.8507    0.0000 C   0  0  0  0  0  0  0  0  0  0  0  0
    6.5747   -4.0245    0.0000 C   0  0  0  0  0  0  0  0  0  0  0  0
  1  2  1  0  0  0  0
  2  3  1  0  0  0  0
  3  4  1  0  0  0  0
  4  5  1  0  0  0  0
  5  6  2  0  0  0  0
  6 20  1  0  0  0  0
  6  7  1  0  0  0  0
  7 12  1  0  0  0  0
  7  8  2  0  0  0  0
  8  9  1  0  0  0  0
  9 10  2  0  0  0  0
 10 11  1  0  0  0  0
 11 12  2  0  0  0  0
 12 13  1  0  0  0  0
 13 14  1  0  0  0  0
 14 15  1  0  0  0  0
 15 20  1  0  0  0  0
 15 16  2  0  0  0  0
 16 17  1  0  0  0  0
 17 18  2  0  0  0  0
 18 19  1  0  0  0  0
 19 20  2  0  0  0  0
M  END
>  <Code> (78)
CHEMBL445

>  <Mol_ID> (78)
78

>  <Levels> (78)
moderate

$$$$
CHEMBL87115
IT_Microcosm_v7.2

 18 19  0  0  0  0  0  0  0  0999 V2000
    9.6586   -2.7432    0.0000 C   0  0  0  0  0  0  0  0  0  0  0  0
    8.9895   -2.0000    0.0000 C   0  0  0  0  0  0  0  0  0  0  0  0
    8.0113   -2.2080    0.0000 C   0  0  0  0  0  0  0  0  0  0  0  0
    7.7023   -3.1590    0.0000 C   0  0  0  0  0  0  0  0  0  0  0  0
    6.7242   -3.3669    0.0000 C   0  0  0  0  0  0  0  0  0  0  0  0
    6.4152   -4.3180    0.0000 N   0  0  0  0  0  0  0  0  0  0  0  0
    7.0029   -5.1270    0.0000 N   0  0  0  0  0  0  0  0  0  0  0  0
    6.4152   -5.9360    0.0000 C   0  0  0  0  0  0  0  0  0  0  0  0
    5.4641   -5.6270    0.0000 C   0  0  0  0  0  0  0  0  0  0  0  0
    4.5981   -6.1270    0.0000 C   0  0  0  0  0  0  0  0  0  0  0  0
    4.5981   -7.1270    0.0000 N   0  0  0  0  0  0  0  0  0  0  0  0
    3.7320   -5.6270    0.0000 C   0  0  0  0  0  0  0  0  0  0  0  0
    2.8660   -6.1270    0.0000 C   0  0  0  0  0  0  0  0  0  0  0  0
    2.0000   -5.6270    0.0000 N   0  0  0  0  0  0  0  0  0  0  0  0
    2.8660   -7.1270    0.0000 O   0  0  0  0  0  0  0  0  0  0  0  0
    3.7320   -4.6270    0.0000 C   0  0  0  0  0  0  0  0  0  0  0  0
    4.5981   -4.1270    0.0000 N   0  0  0  0  0  0  0  0  0  0  0  0
    5.4641   -4.6270    0.0000 C   0  0  0  0  0  0  0  0  0  0  0  0
  1  2  1  0  0  0  0
  2  3  1  0  0  0  0
  3  4  1  0  0  0  0
  4  5  1  0  0  0  0
  5  6  1  0  0  0  0
  6 18  1  0  0  0  0
  6  7  1  0  0  0  0
  7  8  2  0  0  0  0
  8  9  1  0  0  0  0
  9 18  1  0  0  0  0
  9 10  2  0  0  0  0
 10 11  1  0  0  0  0
 10 12  1  0  0  0  0
 12 13  1  0  0  0  0
 12 16  2  0  0  0  0
 13 14  1  0  0  0  0
 13 15  2  0  0  0  0
 16 17  1  0  0  0  0
 17 18  2  0  0  0  0
M  END
>  <Code> (79)
CHEMBL87115

>  <Mol_ID> (79)
79

>  <Levels> (79)
moderate

$$$$
CHEMBL471820
IT_Microcosm_v7.2

 25 27  0  0  0  0  0  0  0  0999 V2000
   11.5263   -3.5000    0.0000 C   0  0  0  0  0  0  0  0  0  0  0  0
   11.5263   -2.5000    0.0000 C   0  0  0  0  0  0  0  0  0  0  0  0
   10.6603   -2.0000    0.0000 O   0  0  0  0  0  0  0  0  0  0  0  0
    9.7943   -2.5000    0.0000 C   0  0  0  0  0  0  0  0  0  0  0  0
    8.9282   -2.0000    0.0000 O   0  0  0  0  0  0  0  0  0  0  0  0
    9.7943   -3.5000    0.0000 N   0  0  0  0  0  0  0  0  0  0  0  0
    8.9282   -4.0000    0.0000 C   0  0  0  0  0  0  0  0  0  0  0  0
    8.9282   -5.0000    0.0000 C   0  0  0  0  0  0  0  0  0  0  0  0
    8.0622   -5.5000    0.0000 C   0  0  0  0  0  0  0  0  0  0  0  0
    7.1962   -5.0000    0.0000 C   0  0  0  0  0  0  0  0  0  0  0  0
    6.3301   -5.5000    0.0000 N   0  0  0  0  0  0  0  0  0  0  0  0
    6.3301   -6.5000    0.0000 C   0  0  0  0  0  0  0  0  0  0  0  0
    5.4641   -7.0000    0.0000 C   0  0  0  0  0  0  0  0  0  0  0  0
    4.5981   -6.5000    0.0000 N   0  0  0  0  0  0  0  0  0  0  0  0
    3.7321   -7.0000    0.0000 C   0  0  0  0  0  0  0  0  0  0  0  0
    3.7321   -8.0000    0.0000 C   0  0  0  0  0  0  0  0  0  0  0  0
    2.8660   -8.5000    0.0000 C   0  0  0  0  0  0  0  0  0  0  0  0
    2.0000   -8.0000    0.0000 C   0  0  0  0  0  0  0  0  0  0  0  0
    2.0000   -7.0000    0.0000 C   0  0  0  0  0  0  0  0  0  0  0  0
    2.8660   -6.5000    0.0000 C   0  0  0  0  0  0  0  0  0  0  0  0
    2.8660   -5.5000    0.0000 Cl  0  0  0  0  0  0  0  0  0  0  0  0
    4.5981   -5.5000    0.0000 C   0  0  0  0  0  0  0  0  0  0  0  0
    5.4641   -5.0000    0.0000 C   0  0  0  0  0  0  0  0  0  0  0  0
    7.1962   -4.0000    0.0000 C   0  0  0  0  0  0  0  0  0  0  0  0
    8.0622   -3.5000    0.0000 C   0  0  0  0  0  0  0  0  0  0  0  0
  1  2  1  0  0  0  0
  2  3  1  0  0  0  0
  3  4  1  0  0  0  0
  4  5  2  0  0  0  0
  4  6  1  0  0  0  0
  6  7  1  0  0  0  0
  7 25  1  0  0  0  0
  7  8  2  0  0  0  0
  8  9  1  0  0  0  0
  9 10  2  0  0  0  0
 10 11  1  0  0  0  0
 10 24  1  0  0  0  0
 11 23  1  0  0  0  0
 11 12  1  0  0  0  0
 12 13  1  0  0  0  0
 13 14  1  0  0  0  0
 14 15  1  0  0  0  0
 14 22  1  0  0  0  0
 15 20  1  0  0  0  0
 15 16  2  0  0  0  0
 16 17  1  0  0  0  0
 17 18  2  0  0  0  0
 18 19  1  0  0  0  0
 19 20  2  0  0  0  0
 20 21  1  0  0  0  0
 22 23  1  0  0  0  0
 24 25  2  0  0  0  0
M  END
>  <Code> (80)
CHEMBL471820

>  <Mol_ID> (80)
80

>  <Levels> (80)
moderate

$$$$
CHEMBL3277547
IT_Microcosm_v7.2

 23 25  0  0  1  0  0  0  0  0999 V2000
    5.6916   -3.3363    0.0000 C   0  0  0  0  0  0  0  0  0  0  0  0
    6.4347   -4.0055    0.0000 C   0  0  0  0  0  0  0  0  0  0  0  0
    7.4129   -3.7976    0.0000 N   0  0  0  0  0  0  0  0  0  0  0  0
    7.9129   -4.6636    0.0000 N   0  0  0  0  0  0  0  0  0  0  0  0
    7.2437   -5.4067    0.0000 C   0  0  0  0  0  0  0  0  0  0  0  0
    7.4516   -6.3849    0.0000 C   0  0  0  0  0  0  0  0  0  0  0  0
    6.7085   -7.0540    0.0000 N   0  0  0  0  0  0  0  0  0  0  0  0
    6.3302   -5.0000    0.0000 N   0  0  0  0  0  0  0  0  0  0  0  0
    5.4642   -5.5000    0.0000 C   0  0  0  0  0  0  0  0  0  0  0  0
    5.4642   -6.5000    0.0000 C   0  0  0  0  0  0  0  0  0  0  0  0
    4.5981   -7.0000    0.0000 C   0  0  0  0  0  0  0  0  0  0  0  0
    3.7321   -6.5000    0.0000 C   0  0  0  0  0  0  0  0  0  0  0  0
    2.8661   -7.0000    0.0000 Cl  0  0  0  0  0  0  0  0  0  0  0  0
    3.7321   -5.5000    0.0000 C   0  0  0  0  0  0  0  0  0  0  0  0
    4.5981   -5.0000    0.0000 C   0  0  0  0  0  0  0  0  0  0  0  0
    4.5981   -4.0000    0.0000 C   0  0  3  0  0  0  0  0  0  0  0  0
    5.4642   -3.5000    0.0000 O   0  0  0  0  0  0  0  0  0  0  0  0
    3.7321   -3.5000    0.0000 C   0  0  0  0  0  0  0  0  0  0  0  0
    2.8661   -4.0000    0.0000 C   0  0  0  0  0  0  0  0  0  0  0  0
    2.0000   -3.5000    0.0000 C   0  0  0  0  0  0  0  0  0  0  0  0
    2.0000   -2.5000    0.0000 C   0  0  0  0  0  0  0  0  0  0  0  0
    2.8661   -2.0000    0.0000 C   0  0  0  0  0  0  0  0  0  0  0  0
    3.7321   -2.5000    0.0000 C   0  0  0  0  0  0  0  0  0  0  0  0
  1  2  1  0  0  0  0
  2  8  1  0  0  0  0
  2  3  2  0  0  0  0
  3  4  1  0  0  0  0
  4  5  2  0  0  0  0
  5  6  1  0  0  0  0
  5  8  1  0  0  0  0
  6  7  1  0  0  0  0
  8  9  1  0  0  0  0
  9 15  1  0  0  0  0
  9 10  2  0  0  0  0
 10 11  1  0  0  0  0
 11 12  2  0  0  0  0
 12 13  1  0  0  0  0
 12 14  1  0  0  0  0
 14 15  2  0  0  0  0
 15 16  1  0  0  0  0
 16 17  1  0  0  0  0
 16 18  1  0  0  0  0
 18 23  1  0  0  0  0
 18 19  2  0  0  0  0
 19 20  1  0  0  0  0
 20 21  2  0  0  0  0
 21 22  1  0  0  0  0
 22 23  2  0  0  0  0
M  END
>  <Code> (81)
CHEMBL3277547

>  <Mol_ID> (81)
81

>  <Levels> (81)
moderate

$$$$
CHEMBL4098854
IT_Microcosm_v7.2

 29 32  0  0  0  0  0  0  0  0999 V2000
    5.3301   -6.5000    0.0000 O   0  0  0  0  0  0  0  0  0  0  0  0
    6.3301   -6.5000    0.0000 S   0  0  0  0  0  0  0  0  0  0  0  0
    6.3301   -7.5000    0.0000 O   0  0  0  0  0  0  0  0  0  0  0  0
    7.3301   -6.5000    0.0000 C   0  0  0  0  0  0  0  0  0  0  0  0
    7.8301   -5.6340    0.0000 C   0  0  0  0  0  0  0  0  0  0  0  0
    8.8301   -5.6340    0.0000 C   0  0  0  0  0  0  0  0  0  0  0  0
    9.3301   -4.7679    0.0000 Cl  0  0  0  0  0  0  0  0  0  0  0  0
    9.3301   -6.5000    0.0000 C   0  0  0  0  0  0  0  0  0  0  0  0
    8.8301   -7.3660    0.0000 C   0  0  0  0  0  0  0  0  0  0  0  0
    9.3301   -8.2321    0.0000 Cl  0  0  0  0  0  0  0  0  0  0  0  0
    7.8301   -7.3660    0.0000 C   0  0  0  0  0  0  0  0  0  0  0  0
    6.3301   -5.5000    0.0000 C   0  0  0  0  0  0  0  0  0  0  0  0
    7.1961   -5.0000    0.0000 C   0  0  0  0  0  0  0  0  0  0  0  0
    7.1961   -4.0000    0.0000 N   0  0  0  0  0  0  0  0  0  0  0  0
    6.3301   -3.5000    0.0000 C   0  0  0  0  0  0  0  0  0  0  0  0
    6.3301   -2.5000    0.0000 C   0  0  0  0  0  0  0  0  0  0  0  0
    7.1961   -2.0000    0.0000 F   0  0  0  0  0  0  0  0  0  0  0  0
    5.4641   -2.0000    0.0000 C   0  0  0  0  0  0  0  0  0  0  0  0
    4.5980   -2.5000    0.0000 C   0  0  0  0  0  0  0  0  0  0  0  0
    4.5980   -3.5000    0.0000 C   0  0  0  0  0  0  0  0  0  0  0  0
    5.4641   -4.0000    0.0000 C   0  0  0  0  0  0  0  0  0  0  0  0
    5.4641   -5.0000    0.0000 C   0  0  0  0  0  0  0  0  0  0  0  0
    4.5980   -5.5000    0.0000 C   0  0  0  0  0  0  0  0  0  0  0  0
    3.7320   -5.0000    0.0000 C   0  0  0  0  0  0  0  0  0  0  0  0
    2.8660   -5.5000    0.0000 C   0  0  0  0  0  0  0  0  0  0  0  0
    2.8660   -6.5000    0.0000 C   0  0  0  0  0  0  0  0  0  0  0  0
    2.0000   -7.0000    0.0000 F   0  0  0  0  0  0  0  0  0  0  0  0
    3.7320   -7.0000    0.0000 C   0  0  0  0  0  0  0  0  0  0  0  0
    4.5980   -6.5000    0.0000 C   0  0  0  0  0  0  0  0  0  0  0  0
  1  2  2  0  0  0  0
  2  3  2  0  0  0  0
  2  4  1  0  0  0  0
  2 12  1  0  0  0  0
  4 11  1  0  0  0  0
  4  5  2  0  0  0  0
  5  6  1  0  0  0  0
  6  7  1  0  0  0  0
  6  8  2  0  0  0  0
  8  9  1  0  0  0  0
  9 10  1  0  0  0  0
  9 11  2  0  0  0  0
 12 22  1  0  0  0  0
 12 13  2  0  0  0  0
 13 14  1  0  0  0  0
 14 15  2  0  0  0  0
 15 21  1  0  0  0  0
 15 16  1  0  0  0  0
 16 17  1  0  0  0  0
 16 18  2  0  0  0  0
 18 19  1  0  0  0  0
 19 20  2  0  0  0  0
 20 21  1  0  0  0  0
 21 22  2  0  0  0  0
 22 23  1  0  0  0  0
 23 29  1  0  0  0  0
 23 24  2  0  0  0  0
 24 25  1  0  0  0  0
 25 26  2  0  0  0  0
 26 27  1  0  0  0  0
 26 28  1  0  0  0  0
 28 29  2  0  0  0  0
M  END
>  <Code> (82)
CHEMBL4098854

>  <Mol_ID> (82)
82

>  <Levels> (82)
moderate

$$$$
CHEMBL4099053
IT_Microcosm_v7.2

 29 32  0  0  0  0  0  0  0  0999 V2000
    5.3301   -7.5000    0.0000 O   0  0  0  0  0  0  0  0  0  0  0  0
    6.3301   -7.5000    0.0000 S   0  0  0  0  0  0  0  0  0  0  0  0
    6.3301   -8.5000    0.0000 O   0  0  0  0  0  0  0  0  0  0  0  0
    7.3301   -7.5000    0.0000 C   0  0  0  0  0  0  0  0  0  0  0  0
    7.8301   -6.6340    0.0000 C   0  0  0  0  0  0  0  0  0  0  0  0
    8.8301   -6.6340    0.0000 C   0  0  0  0  0  0  0  0  0  0  0  0
    9.3301   -7.5000    0.0000 C   0  0  0  0  0  0  0  0  0  0  0  0
    8.8301   -8.3660    0.0000 C   0  0  0  0  0  0  0  0  0  0  0  0
    9.3301   -9.2321    0.0000 Cl  0  0  0  0  0  0  0  0  0  0  0  0
    7.8301   -8.3660    0.0000 C   0  0  0  0  0  0  0  0  0  0  0  0
    6.3301   -6.5000    0.0000 C   0  0  0  0  0  0  0  0  0  0  0  0
    7.1961   -6.0000    0.0000 C   0  0  0  0  0  0  0  0  0  0  0  0
    7.1961   -5.0000    0.0000 N   0  0  0  0  0  0  0  0  0  0  0  0
    6.3301   -4.5000    0.0000 C   0  0  0  0  0  0  0  0  0  0  0  0
    6.3301   -3.5000    0.0000 C   0  0  0  0  0  0  0  0  0  0  0  0
    5.4641   -3.0000    0.0000 C   0  0  0  0  0  0  0  0  0  0  0  0
    5.4641   -2.0000    0.0000 Cl  0  0  0  0  0  0  0  0  0  0  0  0
    4.5980   -3.5000    0.0000 C   0  0  0  0  0  0  0  0  0  0  0  0
    4.5980   -4.5000    0.0000 C   0  0  0  0  0  0  0  0  0  0  0  0
    5.4641   -5.0000    0.0000 C   0  0  0  0  0  0  0  0  0  0  0  0
    5.4641   -6.0000    0.0000 C   0  0  0  0  0  0  0  0  0  0  0  0
    4.5980   -6.5000    0.0000 N   0  0  0  0  0  0  0  0  0  0  0  0
    3.7320   -6.0000    0.0000 C   0  0  0  0  0  0  0  0  0  0  0  0
    2.8660   -6.5000    0.0000 C   0  0  0  0  0  0  0  0  0  0  0  0
    2.8660   -7.5000    0.0000 C   0  0  0  0  0  0  0  0  0  0  0  0
    2.0000   -8.0000    0.0000 C   0  0  0  0  0  0  0  0  0  0  0  0
    2.0000   -9.0000    0.0000 O   0  0  0  0  0  0  0  0  0  0  0  0
    3.7320   -8.0000    0.0000 C   0  0  0  0  0  0  0  0  0  0  0  0
    4.5980   -7.5000    0.0000 C   0  0  0  0  0  0  0  0  0  0  0  0
  1  2  2  0  0  0  0
  2  3  2  0  0  0  0
  2  4  1  0  0  0  0
  2 11  1  0  0  0  0
  4 10  1  0  0  0  0
  4  5  2  0  0  0  0
  5  6  1  0  0  0  0
  6  7  2  0  0  0  0
  7  8  1  0  0  0  0
  8  9  1  0  0  0  0
  8 10  2  0  0  0  0
 11 21  1  0  0  0  0
 11 12  2  0  0  0  0
 12 13  1  0  0  0  0
 13 14  2  0  0  0  0
 14 20  1  0  0  0  0
 14 15  1  0  0  0  0
 15 16  2  0  0  0  0
 16 17  1  0  0  0  0
 16 18  1  0  0  0  0
 18 19  2  0  0  0  0
 19 20  1  0  0  0  0
 20 21  2  0  0  0  0
 21 22  1  0  0  0  0
 22 29  1  0  0  0  0
 22 23  1  0  0  0  0
 23 24  1  0  0  0  0
 24 25  1  0  0  0  0
 25 26  1  0  0  0  0
 25 28  1  0  0  0  0
 26 27  1  0  0  0  0
 28 29  1  0  0  0  0
M  END
>  <Code> (83)
CHEMBL4099053

>  <Mol_ID> (83)
83

>  <Levels> (83)
moderate

$$$$
CHEMBL585105
IT_Microcosm_v7.2

 31 35  0  0  0  0  0  0  0  0999 V2000
   12.4950   -2.8135    0.0000 C   0  0  0  0  0  0  0  0  0  0  0  0
   11.6859   -3.4012    0.0000 N   0  0  0  0  0  0  0  0  0  0  0  0
   11.7905   -4.3958    0.0000 C   0  0  0  0  0  0  0  0  0  0  0  0
   12.7040   -4.8025    0.0000 O   0  0  0  0  0  0  0  0  0  0  0  0
   10.9815   -4.9835    0.0000 C   0  0  0  0  0  0  0  0  0  0  0  0
   10.0679   -4.5768    0.0000 C   0  0  0  0  0  0  0  0  0  0  0  0
    9.3988   -5.3200    0.0000 N   0  0  0  0  0  0  0  0  0  0  0  0
    9.8988   -6.1860    0.0000 C   0  0  0  0  0  0  0  0  0  0  0  0
    9.7943   -7.1805    0.0000 N   0  0  0  0  0  0  0  0  0  0  0  0
    8.9282   -7.6805    0.0000 C   0  0  0  0  0  0  0  0  0  0  0  0
    8.0622   -7.1805    0.0000 C   0  0  0  0  0  0  0  0  0  0  0  0
    7.1962   -7.6805    0.0000 C   0  0  0  0  0  0  0  0  0  0  0  0
    6.3302   -7.1805    0.0000 N   0  0  0  0  0  0  0  0  0  0  0  0
    5.4641   -7.6805    0.0000 C   0  0  0  0  0  0  0  0  0  0  0  0
    4.5981   -7.1805    0.0000 C   0  0  0  0  0  0  0  0  0  0  0  0
    4.5981   -6.1805    0.0000 N   0  0  0  0  0  0  0  0  0  0  0  0
    3.7321   -5.6805    0.0000 C   0  0  0  0  0  0  0  0  0  0  0  0
    2.8660   -6.1805    0.0000 C   0  0  0  0  0  0  0  0  0  0  0  0
    2.0000   -5.6805    0.0000 C   0  0  0  0  0  0  0  0  0  0  0  0
    2.0000   -4.6805    0.0000 C   0  0  0  0  0  0  0  0  0  0  0  0
    2.8660   -4.1805    0.0000 C   0  0  0  0  0  0  0  0  0  0  0  0
    3.7321   -4.6805    0.0000 C   0  0  0  0  0  0  0  0  0  0  0  0
    5.4641   -5.6805    0.0000 C   0  0  0  0  0  0  0  0  0  0  0  0
    6.3302   -6.1805    0.0000 C   0  0  0  0  0  0  0  0  0  0  0  0
   10.7078   -7.5872    0.0000 C   0  0  0  0  0  0  0  0  0  0  0  0
   11.3769   -6.8441    0.0000 C   0  0  0  0  0  0  0  0  0  0  0  0
   10.8769   -5.9781    0.0000 N   0  0  0  0  0  0  0  0  0  0  0  0
    9.9634   -3.5823    0.0000 N   0  0  0  0  0  0  0  0  0  0  0  0
    9.0498   -3.1755    0.0000 C   0  0  0  0  0  0  0  0  0  0  0  0
   10.7724   -2.9945    0.0000 C   0  0  0  0  0  0  0  0  0  0  0  0
   10.6679   -2.0000    0.0000 O   0  0  0  0  0  0  0  0  0  0  0  0
  1  2  1  0  0  0  0
  2 30  1  0  0  0  0
  2  3  1  0  0  0  0
  3  4  2  0  0  0  0
  3  5  1  0  0  0  0
  5 27  1  0  0  0  0
  5  6  2  0  0  0  0
  6  7  1  0  0  0  0
  6 28  1  0  0  0  0
  7  8  2  0  0  0  0
  8 27  1  0  0  0  0
  8  9  1  0  0  0  0
  9 10  1  0  0  0  0
  9 25  1  0  0  0  0
 10 11  1  0  0  0  0
 11 12  1  0  0  0  0
 12 13  1  0  0  0  0
 13 24  1  0  0  0  0
 13 14  1  0  0  0  0
 14 15  1  0  0  0  0
 15 16  1  0  0  0  0
 16 17  1  0  0  0  0
 16 23  1  0  0  0  0
 17 22  1  0  0  0  0
 17 18  2  0  0  0  0
 18 19  1  0  0  0  0
 19 20  2  0  0  0  0
 20 21  1  0  0  0  0
 21 22  2  0  0  0  0
 23 24  1  0  0  0  0
 25 26  2  0  0  0  0
 26 27  1  0  0  0  0
 28 29  1  0  0  0  0
 28 30  1  0  0  0  0
 30 31  2  0  0  0  0
M  END
>  <Code> (84)
CHEMBL585105

>  <Mol_ID> (84)
84

>  <Levels> (84)
moderate

$$$$
CHEMBL509913
IT_Microcosm_v7.2

 29 32  0  0  0  0  0  0  0  0999 V2000
    7.1962   -6.5000    0.0000 C   0  0  0  0  0  0  0  0  0  0  0  0
    7.1962   -5.5000    0.0000 N   0  0  0  0  0  0  0  0  0  0  0  0
    6.3301   -5.0000    0.0000 C   0  0  0  0  0  0  0  0  0  0  0  0
    5.4641   -5.5000    0.0000 N   0  0  0  0  0  0  0  0  0  0  0  0
    5.4641   -6.5000    0.0000 N   0  0  0  0  0  0  0  0  0  0  0  0
    4.5981   -7.0000    0.0000 C   0  0  0  0  0  0  0  0  0  0  0  0
    4.5981   -8.0000    0.0000 C   0  0  0  0  0  0  0  0  0  0  0  0
    3.7321   -8.5000    0.0000 C   0  0  0  0  0  0  0  0  0  0  0  0
    3.7321   -9.5000    0.0000 C   0  0  0  0  0  0  0  0  0  0  0  0
    2.8660  -10.0000    0.0000 C   0  0  0  0  0  0  0  0  0  0  0  0
    2.8660  -11.0000    0.0000 C   0  0  0  0  0  0  0  0  0  0  0  0
    3.7321  -11.5000    0.0000 C   0  0  0  0  0  0  0  0  0  0  0  0
    4.5981  -11.0000    0.0000 C   0  0  0  0  0  0  0  0  0  0  0  0
    4.5981  -10.0000    0.0000 C   0  0  0  0  0  0  0  0  0  0  0  0
    3.7321   -6.5000    0.0000 C   0  0  0  0  0  0  0  0  0  0  0  0
    3.7321   -5.5000    0.0000 C   0  0  0  0  0  0  0  0  0  0  0  0
    2.8660   -5.0000    0.0000 C   0  0  0  0  0  0  0  0  0  0  0  0
    2.0000   -5.5000    0.0000 C   0  0  0  0  0  0  0  0  0  0  0  0
    2.0000   -6.5000    0.0000 C   0  0  0  0  0  0  0  0  0  0  0  0
    2.8660   -7.0000    0.0000 C   0  0  0  0  0  0  0  0  0  0  0  0
    6.3301   -4.0000    0.0000 N   0  0  0  0  0  0  0  0  0  0  0  0
    7.1962   -3.5000    0.0000 C   0  0  0  0  0  0  0  0  0  0  0  0
    7.1962   -2.5000    0.0000 C   0  0  0  0  0  0  0  0  0  0  0  0
    8.0622   -2.0000    0.0000 C   0  0  0  0  0  0  0  0  0  0  0  0
    8.9282   -2.5000    0.0000 C   0  0  0  0  0  0  0  0  0  0  0  0
    8.9282   -3.5000    0.0000 C   0  0  0  0  0  0  0  0  0  0  0  0
    8.0622   -4.0000    0.0000 C   0  0  0  0  0  0  0  0  0  0  0  0
    8.0622   -5.0000    0.0000 C   0  0  0  0  0  0  0  0  0  0  0  0
    8.9282   -5.5000    0.0000 O   0  0  0  0  0  0  0  0  0  0  0  0
  1  2  1  0  0  0  0
  2 28  1  0  0  0  0
  2  3  1  0  0  0  0
  3  4  1  0  0  0  0
  3 21  2  0  0  0  0
  4  5  1  0  0  0  0
  5  6  2  0  0  0  0
  6  7  1  0  0  0  0
  6 15  1  0  0  0  0
  7  8  2  0  0  0  0
  8  9  1  0  0  0  0
  9 14  1  0  0  0  0
  9 10  2  0  0  0  0
 10 11  1  0  0  0  0
 11 12  2  0  0  0  0
 12 13  1  0  0  0  0
 13 14  2  0  0  0  0
 15 20  1  0  0  0  0
 15 16  2  0  0  0  0
 16 17  1  0  0  0  0
 17 18  2  0  0  0  0
 18 19  1  0  0  0  0
 19 20  2  0  0  0  0
 21 22  1  0  0  0  0
 22 27  1  0  0  0  0
 22 23  2  0  0  0  0
 23 24  1  0  0  0  0
 24 25  2  0  0  0  0
 25 26  1  0  0  0  0
 26 27  2  0  0  0  0
 27 28  1  0  0  0  0
 28 29  2  0  0  0  0
M  END
>  <Code> (85)
CHEMBL509913

>  <Mol_ID> (85)
85

>  <Levels> (85)
moderate

$$$$
CHEMBL513711
IT_Microcosm_v7.2

 29 32  0  0  0  0  0  0  0  0999 V2000
   11.5263   -2.0000    0.0000 O   0  0  0  0  0  0  0  0  0  0  0  0
   10.6602   -2.5000    0.0000 C   0  0  0  0  0  0  0  0  0  0  0  0
    9.7942   -2.0000    0.0000 N   0  0  0  0  0  0  0  0  0  0  0  0
    8.9282   -2.5000    0.0000 C   0  0  0  0  0  0  0  0  0  0  0  0
    8.9282   -3.5000    0.0000 C   0  0  0  0  0  0  0  0  0  0  0  0
    8.0621   -4.0000    0.0000 C   0  0  0  0  0  0  0  0  0  0  0  0
    7.1961   -3.5000    0.0000 C   0  0  0  0  0  0  0  0  0  0  0  0
    6.3301   -4.0000    0.0000 N   0  0  0  0  0  0  0  0  0  0  0  0
    6.3301   -5.0000    0.0000 C   0  0  0  0  0  0  0  0  0  0  0  0
    5.4641   -5.5000    0.0000 C   0  0  0  0  0  0  0  0  0  0  0  0
    4.5980   -5.0000    0.0000 N   0  0  0  0  0  0  0  0  0  0  0  0
    3.7320   -5.5000    0.0000 C   0  0  0  0  0  0  0  0  0  0  0  0
    3.7320   -6.5000    0.0000 C   0  0  0  0  0  0  0  0  0  0  0  0
    2.8660   -7.0000    0.0000 C   0  0  0  0  0  0  0  0  0  0  0  0
    2.0000   -6.5000    0.0000 C   0  0  0  0  0  0  0  0  0  0  0  0
    2.0000   -5.5000    0.0000 C   0  0  0  0  0  0  0  0  0  0  0  0
    2.8660   -5.0000    0.0000 C   0  0  0  0  0  0  0  0  0  0  0  0
    2.8660   -4.0000    0.0000 Cl  0  0  0  0  0  0  0  0  0  0  0  0
    4.5980   -4.0000    0.0000 C   0  0  0  0  0  0  0  0  0  0  0  0
    5.4641   -3.5000    0.0000 C   0  0  0  0  0  0  0  0  0  0  0  0
    7.1961   -2.5000    0.0000 C   0  0  0  0  0  0  0  0  0  0  0  0
    8.0621   -2.0000    0.0000 C   0  0  0  0  0  0  0  0  0  0  0  0
   10.6602   -3.5000    0.0000 C   0  0  0  0  0  0  0  0  0  0  0  0
   11.5263   -4.0000    0.0000 C   0  0  0  0  0  0  0  0  0  0  0  0
   11.5263   -5.0000    0.0000 C   0  0  0  0  0  0  0  0  0  0  0  0
   10.6602   -5.5000    0.0000 C   0  0  0  0  0  0  0  0  0  0  0  0
   10.6602   -6.5000    0.0000 Cl  0  0  0  0  0  0  0  0  0  0  0  0
    9.7942   -5.0000    0.0000 N   0  0  0  0  0  0  0  0  0  0  0  0
    9.7942   -4.0000    0.0000 C   0  0  0  0  0  0  0  0  0  0  0  0
  1  2  2  0  0  0  0
  2  3  1  0  0  0  0
  2 23  1  0  0  0  0
  3  4  1  0  0  0  0
  4 22  1  0  0  0  0
  4  5  2  0  0  0  0
  5  6  1  0  0  0  0
  6  7  2  0  0  0  0
  7  8  1  0  0  0  0
  7 21  1  0  0  0  0
  8 20  1  0  0  0  0
  8  9  1  0  0  0  0
  9 10  1  0  0  0  0
 10 11  1  0  0  0  0
 11 12  1  0  0  0  0
 11 19  1  0  0  0  0
 12 17  1  0  0  0  0
 12 13  2  0  0  0  0
 13 14  1  0  0  0  0
 14 15  2  0  0  0  0
 15 16  1  0  0  0  0
 16 17  2  0  0  0  0
 17 18  1  0  0  0  0
 19 20  1  0  0  0  0
 21 22  2  0  0  0  0
 23 29  1  0  0  0  0
 23 24  2  0  0  0  0
 24 25  1  0  0  0  0
 25 26  2  0  0  0  0
 26 27  1  0  0  0  0
 26 28  1  0  0  0  0
 28 29  2  0  0  0  0
M  END
>  <Code> (86)
CHEMBL513711

>  <Mol_ID> (86)
86

>  <Levels> (86)
moderate

$$$$
CHEMBL86304
IT_Microcosm_v7.2

 18 19  0  0  0  0  0  0  0  0999 V2000
    5.4641   -5.0000    0.0000 O   0  0  0  0  0  0  0  0  0  0  0  0
    5.4641   -4.0000    0.0000 C   0  0  0  0  0  0  0  0  0  0  0  0
    6.3302   -3.5000    0.0000 N   0  0  0  0  0  0  0  0  0  0  0  0
    6.3302   -2.5000    0.0000 C   0  0  0  0  0  0  0  0  0  0  0  0
    7.1962   -2.0000    0.0000 C   0  0  0  0  0  0  0  0  0  0  0  0
    8.0622   -2.5000    0.0000 N   0  0  0  0  0  0  0  0  0  0  0  0
    8.9282   -2.0000    0.0000 C   0  0  0  0  0  0  0  0  0  0  0  0
    9.7943   -2.5000    0.0000 C   0  0  0  0  0  0  0  0  0  0  0  0
    9.7943   -3.5000    0.0000 O   0  0  0  0  0  0  0  0  0  0  0  0
    8.9282   -4.0000    0.0000 C   0  0  0  0  0  0  0  0  0  0  0  0
    8.0622   -3.5000    0.0000 C   0  0  0  0  0  0  0  0  0  0  0  0
    4.5981   -3.5000    0.0000 C   0  0  0  0  0  0  0  0  0  0  0  0
    3.7321   -4.0000    0.0000 C   0  0  0  0  0  0  0  0  0  0  0  0
    2.8660   -3.5000    0.0000 C   0  0  0  0  0  0  0  0  0  0  0  0
    2.8660   -2.5000    0.0000 C   0  0  0  0  0  0  0  0  0  0  0  0
    2.0000   -2.0000    0.0000 Cl  0  0  0  0  0  0  0  0  0  0  0  0
    3.7321   -2.0000    0.0000 C   0  0  0  0  0  0  0  0  0  0  0  0
    4.5981   -2.5000    0.0000 C   0  0  0  0  0  0  0  0  0  0  0  0
  1  2  2  0  0  0  0
  2  3  1  0  0  0  0
  2 12  1  0  0  0  0
  3  4  1  0  0  0  0
  4  5  1  0  0  0  0
  5  6  1  0  0  0  0
  6 11  1  0  0  0  0
  6  7  1  0  0  0  0
  7  8  1  0  0  0  0
  8  9  1  0  0  0  0
  9 10  1  0  0  0  0
 10 11  1  0  0  0  0
 12 18  1  0  0  0  0
 12 13  2  0  0  0  0
 13 14  1  0  0  0  0
 14 15  2  0  0  0  0
 15 16  1  0  0  0  0
 15 17  1  0  0  0  0
 17 18  2  0  0  0  0
M  END
>  <Code> (87)
CHEMBL86304

>  <Mol_ID> (87)
87

>  <Levels> (87)
moderate

$$$$
CHEMBL204091
IT_Microcosm_v7.2

 18 20  0  0  0  0  0  0  0  0999 V2000
    5.6079   -6.1568    0.0000 O   0  0  0  0  0  0  0  0  0  0  0  0
    5.2989   -5.2058    0.0000 C   0  0  0  0  0  0  0  0  0  0  0  0
    4.3479   -4.8968    0.0000 N   0  0  0  0  0  0  0  0  0  0  0  0
    4.3479   -3.8968    0.0000 C   0  0  0  0  0  0  0  0  0  0  0  0
    3.5388   -3.3090    0.0000 N   0  0  0  0  0  0  0  0  0  0  0  0
    2.5878   -3.6180    0.0000 C   0  0  0  0  0  0  0  0  0  0  0  0
    2.0000   -2.8090    0.0000 C   0  0  0  0  0  0  0  0  0  0  0  0
    2.5878   -2.0000    0.0000 C   0  0  0  0  0  0  0  0  0  0  0  0
    3.5388   -2.3090    0.0000 C   0  0  0  0  0  0  0  0  0  0  0  0
    5.2989   -3.5878    0.0000 C   0  0  0  0  0  0  0  0  0  0  0  0
    5.8867   -4.3968    0.0000 N   0  0  0  0  0  0  0  0  0  0  0  0
    6.8867   -4.3968    0.0000 C   0  0  0  0  0  0  0  0  0  0  0  0
    7.3867   -3.5307    0.0000 C   0  0  0  0  0  0  0  0  0  0  0  0
    8.3867   -3.5307    0.0000 C   0  0  0  0  0  0  0  0  0  0  0  0
    8.8867   -4.3968    0.0000 C   0  0  0  0  0  0  0  0  0  0  0  0
    9.8867   -4.3968    0.0000 Cl  0  0  0  0  0  0  0  0  0  0  0  0
    8.3867   -5.2628    0.0000 C   0  0  0  0  0  0  0  0  0  0  0  0
    7.3867   -5.2628    0.0000 C   0  0  0  0  0  0  0  0  0  0  0  0
  1  2  2  0  0  0  0
  2 11  1  0  0  0  0
  2  3  1  0  0  0  0
  3  4  2  0  0  0  0
  4  5  1  0  0  0  0
  4 10  1  0  0  0  0
  5  9  1  0  0  0  0
  5  6  1  0  0  0  0
  6  7  1  0  0  0  0
  7  8  1  0  0  0  0
  8  9  1  0  0  0  0
 10 11  1  0  0  0  0
 11 12  1  0  0  0  0
 12 18  1  0  0  0  0
 12 13  2  0  0  0  0
 13 14  1  0  0  0  0
 14 15  2  0  0  0  0
 15 16  1  0  0  0  0
 15 17  1  0  0  0  0
 17 18  2  0  0  0  0
M  END
>  <Code> (88)
CHEMBL204091

>  <Mol_ID> (88)
88

>  <Levels> (88)
moderate

$$$$
CHEMBL517725
IT_Microcosm_v7.2

 29 33  0  0  1  0  0  0  0  0999 V2000
    6.3302   -3.0000    0.0000 C   0  0  0  0  0  0  0  0  0  0  0  0
    5.4641   -3.5000    0.0000 N   0  0  0  0  0  0  0  0  0  0  0  0
    5.4641   -4.5000    0.0000 C   0  0  0  0  0  0  0  0  0  0  0  0
    6.3302   -5.0000    0.0000 N   0  0  0  0  0  0  0  0  0  0  0  0
    7.2437   -4.5933    0.0000 N   0  0  0  0  0  0  0  0  0  0  0  0
    7.9128   -5.3364    0.0000 C   0  0  0  0  0  0  0  0  0  0  0  0
    8.9073   -5.2319    0.0000 C   0  0  0  0  0  0  0  0  0  0  0  0
    9.3141   -4.3183    0.0000 C   0  0  0  0  0  0  0  0  0  0  0  0
   10.3086   -4.2138    0.0000 C   0  0  0  0  0  0  0  0  0  0  0  0
   10.8964   -5.0228    0.0000 C   0  0  0  0  0  0  0  0  0  0  0  0
   10.4897   -5.9364    0.0000 C   0  0  0  0  0  0  0  0  0  0  0  0
    9.4951   -6.0409    0.0000 C   0  0  0  0  0  0  0  0  0  0  0  0
    7.4128   -6.2024    0.0000 C   0  0  0  0  0  0  0  0  0  0  0  0
    6.4347   -5.9945    0.0000 C   0  0  3  0  0  0  0  0  0  0  0  0
    5.6915   -6.6637    0.0000 C   0  0  0  0  0  0  0  0  0  0  0  0
    5.8994   -7.6418    0.0000 C   0  0  0  0  0  0  0  0  0  0  0  0
    5.1563   -8.3109    0.0000 C   0  0  0  0  0  0  0  0  0  0  0  0
    4.2052   -8.0019    0.0000 C   0  0  0  0  0  0  0  0  0  0  0  0
    3.9973   -7.0238    0.0000 C   0  0  0  0  0  0  0  0  0  0  0  0
    4.7405   -6.3546    0.0000 C   0  0  0  0  0  0  0  0  0  0  0  0
    4.5981   -5.0000    0.0000 N   0  0  0  0  0  0  0  0  0  0  0  0
    3.7321   -4.5000    0.0000 C   0  0  0  0  0  0  0  0  0  0  0  0
    2.8660   -5.0000    0.0000 C   0  0  0  0  0  0  0  0  0  0  0  0
    2.0000   -4.5000    0.0000 C   0  0  0  0  0  0  0  0  0  0  0  0
    2.0000   -3.5000    0.0000 C   0  0  0  0  0  0  0  0  0  0  0  0
    2.8660   -3.0000    0.0000 C   0  0  0  0  0  0  0  0  0  0  0  0
    3.7321   -3.5000    0.0000 C   0  0  0  0  0  0  0  0  0  0  0  0
    4.5981   -3.0000    0.0000 C   0  0  0  0  0  0  0  0  0  0  0  0
    4.5981   -2.0000    0.0000 O   0  0  0  0  0  0  0  0  0  0  0  0
  1  2  1  0  0  0  0
  2 28  1  0  0  0  0
  2  3  1  0  0  0  0
  3  4  1  0  0  0  0
  3 21  2  0  0  0  0
  4 14  1  0  0  0  0
  4  5  1  0  0  0  0
  5  6  2  0  0  0  0
  6  7  1  0  0  0  0
  6 13  1  0  0  0  0
  7 12  1  0  0  0  0
  7  8  2  0  0  0  0
  8  9  1  0  0  0  0
  9 10  2  0  0  0  0
 10 11  1  0  0  0  0
 11 12  2  0  0  0  0
 13 14  1  0  0  0  0
 14 15  1  0  0  0  0
 15 20  1  0  0  0  0
 15 16  2  0  0  0  0
 16 17  1  0  0  0  0
 17 18  2  0  0  0  0
 18 19  1  0  0  0  0
 19 20  2  0  0  0  0
 21 22  1  0  0  0  0
 22 27  1  0  0  0  0
 22 23  2  0  0  0  0
 23 24  1  0  0  0  0
 24 25  2  0  0  0  0
 25 26  1  0  0  0  0
 26 27  2  0  0  0  0
 27 28  1  0  0  0  0
 28 29  2  0  0  0  0
M  END
>  <Code> (89)
CHEMBL517725

>  <Mol_ID> (89)
89

>  <Levels> (89)
moderate

$$$$
CHEMBL1949963
IT_Microcosm_v7.2

 32 34  0  0  0  0  0  0  0  0999 V2000
    2.0000   -4.1164    0.0000 Cl  0  0  0  0  0  0  0  0  0  0  0  0
    9.3263   -8.5000    0.0000 O   0  0  0  0  0  0  0  0  0  0  0  0
    9.3263   -7.5000    0.0000 S   0  0  0  0  0  0  0  0  0  0  0  0
   10.3263   -7.5000    0.0000 O   0  0  0  0  0  0  0  0  0  0  0  0
    9.3263   -6.5000    0.0000 N   0  0  0  0  0  0  0  0  0  0  0  0
   10.1923   -6.0000    0.0000 C   0  0  0  0  0  0  0  0  0  0  0  0
   11.0584   -6.5000    0.0000 C   0  0  0  0  0  0  0  0  0  0  0  0
   11.9244   -6.0000    0.0000 C   0  0  0  0  0  0  0  0  0  0  0  0
   12.7904   -6.5000    0.0000 C   0  0  0  0  0  0  0  0  0  0  0  0
   13.6564   -6.0000    0.0000 N   0  0  0  0  0  0  0  0  0  0  0  0
   14.5225   -6.5000    0.0000 C   0  0  0  0  0  0  0  0  0  0  0  0
   15.3885   -6.0000    0.0000 C   0  0  0  0  0  0  0  0  0  0  0  0
   15.3885   -5.0000    0.0000 N   0  0  0  0  0  0  0  0  0  0  0  0
   16.2545   -4.5000    0.0000 C   0  0  0  0  0  0  0  0  0  0  0  0
   17.1205   -5.0000    0.0000 C   0  0  0  0  0  0  0  0  0  0  0  0
   17.9866   -4.5000    0.0000 C   0  0  0  0  0  0  0  0  0  0  0  0
   17.9866   -3.5000    0.0000 C   0  0  0  0  0  0  0  0  0  0  0  0
   17.1205   -3.0000    0.0000 C   0  0  0  0  0  0  0  0  0  0  0  0
   17.1205   -2.0000    0.0000 Cl  0  0  0  0  0  0  0  0  0  0  0  0
   16.2545   -3.5000    0.0000 C   0  0  0  0  0  0  0  0  0  0  0  0
   14.5225   -4.5000    0.0000 C   0  0  0  0  0  0  0  0  0  0  0  0
   13.6564   -5.0000    0.0000 C   0  0  0  0  0  0  0  0  0  0  0  0
    8.3263   -7.5000    0.0000 C   0  0  0  0  0  0  0  0  0  0  0  0
    7.8263   -8.3660    0.0000 C   0  0  0  0  0  0  0  0  0  0  0  0
    6.8263   -8.3660    0.0000 N   0  0  0  0  0  0  0  0  0  0  0  0
    6.3263   -7.5000    0.0000 C   0  0  0  0  0  0  0  0  0  0  0  0
    5.3263   -7.5000    0.0000 C   0  0  0  0  0  0  0  0  0  0  0  0
    4.8263   -6.6340    0.0000 C   0  0  0  0  0  0  0  0  0  0  0  0
    5.3263   -5.7679    0.0000 C   0  0  0  0  0  0  0  0  0  0  0  0
    6.3263   -5.7679    0.0000 C   0  0  0  0  0  0  0  0  0  0  0  0
    6.8263   -6.6340    0.0000 C   0  0  0  0  0  0  0  0  0  0  0  0
    7.8263   -6.6340    0.0000 C   0  0  0  0  0  0  0  0  0  0  0  0
  2  3  2  0  0  0  0
  3  4  2  0  0  0  0
  3  5  1  0  0  0  0
  3 23  1  0  0  0  0
  5  6  1  0  0  0  0
  6  7  1  0  0  0  0
  7  8  1  0  0  0  0
  8  9  1  0  0  0  0
  9 10  1  0  0  0  0
 10 22  1  0  0  0  0
 10 11  1  0  0  0  0
 11 12  1  0  0  0  0
 12 13  1  0  0  0  0
 13 14  1  0  0  0  0
 13 21  1  0  0  0  0
 14 20  1  0  0  0  0
 14 15  2  0  0  0  0
 15 16  1  0  0  0  0
 16 17  2  0  0  0  0
 17 18  1  0  0  0  0
 18 19  1  0  0  0  0
 18 20  2  0  0  0  0
 21 22  1  0  0  0  0
 23 32  1  0  0  0  0
 23 24  2  0  0  0  0
 24 25  1  0  0  0  0
 25 26  2  0  0  0  0
 26 31  1  0  0  0  0
 26 27  1  0  0  0  0
 27 28  2  0  0  0  0
 28 29  1  0  0  0  0
 29 30  2  0  0  0  0
 30 31  1  0  0  0  0
 31 32  2  0  0  0  0
M  END
>  <Code> (90)
CHEMBL1949963

>  <Mol_ID> (90)
90

>  <Levels> (90)
moderate

$$$$
CHEMBL4068928
IT_Microcosm_v7.2

 29 32  0  0  0  0  0  0  0  0999 V2000
    5.3301   -6.5000    0.0000 O   0  0  0  0  0  0  0  0  0  0  0  0
    6.3301   -6.5000    0.0000 S   0  0  0  0  0  0  0  0  0  0  0  0
    6.3301   -7.5000    0.0000 O   0  0  0  0  0  0  0  0  0  0  0  0
    7.3301   -6.5000    0.0000 C   0  0  0  0  0  0  0  0  0  0  0  0
    7.8301   -5.6340    0.0000 C   0  0  0  0  0  0  0  0  0  0  0  0
    8.8301   -5.6340    0.0000 C   0  0  0  0  0  0  0  0  0  0  0  0
    9.3301   -4.7679    0.0000 F   0  0  0  0  0  0  0  0  0  0  0  0
    9.3301   -6.5000    0.0000 C   0  0  0  0  0  0  0  0  0  0  0  0
    8.8301   -7.3660    0.0000 C   0  0  0  0  0  0  0  0  0  0  0  0
    9.3301   -8.2321    0.0000 F   0  0  0  0  0  0  0  0  0  0  0  0
    7.8301   -7.3660    0.0000 C   0  0  0  0  0  0  0  0  0  0  0  0
    6.3301   -5.5000    0.0000 C   0  0  0  0  0  0  0  0  0  0  0  0
    7.1961   -5.0000    0.0000 C   0  0  0  0  0  0  0  0  0  0  0  0
    7.1961   -4.0000    0.0000 N   0  0  0  0  0  0  0  0  0  0  0  0
    6.3301   -3.5000    0.0000 C   0  0  0  0  0  0  0  0  0  0  0  0
    6.3301   -2.5000    0.0000 C   0  0  0  0  0  0  0  0  0  0  0  0
    7.1961   -2.0000    0.0000 F   0  0  0  0  0  0  0  0  0  0  0  0
    5.4641   -2.0000    0.0000 C   0  0  0  0  0  0  0  0  0  0  0  0
    4.5980   -2.5000    0.0000 C   0  0  0  0  0  0  0  0  0  0  0  0
    4.5980   -3.5000    0.0000 C   0  0  0  0  0  0  0  0  0  0  0  0
    5.4641   -4.0000    0.0000 C   0  0  0  0  0  0  0  0  0  0  0  0
    5.4641   -5.0000    0.0000 C   0  0  0  0  0  0  0  0  0  0  0  0
    4.5980   -5.5000    0.0000 C   0  0  0  0  0  0  0  0  0  0  0  0
    3.7320   -5.0000    0.0000 C   0  0  0  0  0  0  0  0  0  0  0  0
    2.8660   -5.5000    0.0000 C   0  0  0  0  0  0  0  0  0  0  0  0
    2.8660   -6.5000    0.0000 C   0  0  0  0  0  0  0  0  0  0  0  0
    2.0000   -7.0000    0.0000 F   0  0  0  0  0  0  0  0  0  0  0  0
    3.7320   -7.0000    0.0000 C   0  0  0  0  0  0  0  0  0  0  0  0
    4.5980   -6.5000    0.0000 C   0  0  0  0  0  0  0  0  0  0  0  0
  1  2  2  0  0  0  0
  2  3  2  0  0  0  0
  2  4  1  0  0  0  0
  2 12  1  0  0  0  0
  4 11  1  0  0  0  0
  4  5  2  0  0  0  0
  5  6  1  0  0  0  0
  6  7  1  0  0  0  0
  6  8  2  0  0  0  0
  8  9  1  0  0  0  0
  9 10  1  0  0  0  0
  9 11  2  0  0  0  0
 12 22  1  0  0  0  0
 12 13  2  0  0  0  0
 13 14  1  0  0  0  0
 14 15  2  0  0  0  0
 15 21  1  0  0  0  0
 15 16  1  0  0  0  0
 16 17  1  0  0  0  0
 16 18  2  0  0  0  0
 18 19  1  0  0  0  0
 19 20  2  0  0  0  0
 20 21  1  0  0  0  0
 21 22  2  0  0  0  0
 22 23  1  0  0  0  0
 23 29  1  0  0  0  0
 23 24  2  0  0  0  0
 24 25  1  0  0  0  0
 25 26  2  0  0  0  0
 26 27  1  0  0  0  0
 26 28  1  0  0  0  0
 28 29  2  0  0  0  0
M  END
>  <Code> (91)
CHEMBL4068928

>  <Mol_ID> (91)
91

>  <Levels> (91)
moderate

$$$$
CHEMBL443986
IT_Microcosm_v7.2

 26 28  0  0  0  0  0  0  0  0999 V2000
   10.6603   -9.5000    0.0000 C   0  0  0  0  0  0  0  0  0  0  0  0
   11.5263   -9.0000    0.0000 C   0  0  0  0  0  0  0  0  0  0  0  0
   11.5263   -8.0000    0.0000 O   0  0  0  0  0  0  0  0  0  0  0  0
   10.6603   -7.5000    0.0000 C   0  0  0  0  0  0  0  0  0  0  0  0
   10.6603   -6.5000    0.0000 O   0  0  0  0  0  0  0  0  0  0  0  0
    9.7942   -8.0000    0.0000 N   0  0  0  0  0  0  0  0  0  0  0  0
    8.9282   -7.5000    0.0000 C   0  0  0  0  0  0  0  0  0  0  0  0
    8.0622   -8.0000    0.0000 C   0  0  0  0  0  0  0  0  0  0  0  0
    7.1961   -7.5000    0.0000 C   0  0  0  0  0  0  0  0  0  0  0  0
    7.1961   -6.5000    0.0000 C   0  0  0  0  0  0  0  0  0  0  0  0
    6.3301   -6.0000    0.0000 N   0  0  0  0  0  0  0  0  0  0  0  0
    5.4641   -6.5000    0.0000 C   0  0  0  0  0  0  0  0  0  0  0  0
    4.5981   -6.0000    0.0000 C   0  0  0  0  0  0  0  0  0  0  0  0
    4.5981   -5.0000    0.0000 N   0  0  0  0  0  0  0  0  0  0  0  0
    3.7320   -4.5000    0.0000 C   0  0  0  0  0  0  0  0  0  0  0  0
    2.8660   -5.0000    0.0000 C   0  0  0  0  0  0  0  0  0  0  0  0
    2.0000   -4.5000    0.0000 C   0  0  0  0  0  0  0  0  0  0  0  0
    2.0000   -3.5000    0.0000 C   0  0  0  0  0  0  0  0  0  0  0  0
    2.8660   -3.0000    0.0000 C   0  0  0  0  0  0  0  0  0  0  0  0
    3.7320   -3.5000    0.0000 C   0  0  0  0  0  0  0  0  0  0  0  0
    4.5981   -3.0000    0.0000 O   0  0  0  0  0  0  0  0  0  0  0  0
    4.5981   -2.0000    0.0000 C   0  0  0  0  0  0  0  0  0  0  0  0
    5.4641   -4.5000    0.0000 C   0  0  0  0  0  0  0  0  0  0  0  0
    6.3301   -5.0000    0.0000 C   0  0  0  0  0  0  0  0  0  0  0  0
    8.0622   -6.0000    0.0000 C   0  0  0  0  0  0  0  0  0  0  0  0
    8.9282   -6.5000    0.0000 C   0  0  0  0  0  0  0  0  0  0  0  0
  1  2  1  0  0  0  0
  2  3  1  0  0  0  0
  3  4  1  0  0  0  0
  4  5  2  0  0  0  0
  4  6  1  0  0  0  0
  6  7  1  0  0  0  0
  7 26  1  0  0  0  0
  7  8  2  0  0  0  0
  8  9  1  0  0  0  0
  9 10  2  0  0  0  0
 10 11  1  0  0  0  0
 10 25  1  0  0  0  0
 11 24  1  0  0  0  0
 11 12  1  0  0  0  0
 12 13  1  0  0  0  0
 13 14  1  0  0  0  0
 14 15  1  0  0  0  0
 14 23  1  0  0  0  0
 15 20  1  0  0  0  0
 15 16  2  0  0  0  0
 16 17  1  0  0  0  0
 17 18  2  0  0  0  0
 18 19  1  0  0  0  0
 19 20  2  0  0  0  0
 20 21  1  0  0  0  0
 21 22  1  0  0  0  0
 23 24  1  0  0  0  0
 25 26  2  0  0  0  0
M  END
>  <Code> (92)
CHEMBL443986

>  <Mol_ID> (92)
92

>  <Levels> (92)
moderate

$$$$
CHEMBL49
IT_Microcosm_v7.2

 28 31  0  0  0  0  0  0  0  0999 V2000
    6.1807   -8.5000    0.0000 O   0  0  0  0  0  0  0  0  0  0  0  0
    5.3147   -8.0000    0.0000 C   0  0  0  0  0  0  0  0  0  0  0  0
    4.4487   -8.5000    0.0000 C   0  0  0  0  0  0  0  0  0  0  0  0
    3.5826   -8.0000    0.0000 C   0  0  0  0  0  0  0  0  0  0  0  0
    3.4781   -8.9945    0.0000 C   0  0  0  0  0  0  0  0  0  0  0  0
    2.5000   -9.2024    0.0000 C   0  0  0  0  0  0  0  0  0  0  0  0
    2.0000   -8.3364    0.0000 C   0  0  0  0  0  0  0  0  0  0  0  0
    2.6691   -7.5933    0.0000 C   0  0  0  0  0  0  0  0  0  0  0  0
    3.5826   -7.0000    0.0000 C   0  0  0  0  0  0  0  0  0  0  0  0
    4.4487   -6.5000    0.0000 C   0  0  0  0  0  0  0  0  0  0  0  0
    4.4487   -5.5000    0.0000 O   0  0  0  0  0  0  0  0  0  0  0  0
    5.3147   -7.0000    0.0000 N   0  0  0  0  0  0  0  0  0  0  0  0
    6.1807   -6.5000    0.0000 C   0  0  0  0  0  0  0  0  0  0  0  0
    7.0467   -7.0000    0.0000 C   0  0  0  0  0  0  0  0  0  0  0  0
    7.9128   -6.5000    0.0000 C   0  0  0  0  0  0  0  0  0  0  0  0
    7.9128   -5.5000    0.0000 C   0  0  0  0  0  0  0  0  0  0  0  0
    8.7788   -5.0000    0.0000 N   0  0  0  0  0  0  0  0  0  0  0  0
    9.6448   -5.5000    0.0000 C   0  0  0  0  0  0  0  0  0  0  0  0
   10.5109   -5.0000    0.0000 C   0  0  0  0  0  0  0  0  0  0  0  0
   10.5109   -4.0000    0.0000 N   0  0  0  0  0  0  0  0  0  0  0  0
   11.3769   -3.5000    0.0000 C   0  0  0  0  0  0  0  0  0  0  0  0
   12.2429   -4.0000    0.0000 N   0  0  0  0  0  0  0  0  0  0  0  0
   13.1089   -3.5000    0.0000 C   0  0  0  0  0  0  0  0  0  0  0  0
   13.1089   -2.5000    0.0000 C   0  0  0  0  0  0  0  0  0  0  0  0
   12.2429   -2.0000    0.0000 C   0  0  0  0  0  0  0  0  0  0  0  0
   11.3769   -2.5000    0.0000 N   0  0  0  0  0  0  0  0  0  0  0  0
    9.6448   -3.5000    0.0000 C   0  0  0  0  0  0  0  0  0  0  0  0
    8.7788   -4.0000    0.0000 C   0  0  0  0  0  0  0  0  0  0  0  0
  1  2  2  0  0  0  0
  2 12  1  0  0  0  0
  2  3  1  0  0  0  0
  3  4  1  0  0  0  0
  4  8  1  0  0  0  0
  4  5  1  0  0  0  0
  4  9  1  0  0  0  0
  5  6  1  0  0  0  0
  6  7  1  0  0  0  0
  7  8  1  0  0  0  0
  9 10  1  0  0  0  0
 10 11  2  0  0  0  0
 10 12  1  0  0  0  0
 12 13  1  0  0  0  0
 13 14  1  0  0  0  0
 14 15  1  0  0  0  0
 15 16  1  0  0  0  0
 16 17  1  0  0  0  0
 17 28  1  0  0  0  0
 17 18  1  0  0  0  0
 18 19  1  0  0  0  0
 19 20  1  0  0  0  0
 20 21  1  0  0  0  0
 20 27  1  0  0  0  0
 21 26  1  0  0  0  0
 21 22  2  0  0  0  0
 22 23  1  0  0  0  0
 23 24  2  0  0  0  0
 24 25  1  0  0  0  0
 25 26  2  0  0  0  0
 27 28  1  0  0  0  0
M  END
>  <Code> (93)
CHEMBL49

>  <Mol_ID> (93)
93

>  <Levels> (93)
moderate

$$$$
Afobazol.cdx
IT_Microcosm_v7.2

 21 23  0  0  0  0  0  0  0  0999 V2000
    8.8120   -9.5644    0.0000 C   0  0  0  0  0  0  0  0  0  0  0  0
    8.8120  -11.0874    0.0000 C   0  0  0  0  0  0  0  0  0  0  0  0
   10.1310  -11.8489    0.0000 C   0  0  0  0  0  0  0  0  0  0  0  0
   11.4500  -11.0874    0.0000 C   0  0  0  0  0  0  0  0  0  0  0  0
   11.4500   -9.5644    0.0000 C   0  0  0  0  0  0  0  0  0  0  0  0
   10.1310   -8.8029    0.0000 C   0  0  0  0  0  0  0  0  0  0  0  0
   12.8984  -11.5581    0.0000 N   0  0  0  0  0  0  0  0  0  0  0  0
   13.7936  -10.3259    0.0000 C   0  0  0  0  0  0  0  0  0  0  0  0
   12.8984   -9.0938    0.0000 N   0  0  0  0  0  0  0  0  0  0  0  0
    7.4931   -8.8029    0.0000 O   0  0  0  0  0  0  0  0  0  0  0  0
    6.1763   -9.5632    0.0000 C   0  0  0  0  0  0  0  0  0  0  0  0
    4.8596   -8.8029    0.0000 C   0  0  0  0  0  0  0  0  0  0  0  0
   15.3141  -10.3259    0.0000 S   0  0  0  0  0  0  0  0  0  0  0  0
   16.0743   -9.0092    0.0000 C   0  0  0  0  0  0  0  0  0  0  0  0
   17.5948   -9.0092    0.0000 C   0  0  0  0  0  0  0  0  0  0  0  0
   18.3550   -7.6924    0.0000 N   0  0  0  0  0  0  0  0  0  0  0  0
   19.8780   -7.6924    0.0000 C   0  0  0  0  0  0  0  0  0  0  0  0
   20.6395   -6.3735    0.0000 C   0  0  0  0  0  0  0  0  0  0  0  0
   19.8780   -5.0545    0.0000 O   0  0  0  0  0  0  0  0  0  0  0  0
   18.3550   -5.0545    0.0000 C   0  0  0  0  0  0  0  0  0  0  0  0
   17.5935   -6.3735    0.0000 C   0  0  0  0  0  0  0  0  0  0  0  0
  1  2  2  0  0  0  0
  2  3  1  0  0  0  0
  3  4  2  0  0  0  0
  4  5  1  0  0  0  0
  5  6  2  0  0  0  0
  6  1  1  0  0  0  0
  4  7  1  0  0  0  0
  7  8  2  0  0  0  0
  8  9  1  0  0  0  0
  9  5  1  0  0  0  0
  1 10  1  0  0  0  0
 10 11  1  0  0  0  0
 11 12  1  0  0  0  0
  8 13  1  0  0  0  0
 13 14  1  0  0  0  0
 14 15  1  0  0  0  0
 15 16  1  0  0  0  0
 16 17  1  0  0  0  0
 17 18  1  0  0  0  0
 18 19  1  0  0  0  0
 19 20  1  0  0  0  0
 20 21  1  0  0  0  0
 21 16  1  0  0  0  0
M  END
>  <Code> (94)
Afobazol

>  <Mol_ID> (94)
94

>  <Levels> (94)
moderate

$$$$
CHEMBL315315
IT_Microcosm_v7.2

 20 21  0  0  0  0  0  0  0  0999 V2000
    4.2383   -7.4680    0.0000 C   0  0  0  0  0  0  0  0  0  0  0  0
    4.2383   -6.4680    0.0000 C   0  0  0  0  0  0  0  0  0  0  0  0
    5.1043   -5.9680    0.0000 N   0  0  0  0  0  0  0  0  0  0  0  0
    5.1043   -4.9680    0.0000 C   0  0  0  0  0  0  0  0  0  0  0  0
    5.9703   -4.4680    0.0000 C   0  0  0  0  0  0  0  0  0  0  0  0
    6.8363   -4.9680    0.0000 C   0  0  0  0  0  0  0  0  0  0  0  0
    6.8363   -5.9680    0.0000 O   0  0  0  0  0  0  0  0  0  0  0  0
    7.7024   -4.4680    0.0000 O   0  0  0  0  0  0  0  0  0  0  0  0
    8.5684   -4.9680    0.0000 C   0  0  0  0  0  0  0  0  0  0  0  0
    8.5684   -5.9680    0.0000 C   0  0  0  0  0  0  0  0  0  0  0  0
    5.9703   -3.4680    0.0000 C   0  0  0  0  0  0  0  0  0  0  0  0
    6.8363   -2.9680    0.0000 C   0  0  0  0  0  0  0  0  0  0  0  0
    5.1043   -2.9680    0.0000 N   0  0  0  0  0  0  0  0  0  0  0  0
    4.2383   -3.4680    0.0000 C   0  0  0  0  0  0  0  0  0  0  0  0
    4.2383   -4.4680    0.0000 C   0  0  0  0  0  0  0  0  0  0  0  0
    3.2872   -4.7770    0.0000 C   0  0  0  0  0  0  0  0  0  0  0  0
    2.6994   -3.9680    0.0000 N   0  0  0  0  0  0  0  0  0  0  0  0
    3.2872   -3.1590    0.0000 N   0  0  0  0  0  0  0  0  0  0  0  0
    2.9782   -2.2079    0.0000 C   0  0  0  0  0  0  0  0  0  0  0  0
    2.0000   -2.0000    0.0000 C   0  0  0  0  0  0  0  0  0  0  0  0
  1  2  1  0  0  0  0
  2  3  1  0  0  0  0
  3  4  1  0  0  0  0
  4 15  1  0  0  0  0
  4  5  2  0  0  0  0
  5  6  1  0  0  0  0
  5 11  1  0  0  0  0
  6  7  2  0  0  0  0
  6  8  1  0  0  0  0
  8  9  1  0  0  0  0
  9 10  1  0  0  0  0
 11 12  1  0  0  0  0
 11 13  2  0  0  0  0
 13 14  1  0  0  0  0
 14 18  1  0  0  0  0
 14 15  2  0  0  0  0
 15 16  1  0  0  0  0
 16 17  2  0  0  0  0
 17 18  1  0  0  0  0
 18 19  1  0  0  0  0
 19 20  1  0  0  0  0
M  END
>  <Code> (95)
CHEMBL315315

>  <Mol_ID> (95)
95

>  <Levels> (95)
low

$$$$
CHEMBL315768
IT_Microcosm_v7.2

 20 21  0  0  0  0  0  0  0  0999 V2000
    7.3422   -2.0000    0.0000 C   0  0  0  0  0  0  0  0  0  0  0  0
    6.3641   -2.2079    0.0000 C   0  0  0  0  0  0  0  0  0  0  0  0
    6.0550   -3.1590    0.0000 C   0  0  0  0  0  0  0  0  0  0  0  0
    6.7242   -3.9021    0.0000 C   0  0  0  0  0  0  0  0  0  0  0  0
    6.4152   -4.8532    0.0000 N   0  0  0  0  0  0  0  0  0  0  0  0
    7.0029   -5.6622    0.0000 N   0  0  0  0  0  0  0  0  0  0  0  0
    6.4152   -6.4712    0.0000 C   0  0  0  0  0  0  0  0  0  0  0  0
    5.4641   -6.1622    0.0000 C   0  0  0  0  0  0  0  0  0  0  0  0
    4.5981   -6.6622    0.0000 C   0  0  0  0  0  0  0  0  0  0  0  0
    4.5981   -7.6622    0.0000 N   0  0  0  0  0  0  0  0  0  0  0  0
    3.7320   -6.1622    0.0000 C   0  0  0  0  0  0  0  0  0  0  0  0
    2.8660   -6.6622    0.0000 C   0  0  0  0  0  0  0  0  0  0  0  0
    2.0000   -6.1622    0.0000 O   0  0  0  0  0  0  0  0  0  0  0  0
    2.8660   -7.6622    0.0000 O   0  0  0  0  0  0  0  0  0  0  0  0
    3.7320   -8.1622    0.0000 C   0  0  0  0  0  0  0  0  0  0  0  0
    3.7320   -9.1622    0.0000 C   0  0  0  0  0  0  0  0  0  0  0  0
    3.7320   -5.1622    0.0000 C   0  0  0  0  0  0  0  0  0  0  0  0
    2.8660   -4.6622    0.0000 C   0  0  0  0  0  0  0  0  0  0  0  0
    4.5981   -4.6622    0.0000 N   0  0  0  0  0  0  0  0  0  0  0  0
    5.4641   -5.1622    0.0000 C   0  0  0  0  0  0  0  0  0  0  0  0
  1  2  1  0  0  0  0
  2  3  1  0  0  0  0
  3  4  1  0  0  0  0
  4  5  1  0  0  0  0
  5 20  1  0  0  0  0
  5  6  1  0  0  0  0
  6  7  2  0  0  0  0
  7  8  1  0  0  0  0
  8 20  1  0  0  0  0
  8  9  2  0  0  0  0
  9 10  1  0  0  0  0
  9 11  1  0  0  0  0
 11 12  1  0  0  0  0
 11 17  2  0  0  0  0
 12 13  2  0  0  0  0
 12 14  1  0  0  0  0
 14 15  1  0  0  0  0
 15 16  1  0  0  0  0
 17 18  1  0  0  0  0
 17 19  1  0  0  0  0
 19 20  2  0  0  0  0
M  END
>  <Code> (96)
CHEMBL315768

>  <Mol_ID> (96)
96

>  <Levels> (96)
low

$$$$
CHEMBL412630
IT_Microcosm_v7.2

 23 25  0  0  0  0  0  0  0  0999 V2000
    6.2870   -2.0000    0.0000 C   0  0  0  0  0  0  0  0  0  0  0  0
    5.8330   -2.8910    0.0000 O   0  0  0  0  0  0  0  0  0  0  0  0
    6.3777   -3.7297    0.0000 C   0  0  0  0  0  0  0  0  0  0  0  0
    7.3079   -3.3628    0.0000 O   0  0  0  0  0  0  0  0  0  0  0  0
    7.4553   -2.3737    0.0000 C   0  0  0  0  0  0  0  0  0  0  0  0
    7.0468   -4.4728    0.0000 C   0  0  0  0  0  0  0  0  0  0  0  0
    8.0413   -4.3683    0.0000 N   0  0  0  0  0  0  0  0  0  0  0  0
    8.4481   -3.4547    0.0000 C   0  0  0  0  0  0  0  0  0  0  0  0
    9.4426   -3.3502    0.0000 C   0  0  0  0  0  0  0  0  0  0  0  0
   10.0304   -4.1592    0.0000 O   0  0  0  0  0  0  0  0  0  0  0  0
    9.6236   -5.0728    0.0000 C   0  0  0  0  0  0  0  0  0  0  0  0
    8.6291   -5.1773    0.0000 C   0  0  0  0  0  0  0  0  0  0  0  0
    6.5468   -5.3388    0.0000 N   0  0  0  0  0  0  0  0  0  0  0  0
    5.5687   -5.1309    0.0000 C   0  0  0  0  0  0  0  0  0  0  0  0
    4.8255   -5.8001    0.0000 O   0  0  0  0  0  0  0  0  0  0  0  0
    5.4641   -4.1364    0.0000 N   0  0  0  0  0  0  0  0  0  0  0  0
    4.5981   -3.6364    0.0000 C   0  0  0  0  0  0  0  0  0  0  0  0
    3.7321   -4.1364    0.0000 C   0  0  0  0  0  0  0  0  0  0  0  0
    2.8660   -3.6364    0.0000 C   0  0  0  0  0  0  0  0  0  0  0  0
    2.8660   -2.6364    0.0000 C   0  0  0  0  0  0  0  0  0  0  0  0
    2.0000   -2.1364    0.0000 Cl  0  0  0  0  0  0  0  0  0  0  0  0
    3.7321   -2.1364    0.0000 C   0  0  0  0  0  0  0  0  0  0  0  0
    4.5981   -2.6364    0.0000 C   0  0  0  0  0  0  0  0  0  0  0  0
  1  2  1  0  0  0  0
  2  3  1  0  0  0  0
  3 16  1  0  0  0  0
  3  4  1  0  0  0  0
  3  6  1  0  0  0  0
  4  5  1  0  0  0  0
  6  7  1  0  0  0  0
  6 13  2  0  0  0  0
  7 12  1  0  0  0  0
  7  8  1  0  0  0  0
  8  9  1  0  0  0  0
  9 10  1  0  0  0  0
 10 11  1  0  0  0  0
 11 12  1  0  0  0  0
 13 14  1  0  0  0  0
 14 15  2  0  0  0  0
 14 16  1  0  0  0  0
 16 17  1  0  0  0  0
 17 23  1  0  0  0  0
 17 18  2  0  0  0  0
 18 19  1  0  0  0  0
 19 20  2  0  0  0  0
 20 21  1  0  0  0  0
 20 22  1  0  0  0  0
 22 23  2  0  0  0  0
M  END
>  <Code> (97)
CHEMBL412630

>  <Mol_ID> (97)
97

>  <Levels> (97)
low

$$$$
CHEMBL204581
IT_Microcosm_v7.2

 19 21  0  0  0  0  0  0  0  0999 V2000
    4.8255   -2.0000    0.0000 O   0  0  0  0  0  0  0  0  0  0  0  0
    5.5687   -2.6692    0.0000 C   0  0  0  0  0  0  0  0  0  0  0  0
    6.5468   -2.4613    0.0000 O   0  0  0  0  0  0  0  0  0  0  0  0
    7.0468   -3.3273    0.0000 C   0  0  0  0  0  0  0  0  0  0  0  0
    8.0413   -3.4318    0.0000 C   0  0  0  0  0  0  0  0  0  0  0  0
    8.6291   -2.6228    0.0000 C   0  0  0  0  0  0  0  0  0  0  0  0
    9.6237   -2.7273    0.0000 C   0  0  0  0  0  0  0  0  0  0  0  0
   10.0304   -3.6409    0.0000 C   0  0  0  0  0  0  0  0  0  0  0  0
    9.4426   -4.4499    0.0000 C   0  0  0  0  0  0  0  0  0  0  0  0
    8.4481   -4.3454    0.0000 C   0  0  0  0  0  0  0  0  0  0  0  0
    6.3777   -4.0704    0.0000 N   0  0  0  0  0  0  0  0  0  0  0  0
    5.4642   -3.6637    0.0000 N   0  0  0  0  0  0  0  0  0  0  0  0
    4.5981   -4.1637    0.0000 C   0  0  0  0  0  0  0  0  0  0  0  0
    4.5981   -5.1637    0.0000 C   0  0  0  0  0  0  0  0  0  0  0  0
    3.7321   -5.6637    0.0000 C   0  0  0  0  0  0  0  0  0  0  0  0
    2.8661   -5.1637    0.0000 C   0  0  0  0  0  0  0  0  0  0  0  0
    2.0000   -5.6637    0.0000 Cl  0  0  0  0  0  0  0  0  0  0  0  0
    2.8661   -4.1637    0.0000 C   0  0  0  0  0  0  0  0  0  0  0  0
    3.7321   -3.6637    0.0000 C   0  0  0  0  0  0  0  0  0  0  0  0
  1  2  2  0  0  0  0
  2 12  1  0  0  0  0
  2  3  1  0  0  0  0
  3  4  1  0  0  0  0
  4  5  1  0  0  0  0
  4 11  2  0  0  0  0
  5 10  1  0  0  0  0
  5  6  2  0  0  0  0
  6  7  1  0  0  0  0
  7  8  2  0  0  0  0
  8  9  1  0  0  0  0
  9 10  2  0  0  0  0
 11 12  1  0  0  0  0
 12 13  1  0  0  0  0
 13 19  1  0  0  0  0
 13 14  2  0  0  0  0
 14 15  1  0  0  0  0
 15 16  2  0  0  0  0
 16 17  1  0  0  0  0
 16 18  1  0  0  0  0
 18 19  2  0  0  0  0
M  END
>  <Code> (98)
CHEMBL204581

>  <Mol_ID> (98)
98

>  <Levels> (98)
low

$$$$
CHEMBL203902
IT_Microcosm_v7.2

 18 20  0  0  0  0  0  0  0  0999 V2000
   10.0304   -2.0000    0.0000 Cl  0  0  0  0  0  0  0  0  0  0  0  0
    9.1643   -2.5000    0.0000 C   0  0  0  0  0  0  0  0  0  0  0  0
    9.1643   -3.5000    0.0000 C   0  0  0  0  0  0  0  0  0  0  0  0
    8.2983   -4.0000    0.0000 C   0  0  0  0  0  0  0  0  0  0  0  0
    7.4323   -3.5000    0.0000 C   0  0  0  0  0  0  0  0  0  0  0  0
    6.5662   -4.0000    0.0000 N   0  0  0  0  0  0  0  0  0  0  0  0
    6.4617   -4.9945    0.0000 C   0  0  0  0  0  0  0  0  0  0  0  0
    5.4836   -5.2024    0.0000 N   0  0  0  0  0  0  0  0  0  0  0  0
    4.9836   -4.3364    0.0000 C   0  0  0  0  0  0  0  0  0  0  0  0
    3.9891   -4.2319    0.0000 C   0  0  0  0  0  0  0  0  0  0  0  0
    3.4013   -5.0409    0.0000 C   0  0  0  0  0  0  0  0  0  0  0  0
    2.4067   -4.9364    0.0000 C   0  0  0  0  0  0  0  0  0  0  0  0
    2.0000   -4.0228    0.0000 C   0  0  0  0  0  0  0  0  0  0  0  0
    2.5878   -3.2138    0.0000 C   0  0  0  0  0  0  0  0  0  0  0  0
    3.5823   -3.3183    0.0000 C   0  0  0  0  0  0  0  0  0  0  0  0
    5.6527   -3.5933    0.0000 C   0  0  0  0  0  0  0  0  0  0  0  0
    7.4323   -2.5000    0.0000 C   0  0  0  0  0  0  0  0  0  0  0  0
    8.2983   -2.0000    0.0000 C   0  0  0  0  0  0  0  0  0  0  0  0
  1  2  1  0  0  0  0
  2 18  1  0  0  0  0
  2  3  2  0  0  0  0
  3  4  1  0  0  0  0
  4  5  2  0  0  0  0
  5  6  1  0  0  0  0
  5 17  1  0  0  0  0
  6 16  1  0  0  0  0
  6  7  1  0  0  0  0
  7  8  2  0  0  0  0
  8  9  1  0  0  0  0
  9 10  1  0  0  0  0
  9 16  2  0  0  0  0
 10 15  1  0  0  0  0
 10 11  2  0  0  0  0
 11 12  1  0  0  0  0
 12 13  2  0  0  0  0
 13 14  1  0  0  0  0
 14 15  2  0  0  0  0
 17 18  2  0  0  0  0
M  END
>  <Code> (99)
CHEMBL203902

>  <Mol_ID> (99)
99

>  <Levels> (99)
low

$$$$
CHEMBL3144798
IT_Microcosm_v7.2

 20 22  0  0  0  0  0  0  0  0999 V2000
    4.8255   -2.0000    0.0000 O   0  0  0  0  0  0  0  0  0  0  0  0
    5.5687   -2.6692    0.0000 C   0  0  0  0  0  0  0  0  0  0  0  0
    6.5468   -2.4613    0.0000 C   0  0  0  0  0  0  0  0  0  0  0  0
    7.0468   -3.3273    0.0000 C   0  0  0  0  0  0  0  0  0  0  0  0
    8.0413   -3.4318    0.0000 C   0  0  0  0  0  0  0  0  0  0  0  0
    8.6291   -2.6228    0.0000 C   0  0  0  0  0  0  0  0  0  0  0  0
    9.6237   -2.7273    0.0000 C   0  0  0  0  0  0  0  0  0  0  0  0
   10.0304   -3.6409    0.0000 C   0  0  0  0  0  0  0  0  0  0  0  0
    9.4426   -4.4499    0.0000 C   0  0  0  0  0  0  0  0  0  0  0  0
    8.4481   -4.3454    0.0000 C   0  0  0  0  0  0  0  0  0  0  0  0
    6.3777   -4.0704    0.0000 N   0  0  0  0  0  0  0  0  0  0  0  0
    6.5856   -5.0486    0.0000 H   0  0  0  0  0  0  0  0  0  0  0  0
    5.4642   -3.6637    0.0000 N   0  0  0  0  0  0  0  0  0  0  0  0
    4.5981   -4.1637    0.0000 C   0  0  0  0  0  0  0  0  0  0  0  0
    4.5981   -5.1637    0.0000 C   0  0  0  0  0  0  0  0  0  0  0  0
    3.7321   -5.6637    0.0000 C   0  0  0  0  0  0  0  0  0  0  0  0
    2.8661   -5.1637    0.0000 C   0  0  0  0  0  0  0  0  0  0  0  0
    2.0000   -5.6637    0.0000 Cl  0  0  0  0  0  0  0  0  0  0  0  0
    2.8661   -4.1637    0.0000 C   0  0  0  0  0  0  0  0  0  0  0  0
    3.7321   -3.6637    0.0000 C   0  0  0  0  0  0  0  0  0  0  0  0
  1  2  2  0  0  0  0
  2 13  1  0  0  0  0
  2  3  1  0  0  0  0
  3  4  2  0  0  0  0
  4  5  1  0  0  0  0
  4 11  1  0  0  0  0
  5 10  1  0  0  0  0
  5  6  2  0  0  0  0
  6  7  1  0  0  0  0
  7  8  2  0  0  0  0
  8  9  1  0  0  0  0
  9 10  2  0  0  0  0
 11 12  1  0  0  0  0
 11 13  1  0  0  0  0
 13 14  1  0  0  0  0
 14 20  1  0  0  0  0
 14 15  2  0  0  0  0
 15 16  1  0  0  0  0
 16 17  2  0  0  0  0
 17 18  1  0  0  0  0
 17 19  1  0  0  0  0
 19 20  2  0  0  0  0
M  END
>  <Code> (100)
CHEMBL3144798

>  <Mol_ID> (100)
100

>  <Levels> (100)
low

$$$$
CHEMBL87509
IT_Microcosm_v7.2

 22 24  0  0  0  0  0  0  0  0999 V2000
   10.7755   -7.1907    0.0000 C   0  0  0  0  0  0  0  0  0  0  0  0
   11.0845   -6.2396    0.0000 C   0  0  0  0  0  0  0  0  0  0  0  0
   10.4154   -5.4965    0.0000 C   0  0  0  0  0  0  0  0  0  0  0  0
    9.4372   -5.7044    0.0000 C   0  0  0  0  0  0  0  0  0  0  0  0
    8.7681   -4.9612    0.0000 C   0  0  0  0  0  0  0  0  0  0  0  0
    7.7899   -5.1691    0.0000 N   0  0  0  0  0  0  0  0  0  0  0  0
    7.3832   -6.0827    0.0000 N   0  0  0  0  0  0  0  0  0  0  0  0
    6.3887   -5.9781    0.0000 C   0  0  0  0  0  0  0  0  0  0  0  0
    6.1808   -5.0000    0.0000 C   0  0  0  0  0  0  0  0  0  0  0  0
    5.3147   -4.5000    0.0000 C   0  0  0  0  0  0  0  0  0  0  0  0
    4.4487   -5.0000    0.0000 N   0  0  0  0  0  0  0  0  0  0  0  0
    5.3147   -3.5000    0.0000 C   0  0  0  0  0  0  0  0  0  0  0  0
    4.4487   -3.0000    0.0000 C   0  0  0  0  0  0  0  0  0  0  0  0
    4.4487   -2.0000    0.0000 O   0  0  0  0  0  0  0  0  0  0  0  0
    3.5827   -3.5000    0.0000 N   0  0  0  0  0  0  0  0  0  0  0  0
    3.4782   -4.4945    0.0000 C   0  0  0  0  0  0  0  0  0  0  0  0
    2.5000   -4.7024    0.0000 C   0  0  0  0  0  0  0  0  0  0  0  0
    2.0000   -3.8364    0.0000 C   0  0  0  0  0  0  0  0  0  0  0  0
    2.6692   -3.0933    0.0000 C   0  0  0  0  0  0  0  0  0  0  0  0
    6.1808   -3.0000    0.0000 C   0  0  0  0  0  0  0  0  0  0  0  0
    7.0468   -3.5000    0.0000 N   0  0  0  0  0  0  0  0  0  0  0  0
    7.0468   -4.5000    0.0000 C   0  0  0  0  0  0  0  0  0  0  0  0
  1  2  1  0  0  0  0
  2  3  1  0  0  0  0
  3  4  1  0  0  0  0
  4  5  1  0  0  0  0
  5  6  1  0  0  0  0
  6 22  1  0  0  0  0
  6  7  1  0  0  0  0
  7  8  2  0  0  0  0
  8  9  1  0  0  0  0
  9 22  1  0  0  0  0
  9 10  2  0  0  0  0
 10 11  1  0  0  0  0
 10 12  1  0  0  0  0
 12 13  1  0  0  0  0
 12 20  2  0  0  0  0
 13 14  2  0  0  0  0
 13 15  1  0  0  0  0
 15 19  1  0  0  0  0
 15 16  1  0  0  0  0
 16 17  1  0  0  0  0
 17 18  1  0  0  0  0
 18 19  1  0  0  0  0
 20 21  1  0  0  0  0
 21 22  2  0  0  0  0
M  END
>  <Code> (101)
CHEMBL87509

>  <Mol_ID> (101)
101

>  <Levels> (101)
low

$$$$
CHEMBL314780
IT_Microcosm_v7.2

 18 19  0  0  0  0  0  0  0  0999 V2000
    7.7023   -7.4680    0.0000 C   0  0  0  0  0  0  0  0  0  0  0  0
    7.7023   -6.4680    0.0000 C   0  0  0  0  0  0  0  0  0  0  0  0
    6.8363   -5.9680    0.0000 O   0  0  0  0  0  0  0  0  0  0  0  0
    6.8363   -4.9680    0.0000 C   0  0  0  0  0  0  0  0  0  0  0  0
    7.7023   -4.4680    0.0000 O   0  0  0  0  0  0  0  0  0  0  0  0
    5.9702   -4.4680    0.0000 C   0  0  0  0  0  0  0  0  0  0  0  0
    5.9702   -3.4680    0.0000 C   0  0  0  0  0  0  0  0  0  0  0  0
    6.8363   -2.9680    0.0000 C   0  0  0  0  0  0  0  0  0  0  0  0
    5.1042   -2.9680    0.0000 N   0  0  0  0  0  0  0  0  0  0  0  0
    4.2382   -3.4680    0.0000 C   0  0  0  0  0  0  0  0  0  0  0  0
    4.2382   -4.4680    0.0000 C   0  0  0  0  0  0  0  0  0  0  0  0
    3.2871   -4.7770    0.0000 C   0  0  0  0  0  0  0  0  0  0  0  0
    2.6993   -3.9680    0.0000 N   0  0  0  0  0  0  0  0  0  0  0  0
    3.2871   -3.1590    0.0000 N   0  0  0  0  0  0  0  0  0  0  0  0
    2.9781   -2.2079    0.0000 C   0  0  0  0  0  0  0  0  0  0  0  0
    2.0000   -2.0000    0.0000 C   0  0  0  0  0  0  0  0  0  0  0  0
    5.1042   -4.9680    0.0000 C   0  0  0  0  0  0  0  0  0  0  0  0
    5.1042   -5.9680    0.0000 N   0  0  0  0  0  0  0  0  0  0  0  0
  1  2  1  0  0  0  0
  2  3  1  0  0  0  0
  3  4  1  0  0  0  0
  4  5  2  0  0  0  0
  4  6  1  0  0  0  0
  6 17  1  0  0  0  0
  6  7  2  0  0  0  0
  7  8  1  0  0  0  0
  7  9  1  0  0  0  0
  9 10  2  0  0  0  0
 10 14  1  0  0  0  0
 10 11  1  0  0  0  0
 11 12  1  0  0  0  0
 11 17  2  0  0  0  0
 12 13  2  0  0  0  0
 13 14  1  0  0  0  0
 14 15  1  0  0  0  0
 15 16  1  0  0  0  0
 17 18  1  0  0  0  0
M  END
>  <Code> (102)
CHEMBL314780

>  <Mol_ID> (102)
102

>  <Levels> (102)
low

$$$$
CHEMBL85228
IT_Microcosm_v7.2

 23 24  0  0  0  0  0  0  0  0999 V2000
    9.6586   -2.7432    0.0000 C   0  0  0  0  0  0  0  0  0  0  0  0
    8.9895   -2.0000    0.0000 C   0  0  0  0  0  0  0  0  0  0  0  0
    8.0113   -2.2080    0.0000 C   0  0  0  0  0  0  0  0  0  0  0  0
    7.7023   -3.1590    0.0000 C   0  0  0  0  0  0  0  0  0  0  0  0
    6.7242   -3.3669    0.0000 C   0  0  0  0  0  0  0  0  0  0  0  0
    6.4152   -4.3180    0.0000 N   0  0  0  0  0  0  0  0  0  0  0  0
    7.0029   -5.1270    0.0000 N   0  0  0  0  0  0  0  0  0  0  0  0
    6.4152   -5.9360    0.0000 C   0  0  0  0  0  0  0  0  0  0  0  0
    5.4641   -5.6270    0.0000 C   0  0  0  0  0  0  0  0  0  0  0  0
    4.5981   -6.1270    0.0000 C   0  0  0  0  0  0  0  0  0  0  0  0
    4.5981   -7.1270    0.0000 N   0  0  0  0  0  0  0  0  0  0  0  0
    3.7320   -5.6270    0.0000 C   0  0  0  0  0  0  0  0  0  0  0  0
    2.8660   -6.1270    0.0000 C   0  0  0  0  0  0  0  0  0  0  0  0
    2.0000   -5.6270    0.0000 O   0  0  0  0  0  0  0  0  0  0  0  0
    2.8660   -7.1270    0.0000 N   0  0  0  0  0  0  0  0  0  0  0  0
    2.0000   -7.6270    0.0000 C   0  0  0  0  0  0  0  0  0  0  0  0
    2.0000   -8.6270    0.0000 C   0  0  0  0  0  0  0  0  0  0  0  0
    3.7320   -7.6270    0.0000 C   0  0  0  0  0  0  0  0  0  0  0  0
    3.7320   -8.6270    0.0000 C   0  0  0  0  0  0  0  0  0  0  0  0
    2.8660   -9.1270    0.0000 C   0  0  0  0  0  0  0  0  0  0  0  0
    3.7320   -4.6270    0.0000 C   0  0  0  0  0  0  0  0  0  0  0  0
    4.5981   -4.1270    0.0000 N   0  0  0  0  0  0  0  0  0  0  0  0
    5.4641   -4.6270    0.0000 C   0  0  0  0  0  0  0  0  0  0  0  0
  1  2  1  0  0  0  0
  2  3  1  0  0  0  0
  3  4  1  0  0  0  0
  4  5  1  0  0  0  0
  5  6  1  0  0  0  0
  6 23  1  0  0  0  0
  6  7  1  0  0  0  0
  7  8  2  0  0  0  0
  8  9  1  0  0  0  0
  9 23  1  0  0  0  0
  9 10  2  0  0  0  0
 10 11  1  0  0  0  0
 10 12  1  0  0  0  0
 12 13  1  0  0  0  0
 12 21  2  0  0  0  0
 13 14  2  0  0  0  0
 13 15  1  0  0  0  0
 15 16  1  0  0  0  0
 15 18  1  0  0  0  0
 16 17  1  0  0  0  0
 18 19  1  0  0  0  0
 19 20  1  0  0  0  0
 21 22  1  0  0  0  0
 22 23  2  0  0  0  0
M  END
>  <Code> (103)
CHEMBL85228

>  <Mol_ID> (103)
103

>  <Levels> (103)
low

$$$$
CHEMBL413575
IT_Microcosm_v7.2

 20 22  0  0  0  0  0  0  0  0999 V2000
    4.8255   -2.0000    0.0000 O   0  0  0  0  0  0  0  0  0  0  0  0
    5.5687   -2.6692    0.0000 C   0  0  0  0  0  0  0  0  0  0  0  0
    6.5468   -2.4613    0.0000 C   0  0  0  0  0  0  0  0  0  0  0  0
    7.0468   -3.3273    0.0000 C   0  0  0  0  0  0  0  0  0  0  0  0
    8.0413   -3.4318    0.0000 N   0  0  0  0  0  0  0  0  0  0  0  0
    8.6291   -2.6228    0.0000 C   0  0  0  0  0  0  0  0  0  0  0  0
    9.6237   -2.7273    0.0000 C   0  0  0  0  0  0  0  0  0  0  0  0
   10.0304   -3.6409    0.0000 N   0  0  0  0  0  0  0  0  0  0  0  0
    9.4426   -4.4499    0.0000 C   0  0  0  0  0  0  0  0  0  0  0  0
    8.4481   -4.3454    0.0000 C   0  0  0  0  0  0  0  0  0  0  0  0
    6.3777   -4.0704    0.0000 C   0  0  0  0  0  0  0  0  0  0  0  0
    6.5856   -5.0486    0.0000 O   0  0  0  0  0  0  0  0  0  0  0  0
    5.4642   -3.6637    0.0000 N   0  0  0  0  0  0  0  0  0  0  0  0
    4.5981   -4.1637    0.0000 C   0  0  0  0  0  0  0  0  0  0  0  0
    4.5981   -5.1637    0.0000 C   0  0  0  0  0  0  0  0  0  0  0  0
    3.7321   -5.6637    0.0000 C   0  0  0  0  0  0  0  0  0  0  0  0
    2.8661   -5.1637    0.0000 C   0  0  0  0  0  0  0  0  0  0  0  0
    2.0000   -5.6637    0.0000 F   0  0  0  0  0  0  0  0  0  0  0  0
    2.8661   -4.1637    0.0000 C   0  0  0  0  0  0  0  0  0  0  0  0
    3.7321   -3.6637    0.0000 C   0  0  0  0  0  0  0  0  0  0  0  0
  1  2  2  0  0  0  0
  2 13  1  0  0  0  0
  2  3  1  0  0  0  0
  3  4  2  0  0  0  0
  4  5  1  0  0  0  0
  4 11  1  0  0  0  0
  5 10  1  0  0  0  0
  5  6  1  0  0  0  0
  6  7  1  0  0  0  0
  7  8  1  0  0  0  0
  8  9  1  0  0  0  0
  9 10  1  0  0  0  0
 11 12  2  0  0  0  0
 11 13  1  0  0  0  0
 13 14  1  0  0  0  0
 14 20  1  0  0  0  0
 14 15  2  0  0  0  0
 15 16  1  0  0  0  0
 16 17  2  0  0  0  0
 17 18  1  0  0  0  0
 17 19  1  0  0  0  0
 19 20  2  0  0  0  0
M  END
>  <Code> (104)
CHEMBL413575

>  <Mol_ID> (104)
104

>  <Levels> (104)
low

$$$$
CHEMBL407263
IT_Microcosm_v7.2

 26 29  0  0  1  0  0  0  0  0999 V2000
    6.3302   -3.7601    0.0000 C   0  0  0  0  0  0  0  0  0  0  0  0
    7.1962   -3.2601    0.0000 C   0  0  0  0  0  0  0  0  0  0  0  0
    8.0622   -3.7601    0.0000 C   0  0  3  0  0  0  0  0  0  0  0  0
    7.1962   -4.2601    0.0000 C   0  0  0  0  0  0  0  0  0  0  0  0
    7.1962   -5.2601    0.0000 C   0  0  0  0  0  0  0  0  0  0  0  0
    6.3302   -5.7601    0.0000 C   0  0  0  0  0  0  0  0  0  0  0  0
    6.3302   -6.7601    0.0000 C   0  0  0  0  0  0  0  0  0  0  0  0
    5.4641   -7.2601    0.0000 N   0  0  0  0  0  0  0  0  0  0  0  0
    5.4641   -8.2601    0.0000 C   0  0  0  0  0  0  0  0  0  0  0  0
    4.5981   -8.7601    0.0000 C   0  0  0  0  0  0  0  0  0  0  0  0
    3.7321   -8.2601    0.0000 C   0  0  0  0  0  0  0  0  0  0  0  0
    2.8661   -8.7601    0.0000 C   0  0  0  0  0  0  0  0  0  0  0  0
    2.0000   -8.2601    0.0000 C   0  0  0  0  0  0  0  0  0  0  0  0
    2.0000   -7.2601    0.0000 C   0  0  0  0  0  0  0  0  0  0  0  0
    2.8661   -6.7601    0.0000 C   0  0  0  0  0  0  0  0  0  0  0  0
    3.7321   -7.2601    0.0000 C   0  0  0  0  0  0  0  0  0  0  0  0
    4.5981   -6.7601    0.0000 C   0  0  0  0  0  0  0  0  0  0  0  0
    8.6500   -2.9511    0.0000 C   0  0  0  0  0  0  0  0  0  0  0  0
    8.3410   -2.0000    0.0000 O   0  0  0  0  0  0  0  0  0  0  0  0
    9.6011   -3.2601    0.0000 N   0  0  0  0  0  0  0  0  0  0  0  0
    9.6011   -4.2601    0.0000 C   0  0  0  0  0  0  0  0  0  0  0  0
   10.3442   -4.9292    0.0000 C   0  0  0  0  0  0  0  0  0  0  0  0
   10.1363   -5.9074    0.0000 C   0  0  0  0  0  0  0  0  0  0  0  0
    9.1852   -6.2164    0.0000 C   0  0  0  0  0  0  0  0  0  0  0  0
    8.4421   -5.5472    0.0000 C   0  0  0  0  0  0  0  0  0  0  0  0
    8.6500   -4.5691    0.0000 C   0  0  0  0  0  0  0  0  0  0  0  0
  1  2  1  0  0  0  0
  2  3  1  0  0  0  0
  3 26  1  0  0  0  0
  3  4  1  0  0  0  0
  3 18  1  0  0  0  0
  4  5  1  0  0  0  0
  5  6  1  0  0  0  0
  6  7  1  0  0  0  0
  7  8  1  0  0  0  0
  8 17  1  0  0  0  0
  8  9  1  0  0  0  0
  9 10  1  0  0  0  0
 10 11  1  0  0  0  0
 11 16  1  0  0  0  0
 11 12  2  0  0  0  0
 12 13  1  0  0  0  0
 13 14  2  0  0  0  0
 14 15  1  0  0  0  0
 15 16  2  0  0  0  0
 16 17  1  0  0  0  0
 18 19  2  0  0  0  0
 18 20  1  0  0  0  0
 20 21  1  0  0  0  0
 21 26  1  0  0  0  0
 21 22  2  0  0  0  0
 22 23  1  0  0  0  0
 23 24  2  0  0  0  0
 24 25  1  0  0  0  0
 25 26  2  0  0  0  0
M  END
>  <Code> (105)
CHEMBL407263

>  <Mol_ID> (105)
105

>  <Levels> (105)
low

$$$$
CHEMBL87251
IT_Microcosm_v7.2

 22 23  0  0  0  0  0  0  0  0999 V2000
    2.0000   -2.0000    0.0000 C   0  0  0  0  0  0  0  0  0  0  0  0
    2.8660   -2.5000    0.0000 C   0  0  0  0  0  0  0  0  0  0  0  0
    2.8660   -3.5000    0.0000 C   0  0  0  0  0  0  0  0  0  0  0  0
    3.7320   -4.0000    0.0000 N   0  0  0  0  0  0  0  0  0  0  0  0
    3.7320   -5.0000    0.0000 C   0  0  0  0  0  0  0  0  0  0  0  0
    2.8660   -5.5000    0.0000 O   0  0  0  0  0  0  0  0  0  0  0  0
    4.5981   -5.5000    0.0000 C   0  0  0  0  0  0  0  0  0  0  0  0
    4.5981   -6.5000    0.0000 C   0  0  0  0  0  0  0  0  0  0  0  0
    3.7320   -7.0000    0.0000 C   0  0  0  0  0  0  0  0  0  0  0  0
    5.4641   -7.0000    0.0000 N   0  0  0  0  0  0  0  0  0  0  0  0
    6.3301   -6.5000    0.0000 C   0  0  0  0  0  0  0  0  0  0  0  0
    6.3301   -5.5000    0.0000 C   0  0  0  0  0  0  0  0  0  0  0  0
    7.2812   -5.1910    0.0000 C   0  0  0  0  0  0  0  0  0  0  0  0
    7.8690   -6.0000    0.0000 N   0  0  0  0  0  0  0  0  0  0  0  0
    7.2812   -6.8090    0.0000 N   0  0  0  0  0  0  0  0  0  0  0  0
    7.5902   -7.7601    0.0000 C   0  0  0  0  0  0  0  0  0  0  0  0
    8.5683   -7.9680    0.0000 C   0  0  0  0  0  0  0  0  0  0  0  0
    8.8774   -8.9190    0.0000 C   0  0  0  0  0  0  0  0  0  0  0  0
    9.8555   -9.1270    0.0000 C   0  0  0  0  0  0  0  0  0  0  0  0
   10.1645  -10.0780    0.0000 C   0  0  0  0  0  0  0  0  0  0  0  0
    5.4641   -5.0000    0.0000 C   0  0  0  0  0  0  0  0  0  0  0  0
    5.4641   -4.0000    0.0000 N   0  0  0  0  0  0  0  0  0  0  0  0
  1  2  2  0  0  0  0
  2  3  1  0  0  0  0
  3  4  1  0  0  0  0
  4  5  1  0  0  0  0
  5  6  2  0  0  0  0
  5  7  1  0  0  0  0
  7 21  1  0  0  0  0
  7  8  2  0  0  0  0
  8  9  1  0  0  0  0
  8 10  1  0  0  0  0
 10 11  2  0  0  0  0
 11 15  1  0  0  0  0
 11 12  1  0  0  0  0
 12 13  1  0  0  0  0
 12 21  2  0  0  0  0
 13 14  2  0  0  0  0
 14 15  1  0  0  0  0
 15 16  1  0  0  0  0
 16 17  1  0  0  0  0
 17 18  1  0  0  0  0
 18 19  1  0  0  0  0
 19 20  1  0  0  0  0
 21 22  1  0  0  0  0
M  END
>  <Code> (106)
CHEMBL87251

>  <Mol_ID> (106)
106

>  <Levels> (106)
low

$$$$
CHEMBL204081
IT_Microcosm_v7.2

 20 22  0  0  0  0  0  0  0  0999 V2000
    4.8255   -2.0000    0.0000 O   0  0  0  0  0  0  0  0  0  0  0  0
    5.5687   -2.6692    0.0000 C   0  0  0  0  0  0  0  0  0  0  0  0
    6.5468   -2.4613    0.0000 N   0  0  0  0  0  0  0  0  0  0  0  0
    7.0468   -3.3273    0.0000 C   0  0  0  0  0  0  0  0  0  0  0  0
    8.0413   -3.4318    0.0000 N   0  0  0  0  0  0  0  0  0  0  0  0
    8.5670   -2.5811    0.0000 C   0  0  0  0  0  0  0  0  0  0  0  0
    9.5599   -2.4617    0.0000 C   0  0  0  0  0  0  0  0  0  0  0  0
   10.2723   -3.1635    0.0000 C   0  0  0  0  0  0  0  0  0  0  0  0
   10.1677   -4.1581    0.0000 C   0  0  0  0  0  0  0  0  0  0  0  0
    9.3250   -4.6964    0.0000 C   0  0  0  0  0  0  0  0  0  0  0  0
    8.3787   -4.3732    0.0000 C   0  0  0  0  0  0  0  0  0  0  0  0
    6.3777   -4.0704    0.0000 C   0  0  0  0  0  0  0  0  0  0  0  0
    5.4642   -3.6637    0.0000 N   0  0  0  0  0  0  0  0  0  0  0  0
    4.5981   -4.1637    0.0000 C   0  0  0  0  0  0  0  0  0  0  0  0
    4.5981   -5.1637    0.0000 C   0  0  0  0  0  0  0  0  0  0  0  0
    3.7321   -5.6637    0.0000 C   0  0  0  0  0  0  0  0  0  0  0  0
    2.8661   -5.1637    0.0000 C   0  0  0  0  0  0  0  0  0  0  0  0
    2.0000   -5.6637    0.0000 Cl  0  0  0  0  0  0  0  0  0  0  0  0
    2.8661   -4.1637    0.0000 C   0  0  0  0  0  0  0  0  0  0  0  0
    3.7321   -3.6637    0.0000 C   0  0  0  0  0  0  0  0  0  0  0  0
  1  2  2  0  0  0  0
  2 13  1  0  0  0  0
  2  3  1  0  0  0  0
  3  4  2  0  0  0  0
  4  5  1  0  0  0  0
  4 12  1  0  0  0  0
  5 11  1  0  0  0  0
  5  6  1  0  0  0  0
  6  7  1  0  0  0  0
  7  8  1  0  0  0  0
  8  9  1  0  0  0  0
  9 10  1  0  0  0  0
 10 11  1  0  0  0  0
 12 13  1  0  0  0  0
 13 14  1  0  0  0  0
 14 20  1  0  0  0  0
 14 15  2  0  0  0  0
 15 16  1  0  0  0  0
 16 17  2  0  0  0  0
 17 18  1  0  0  0  0
 17 19  1  0  0  0  0
 19 20  2  0  0  0  0
M  END
>  <Code> (107)
CHEMBL204081

>  <Mol_ID> (107)
107

>  <Levels> (107)
low

$$$$
CHEMBL204748
IT_Microcosm_v7.2

 21 23  0  0  0  0  0  0  0  0999 V2000
    4.5981   -5.6160    0.0000 C   0  0  0  0  0  0  0  0  0  0  0  0
    4.5981   -4.6160    0.0000 N   0  0  0  0  0  0  0  0  0  0  0  0
    5.4642   -4.1160    0.0000 C   0  0  0  0  0  0  0  0  0  0  0  0
    5.5687   -3.1215    0.0000 N   0  0  0  0  0  0  0  0  0  0  0  0
    6.5468   -2.9136    0.0000 C   0  0  0  0  0  0  0  0  0  0  0  0
    6.9536   -2.0000    0.0000 O   0  0  0  0  0  0  0  0  0  0  0  0
    7.0468   -3.7796    0.0000 N   0  0  0  0  0  0  0  0  0  0  0  0
    8.0413   -3.8841    0.0000 C   0  0  0  0  0  0  0  0  0  0  0  0
    8.6291   -3.0751    0.0000 C   0  0  0  0  0  0  0  0  0  0  0  0
    9.6237   -3.1796    0.0000 C   0  0  0  0  0  0  0  0  0  0  0  0
   10.0304   -4.0932    0.0000 C   0  0  0  0  0  0  0  0  0  0  0  0
   11.0249   -4.1977    0.0000 Cl  0  0  0  0  0  0  0  0  0  0  0  0
    9.4426   -4.9022    0.0000 C   0  0  0  0  0  0  0  0  0  0  0  0
    8.4481   -4.7977    0.0000 C   0  0  0  0  0  0  0  0  0  0  0  0
    6.3777   -4.5227    0.0000 C   0  0  0  0  0  0  0  0  0  0  0  0
    3.7321   -4.1160    0.0000 C   0  0  0  0  0  0  0  0  0  0  0  0
    2.8661   -4.6160    0.0000 C   0  0  0  0  0  0  0  0  0  0  0  0
    2.0000   -4.1160    0.0000 C   0  0  0  0  0  0  0  0  0  0  0  0
    2.0000   -3.1160    0.0000 C   0  0  0  0  0  0  0  0  0  0  0  0
    2.8661   -2.6160    0.0000 C   0  0  0  0  0  0  0  0  0  0  0  0
    3.7321   -3.1160    0.0000 C   0  0  0  0  0  0  0  0  0  0  0  0
  1  2  1  0  0  0  0
  2  3  1  0  0  0  0
  2 16  1  0  0  0  0
  3 15  1  0  0  0  0
  3  4  2  0  0  0  0
  4  5  1  0  0  0  0
  5  6  2  0  0  0  0
  5  7  1  0  0  0  0
  7  8  1  0  0  0  0
  7 15  1  0  0  0  0
  8 14  1  0  0  0  0
  8  9  2  0  0  0  0
  9 10  1  0  0  0  0
 10 11  2  0  0  0  0
 11 12  1  0  0  0  0
 11 13  1  0  0  0  0
 13 14  2  0  0  0  0
 16 21  1  0  0  0  0
 16 17  1  0  0  0  0
 17 18  1  0  0  0  0
 18 19  1  0  0  0  0
 19 20  1  0  0  0  0
 20 21  1  0  0  0  0
M  END
>  <Code> (108)
CHEMBL204748

>  <Mol_ID> (108)
108

>  <Levels> (108)
low

$$$$
CHEMBL206675
IT_Microcosm_v7.2

 20 22  0  0  1  0  0  0  0  0999 V2000
    4.5980   -2.0000    0.0000 C   0  0  0  0  0  0  0  0  0  0  0  0
    4.5980   -3.0000    0.0000 C   0  0  3  0  0  0  0  0  0  0  0  0
    3.7320   -3.5000    0.0000 C   0  0  0  0  0  0  0  0  0  0  0  0
    3.7320   -4.5000    0.0000 C   0  0  0  0  0  0  0  0  0  0  0  0
    2.8660   -5.0000    0.0000 C   0  0  0  0  0  0  0  0  0  0  0  0
    2.0000   -4.5000    0.0000 C   0  0  0  0  0  0  0  0  0  0  0  0
    2.0000   -3.5000    0.0000 C   0  0  0  0  0  0  0  0  0  0  0  0
    2.8660   -3.0000    0.0000 C   0  0  0  0  0  0  0  0  0  0  0  0
    5.4641   -3.5000    0.0000 N   0  0  0  0  0  0  0  0  0  0  0  0
    6.3776   -3.0932    0.0000 C   0  0  0  0  0  0  0  0  0  0  0  0
    7.0467   -3.8364    0.0000 C   0  0  0  0  0  0  0  0  0  0  0  0
    8.0413   -3.7319    0.0000 N   0  0  0  0  0  0  0  0  0  0  0  0
    8.4480   -2.8183    0.0000 C   0  0  0  0  0  0  0  0  0  0  0  0
    9.4425   -2.7138    0.0000 C   0  0  0  0  0  0  0  0  0  0  0  0
   10.0303   -3.5228    0.0000 O   0  0  0  0  0  0  0  0  0  0  0  0
    9.6236   -4.4363    0.0000 C   0  0  0  0  0  0  0  0  0  0  0  0
    8.6291   -4.5409    0.0000 C   0  0  0  0  0  0  0  0  0  0  0  0
    6.5467   -4.7024    0.0000 N   0  0  0  0  0  0  0  0  0  0  0  0
    5.5686   -4.4945    0.0000 C   0  0  0  0  0  0  0  0  0  0  0  0
    4.8255   -5.1636    0.0000 O   0  0  0  0  0  0  0  0  0  0  0  0
  1  2  1  0  0  0  0
  2  3  1  0  0  0  0
  2  9  1  0  0  0  0
  3  8  1  0  0  0  0
  3  4  2  0  0  0  0
  4  5  1  0  0  0  0
  5  6  2  0  0  0  0
  6  7  1  0  0  0  0
  7  8  2  0  0  0  0
  9 19  1  0  0  0  0
  9 10  1  0  0  0  0
 10 11  1  0  0  0  0
 11 12  1  0  0  0  0
 11 18  2  0  0  0  0
 12 17  1  0  0  0  0
 12 13  1  0  0  0  0
 13 14  1  0  0  0  0
 14 15  1  0  0  0  0
 15 16  1  0  0  0  0
 16 17  1  0  0  0  0
 18 19  1  0  0  0  0
 19 20  2  0  0  0  0
M  END
>  <Code> (109)
CHEMBL206675

>  <Mol_ID> (109)
109

>  <Levels> (109)
low

$$$$
CHEMBL204027
IT_Microcosm_v7.2

 20 22  0  0  0  0  0  0  0  0999 V2000
   10.7466   -3.3887    0.0000 C   0  0  0  0  0  0  0  0  0  0  0  0
   10.1589   -4.1977    0.0000 O   0  0  0  0  0  0  0  0  0  0  0  0
    9.1643   -4.0931    0.0000 C   0  0  0  0  0  0  0  0  0  0  0  0
    8.5766   -4.9022    0.0000 C   0  0  0  0  0  0  0  0  0  0  0  0
    7.5820   -4.7976    0.0000 C   0  0  0  0  0  0  0  0  0  0  0  0
    7.1753   -3.8841    0.0000 C   0  0  0  0  0  0  0  0  0  0  0  0
    6.1808   -3.7796    0.0000 N   0  0  0  0  0  0  0  0  0  0  0  0
    5.5116   -4.5227    0.0000 C   0  0  0  0  0  0  0  0  0  0  0  0
    4.5981   -4.1160    0.0000 C   0  0  0  0  0  0  0  0  0  0  0  0
    3.7321   -4.6160    0.0000 N   0  0  0  0  0  0  0  0  0  0  0  0
    3.7321   -5.6160    0.0000 C   0  0  0  0  0  0  0  0  0  0  0  0
    2.8660   -6.1160    0.0000 C   0  0  0  0  0  0  0  0  0  0  0  0
    2.0000   -5.6160    0.0000 N   0  0  0  0  0  0  0  0  0  0  0  0
    2.0000   -4.6160    0.0000 C   0  0  0  0  0  0  0  0  0  0  0  0
    2.8660   -4.1160    0.0000 C   0  0  0  0  0  0  0  0  0  0  0  0
    4.7026   -3.1214    0.0000 N   0  0  0  0  0  0  0  0  0  0  0  0
    5.6808   -2.9135    0.0000 C   0  0  0  0  0  0  0  0  0  0  0  0
    6.0875   -2.0000    0.0000 O   0  0  0  0  0  0  0  0  0  0  0  0
    7.7631   -3.0751    0.0000 C   0  0  0  0  0  0  0  0  0  0  0  0
    8.7576   -3.1796    0.0000 C   0  0  0  0  0  0  0  0  0  0  0  0
  1  2  1  0  0  0  0
  2  3  1  0  0  0  0
  3 20  1  0  0  0  0
  3  4  2  0  0  0  0
  4  5  1  0  0  0  0
  5  6  2  0  0  0  0
  6  7  1  0  0  0  0
  6 19  1  0  0  0  0
  7 17  1  0  0  0  0
  7  8  1  0  0  0  0
  8  9  1  0  0  0  0
  9 10  1  0  0  0  0
  9 16  2  0  0  0  0
 10 15  1  0  0  0  0
 10 11  1  0  0  0  0
 11 12  1  0  0  0  0
 12 13  1  0  0  0  0
 13 14  1  0  0  0  0
 14 15  1  0  0  0  0
 16 17  1  0  0  0  0
 17 18  2  0  0  0  0
 19 20  2  0  0  0  0
M  END
>  <Code> (110)
CHEMBL204027

>  <Mol_ID> (110)
110

>  <Levels> (110)
low

$$$$
CHEMBL383066
IT_Microcosm_v7.2

 19 21  0  0  0  0  0  0  0  0999 V2000
    4.8255   -2.0000    0.0000 O   0  0  0  0  0  0  0  0  0  0  0  0
    5.5687   -2.6692    0.0000 C   0  0  0  0  0  0  0  0  0  0  0  0
    6.5468   -2.4613    0.0000 N   0  0  0  0  0  0  0  0  0  0  0  0
    7.0468   -3.3273    0.0000 C   0  0  0  0  0  0  0  0  0  0  0  0
    8.0413   -3.4318    0.0000 N   0  0  0  0  0  0  0  0  0  0  0  0
    8.6291   -2.6228    0.0000 C   0  0  0  0  0  0  0  0  0  0  0  0
    9.6237   -2.7273    0.0000 C   0  0  0  0  0  0  0  0  0  0  0  0
   10.0304   -3.6409    0.0000 O   0  0  0  0  0  0  0  0  0  0  0  0
    9.4426   -4.4499    0.0000 C   0  0  0  0  0  0  0  0  0  0  0  0
    8.4481   -4.3454    0.0000 C   0  0  0  0  0  0  0  0  0  0  0  0
    6.3777   -4.0704    0.0000 C   0  0  0  0  0  0  0  0  0  0  0  0
    5.4642   -3.6637    0.0000 N   0  0  0  0  0  0  0  0  0  0  0  0
    4.5981   -4.1637    0.0000 C   0  0  0  0  0  0  0  0  0  0  0  0
    4.5981   -5.1637    0.0000 C   0  0  0  0  0  0  0  0  0  0  0  0
    3.7321   -5.6637    0.0000 C   0  0  0  0  0  0  0  0  0  0  0  0
    2.8661   -5.1637    0.0000 C   0  0  0  0  0  0  0  0  0  0  0  0
    2.8661   -4.1637    0.0000 C   0  0  0  0  0  0  0  0  0  0  0  0
    2.0000   -3.6637    0.0000 Cl  0  0  0  0  0  0  0  0  0  0  0  0
    3.7321   -3.6637    0.0000 C   0  0  0  0  0  0  0  0  0  0  0  0
  1  2  2  0  0  0  0
  2 12  1  0  0  0  0
  2  3  1  0  0  0  0
  3  4  2  0  0  0  0
  4  5  1  0  0  0  0
  4 11  1  0  0  0  0
  5 10  1  0  0  0  0
  5  6  1  0  0  0  0
  6  7  1  0  0  0  0
  7  8  1  0  0  0  0
  8  9  1  0  0  0  0
  9 10  1  0  0  0  0
 11 12  1  0  0  0  0
 12 13  1  0  0  0  0
 13 19  1  0  0  0  0
 13 14  2  0  0  0  0
 14 15  1  0  0  0  0
 15 16  2  0  0  0  0
 16 17  1  0  0  0  0
 17 18  1  0  0  0  0
 17 19  2  0  0  0  0
M  END
>  <Code> (111)
CHEMBL383066

>  <Mol_ID> (111)
111

>  <Levels> (111)
low

$$$$
CHEMBL203708
IT_Microcosm_v7.2

 19 21  0  0  0  0  0  0  0  0999 V2000
    7.2049   -4.4499    0.0000 O   0  0  0  0  0  0  0  0  0  0  0  0
    6.4617   -3.7807    0.0000 C   0  0  0  0  0  0  0  0  0  0  0  0
    5.4836   -3.9886    0.0000 N   0  0  0  0  0  0  0  0  0  0  0  0
    4.9836   -3.1226    0.0000 C   0  0  0  0  0  0  0  0  0  0  0  0
    3.9891   -3.0181    0.0000 N   0  0  0  0  0  0  0  0  0  0  0  0
    3.4013   -3.8271    0.0000 C   0  0  0  0  0  0  0  0  0  0  0  0
    2.4067   -3.7226    0.0000 C   0  0  0  0  0  0  0  0  0  0  0  0
    2.0000   -2.8090    0.0000 O   0  0  0  0  0  0  0  0  0  0  0  0
    2.5878   -2.0000    0.0000 C   0  0  0  0  0  0  0  0  0  0  0  0
    3.5823   -2.1045    0.0000 C   0  0  0  0  0  0  0  0  0  0  0  0
    5.6527   -2.3795    0.0000 C   0  0  0  0  0  0  0  0  0  0  0  0
    6.5662   -2.7862    0.0000 N   0  0  0  0  0  0  0  0  0  0  0  0
    7.4323   -2.2862    0.0000 C   0  0  0  0  0  0  0  0  0  0  0  0
    8.2983   -2.7862    0.0000 C   0  0  0  0  0  0  0  0  0  0  0  0
    9.1643   -2.2862    0.0000 C   0  0  0  0  0  0  0  0  0  0  0  0
   10.0304   -2.7862    0.0000 C   0  0  0  0  0  0  0  0  0  0  0  0
   10.0304   -3.7862    0.0000 C   0  0  0  0  0  0  0  0  0  0  0  0
    9.1643   -4.2862    0.0000 C   0  0  0  0  0  0  0  0  0  0  0  0
    8.2983   -3.7862    0.0000 C   0  0  0  0  0  0  0  0  0  0  0  0
  1  2  2  0  0  0  0
  2 12  1  0  0  0  0
  2  3  1  0  0  0  0
  3  4  2  0  0  0  0
  4  5  1  0  0  0  0
  4 11  1  0  0  0  0
  5 10  1  0  0  0  0
  5  6  1  0  0  0  0
  6  7  1  0  0  0  0
  7  8  1  0  0  0  0
  8  9  1  0  0  0  0
  9 10  1  0  0  0  0
 11 12  1  0  0  0  0
 12 13  1  0  0  0  0
 13 14  1  0  0  0  0
 14 19  1  0  0  0  0
 14 15  2  0  0  0  0
 15 16  1  0  0  0  0
 16 17  2  0  0  0  0
 17 18  1  0  0  0  0
 18 19  2  0  0  0  0
M  END
>  <Code> (112)
CHEMBL203708

>  <Mol_ID> (112)
112

>  <Levels> (112)
low

$$$$
CHEMBL101817
IT_Microcosm_v7.2

 27 31  0  0  0  0  0  0  0  0999 V2000
    5.4642   -9.5000    0.0000 O   0  0  0  0  0  0  0  0  0  0  0  0
    5.4642   -8.5000    0.0000 C   0  0  0  0  0  0  0  0  0  0  0  0
    4.5981   -8.0000    0.0000 N   0  0  0  0  0  0  0  0  0  0  0  0
    4.5981   -7.0000    0.0000 C   0  0  0  0  0  0  0  0  0  0  0  0
    5.4642   -6.5000    0.0000 C   0  0  0  0  0  0  0  0  0  0  0  0
    6.3302   -7.0000    0.0000 C   0  0  0  0  0  0  0  0  0  0  0  0
    7.2812   -6.6910    0.0000 N   0  0  0  0  0  0  0  0  0  0  0  0
    7.8690   -7.5000    0.0000 C   0  0  0  0  0  0  0  0  0  0  0  0
    8.8690   -7.5000    0.0000 C   0  0  0  0  0  0  0  0  0  0  0  0
    9.4568   -6.6910    0.0000 C   0  0  0  0  0  0  0  0  0  0  0  0
   10.4079   -7.0000    0.0000 C   0  0  0  0  0  0  0  0  0  0  0  0
   10.4079   -8.0000    0.0000 C   0  0  0  0  0  0  0  0  0  0  0  0
    9.4568   -8.3090    0.0000 N   0  0  0  0  0  0  0  0  0  0  0  0
    9.1478   -9.2601    0.0000 H   0  0  0  0  0  0  0  0  0  0  0  0
    7.2812   -8.3090    0.0000 N   0  0  0  0  0  0  0  0  0  0  0  0
    6.3302   -8.0000    0.0000 N   0  0  0  0  0  0  0  0  0  0  0  0
    5.4642   -5.5000    0.0000 C   0  0  0  0  0  0  0  0  0  0  0  0
    4.5981   -5.0000    0.0000 N   0  0  0  0  0  0  0  0  0  0  0  0
    4.5981   -4.0000    0.0000 C   0  0  0  0  0  0  0  0  0  0  0  0
    3.7321   -3.5000    0.0000 C   0  0  0  0  0  0  0  0  0  0  0  0
    2.8661   -4.0000    0.0000 C   0  0  0  0  0  0  0  0  0  0  0  0
    2.0000   -3.5000    0.0000 C   0  0  0  0  0  0  0  0  0  0  0  0
    2.0000   -2.5000    0.0000 C   0  0  0  0  0  0  0  0  0  0  0  0
    2.8661   -2.0000    0.0000 C   0  0  0  0  0  0  0  0  0  0  0  0
    3.7321   -2.5000    0.0000 C   0  0  0  0  0  0  0  0  0  0  0  0
    3.7321   -5.5000    0.0000 C   0  0  0  0  0  0  0  0  0  0  0  0
    3.7321   -6.5000    0.0000 C   0  0  0  0  0  0  0  0  0  0  0  0
  1  2  1  0  0  0  0
  2 16  1  0  0  0  0
  2  3  2  0  0  0  0
  3  4  1  0  0  0  0
  4 27  1  0  0  0  0
  4  5  2  0  0  0  0
  5  6  1  0  0  0  0
  5 17  1  0  0  0  0
  6 16  1  0  0  0  0
  6  7  2  0  0  0  0
  7  8  1  0  0  0  0
  8  9  1  0  0  0  0
  8 15  2  0  0  0  0
  9 13  1  0  0  0  0
  9 10  2  0  0  0  0
 10 11  1  0  0  0  0
 11 12  2  0  0  0  0
 12 13  1  0  0  0  0
 13 14  1  0  0  0  0
 15 16  1  0  0  0  0
 17 18  1  0  0  0  0
 18 19  1  0  0  0  0
 18 26  1  0  0  0  0
 19 20  1  0  0  0  0
 20 25  1  0  0  0  0
 20 21  2  0  0  0  0
 21 22  1  0  0  0  0
 22 23  2  0  0  0  0
 23 24  1  0  0  0  0
 24 25  2  0  0  0  0
 26 27  1  0  0  0  0
M  END
>  <Code> (113)
CHEMBL101817

>  <Mol_ID> (113)
113

>  <Levels> (113)
low

$$$$
CHEMBL82817
IT_Microcosm_v7.2

 22 23  0  0  0  0  0  0  0  0999 V2000
    9.6586   -2.7432    0.0000 C   0  0  0  0  0  0  0  0  0  0  0  0
    8.9895   -2.0000    0.0000 C   0  0  0  0  0  0  0  0  0  0  0  0
    8.0113   -2.2080    0.0000 C   0  0  0  0  0  0  0  0  0  0  0  0
    7.7023   -3.1590    0.0000 C   0  0  0  0  0  0  0  0  0  0  0  0
    6.7242   -3.3669    0.0000 C   0  0  0  0  0  0  0  0  0  0  0  0
    6.4152   -4.3180    0.0000 N   0  0  0  0  0  0  0  0  0  0  0  0
    7.0029   -5.1270    0.0000 N   0  0  0  0  0  0  0  0  0  0  0  0
    6.4152   -5.9360    0.0000 C   0  0  0  0  0  0  0  0  0  0  0  0
    5.4641   -5.6270    0.0000 C   0  0  0  0  0  0  0  0  0  0  0  0
    4.5981   -6.1270    0.0000 C   0  0  0  0  0  0  0  0  0  0  0  0
    4.5981   -7.1270    0.0000 N   0  0  0  0  0  0  0  0  0  0  0  0
    3.7320   -5.6270    0.0000 C   0  0  0  0  0  0  0  0  0  0  0  0
    2.8660   -6.1270    0.0000 C   0  0  0  0  0  0  0  0  0  0  0  0
    2.0000   -5.6270    0.0000 O   0  0  0  0  0  0  0  0  0  0  0  0
    2.8660   -7.1270    0.0000 N   0  0  0  0  0  0  0  0  0  0  0  0
    2.0000   -7.6270    0.0000 C   0  0  0  0  0  0  0  0  0  0  0  0
    2.0000   -8.6270    0.0000 C   0  0  0  0  0  0  0  0  0  0  0  0
    3.7320   -7.6270    0.0000 C   0  0  0  0  0  0  0  0  0  0  0  0
    3.7320   -8.6270    0.0000 C   0  0  0  0  0  0  0  0  0  0  0  0
    3.7320   -4.6270    0.0000 C   0  0  0  0  0  0  0  0  0  0  0  0
    4.5981   -4.1270    0.0000 N   0  0  0  0  0  0  0  0  0  0  0  0
    5.4641   -4.6270    0.0000 C   0  0  0  0  0  0  0  0  0  0  0  0
  1  2  1  0  0  0  0
  2  3  1  0  0  0  0
  3  4  1  0  0  0  0
  4  5  1  0  0  0  0
  5  6  1  0  0  0  0
  6 22  1  0  0  0  0
  6  7  1  0  0  0  0
  7  8  2  0  0  0  0
  8  9  1  0  0  0  0
  9 22  1  0  0  0  0
  9 10  2  0  0  0  0
 10 11  1  0  0  0  0
 10 12  1  0  0  0  0
 12 13  1  0  0  0  0
 12 20  2  0  0  0  0
 13 14  2  0  0  0  0
 13 15  1  0  0  0  0
 15 16  1  0  0  0  0
 15 18  1  0  0  0  0
 16 17  1  0  0  0  0
 18 19  1  0  0  0  0
 20 21  1  0  0  0  0
 21 22  2  0  0  0  0
M  END
>  <Code> (114)
CHEMBL82817

>  <Mol_ID> (114)
114

>  <Levels> (114)
low

$$$$
CHEMBL348305
IT_Microcosm_v7.2

 16 18  0  0  0  0  0  0  0  0999 V2000
    2.8661   -6.5000    0.0000 N   0  0  0  0  0  0  0  0  0  0  0  0
    2.8661   -5.5000    0.0000 C   0  0  0  0  0  0  0  0  0  0  0  0
    2.0000   -5.0000    0.0000 C   0  0  0  0  0  0  0  0  0  0  0  0
    2.0000   -4.0000    0.0000 C   0  0  0  0  0  0  0  0  0  0  0  0
    2.8661   -3.5000    0.0000 C   0  0  0  0  0  0  0  0  0  0  0  0
    3.7321   -4.0000    0.0000 C   0  0  0  0  0  0  0  0  0  0  0  0
    4.5981   -3.5000    0.0000 C   0  0  0  0  0  0  0  0  0  0  0  0
    4.5981   -2.5000    0.0000 C   0  0  0  0  0  0  0  0  0  0  0  0
    5.4642   -2.0000    0.0000 C   0  0  0  0  0  0  0  0  0  0  0  0
    6.3302   -2.5000    0.0000 C   0  0  0  0  0  0  0  0  0  0  0  0
    7.2812   -2.1910    0.0000 N   0  0  0  0  0  0  0  0  0  0  0  0
    7.8690   -3.0000    0.0000 N   0  0  0  0  0  0  0  0  0  0  0  0
    7.2812   -3.8090    0.0000 C   0  0  0  0  0  0  0  0  0  0  0  0
    6.3302   -3.5000    0.0000 N   0  0  0  0  0  0  0  0  0  0  0  0
    5.4642   -4.0000    0.0000 N   0  0  0  0  0  0  0  0  0  0  0  0
    3.7321   -5.0000    0.0000 C   0  0  0  0  0  0  0  0  0  0  0  0
  1  2  1  0  0  0  0
  2 16  1  0  0  0  0
  2  3  2  0  0  0  0
  3  4  1  0  0  0  0
  4  5  2  0  0  0  0
  5  6  1  0  0  0  0
  6  7  1  0  0  0  0
  6 16  2  0  0  0  0
  7 15  2  0  0  0  0
  7  8  1  0  0  0  0
  8  9  2  0  0  0  0
  9 10  1  0  0  0  0
 10 14  1  0  0  0  0
 10 11  2  0  0  0  0
 11 12  1  0  0  0  0
 12 13  2  0  0  0  0
 13 14  1  0  0  0  0
 14 15  1  0  0  0  0
M  END
>  <Code> (115)
CHEMBL348305

>  <Mol_ID> (115)
115

>  <Levels> (115)
low

$$$$
CHEMBL3246237
IT_Microcosm_v7.2

 17 19  0  0  1  0  0  0  0  0999 V2000
    6.9783   -5.7812    0.0000 O   0  0  0  0  0  0  0  0  0  0  0  0
    6.3548   -4.9994    0.0000 C   0  0  0  0  0  0  0  0  0  0  0  0
    5.3799   -5.2219    0.0000 N   0  0  0  0  0  0  0  0  0  0  0  0
    4.5981   -4.5984    0.0000 C   0  0  0  0  0  0  0  0  0  0  0  0
    3.7320   -5.0984    0.0000 C   0  0  0  0  0  0  0  0  0  0  0  0
    2.8660   -4.5984    0.0000 C   0  0  0  0  0  0  0  0  0  0  0  0
    2.8660   -3.5984    0.0000 C   0  0  0  0  0  0  0  0  0  0  0  0
    2.0000   -3.0984    0.0000 F   0  0  0  0  0  0  0  0  0  0  0  0
    3.7320   -3.0984    0.0000 C   0  0  0  0  0  0  0  0  0  0  0  0
    4.5981   -3.5984    0.0000 C   0  0  0  0  0  0  0  0  0  0  0  0
    5.3799   -2.9749    0.0000 C   0  0  0  0  0  0  0  0  0  0  0  0
    5.1574   -2.0000    0.0000 O   0  0  0  0  0  0  0  0  0  0  0  0
    6.3548   -3.1974    0.0000 N   0  0  0  0  0  0  0  0  0  0  0  0
    7.0776   -2.5064    0.0000 C   0  0  0  0  0  0  0  0  0  0  0  0
    7.9582   -2.9802    0.0000 C   0  0  0  0  0  0  0  0  0  0  0  0
    7.7796   -3.9642    0.0000 C   0  0  0  0  0  0  0  0  0  0  0  0
    6.7887   -4.0984    0.0000 C   0  0  3  0  0  0  0  0  0  0  0  0
  1  2  2  0  0  0  0
  2 17  1  0  0  0  0
  2  3  1  0  0  0  0
  3  4  1  0  0  0  0
  4 10  1  0  0  0  0
  4  5  2  0  0  0  0
  5  6  1  0  0  0  0
  6  7  2  0  0  0  0
  7  8  1  0  0  0  0
  7  9  1  0  0  0  0
  9 10  2  0  0  0  0
 10 11  1  0  0  0  0
 11 12  2  0  0  0  0
 11 13  1  0  0  0  0
 13 17  1  0  0  0  0
 13 14  1  0  0  0  0
 14 15  1  0  0  0  0
 15 16  1  0  0  0  0
 16 17  1  0  0  0  0
M  END
>  <Code> (116)
CHEMBL3246237

>  <Mol_ID> (116)
116

>  <Levels> (116)
low

$$$$
CHEMBL383680
IT_Microcosm_v7.2

 20 22  0  0  0  0  0  0  0  0999 V2000
    4.8255   -2.0000    0.0000 O   0  0  0  0  0  0  0  0  0  0  0  0
    5.5687   -2.6692    0.0000 C   0  0  0  0  0  0  0  0  0  0  0  0
    6.5468   -2.4613    0.0000 C   0  0  0  0  0  0  0  0  0  0  0  0
    7.0468   -3.3273    0.0000 C   0  0  0  0  0  0  0  0  0  0  0  0
    8.0413   -3.4318    0.0000 N   0  0  0  0  0  0  0  0  0  0  0  0
    8.6291   -2.6228    0.0000 C   0  0  0  0  0  0  0  0  0  0  0  0
    9.6237   -2.7273    0.0000 C   0  0  0  0  0  0  0  0  0  0  0  0
   10.0304   -3.6409    0.0000 O   0  0  0  0  0  0  0  0  0  0  0  0
    9.4426   -4.4499    0.0000 C   0  0  0  0  0  0  0  0  0  0  0  0
    8.4481   -4.3454    0.0000 C   0  0  0  0  0  0  0  0  0  0  0  0
    6.3777   -4.0704    0.0000 C   0  0  0  0  0  0  0  0  0  0  0  0
    6.5856   -5.0486    0.0000 O   0  0  0  0  0  0  0  0  0  0  0  0
    5.4642   -3.6637    0.0000 N   0  0  0  0  0  0  0  0  0  0  0  0
    4.5981   -4.1637    0.0000 C   0  0  0  0  0  0  0  0  0  0  0  0
    4.5981   -5.1637    0.0000 C   0  0  0  0  0  0  0  0  0  0  0  0
    3.7321   -5.6637    0.0000 C   0  0  0  0  0  0  0  0  0  0  0  0
    2.8661   -5.1637    0.0000 C   0  0  0  0  0  0  0  0  0  0  0  0
    2.0000   -5.6637    0.0000 F   0  0  0  0  0  0  0  0  0  0  0  0
    2.8661   -4.1637    0.0000 C   0  0  0  0  0  0  0  0  0  0  0  0
    3.7321   -3.6637    0.0000 C   0  0  0  0  0  0  0  0  0  0  0  0
  1  2  2  0  0  0  0
  2 13  1  0  0  0  0
  2  3  1  0  0  0  0
  3  4  2  0  0  0  0
  4  5  1  0  0  0  0
  4 11  1  0  0  0  0
  5 10  1  0  0  0  0
  5  6  1  0  0  0  0
  6  7  1  0  0  0  0
  7  8  1  0  0  0  0
  8  9  1  0  0  0  0
  9 10  1  0  0  0  0
 11 12  2  0  0  0  0
 11 13  1  0  0  0  0
 13 14  1  0  0  0  0
 14 20  1  0  0  0  0
 14 15  2  0  0  0  0
 15 16  1  0  0  0  0
 16 17  2  0  0  0  0
 17 18  1  0  0  0  0
 17 19  1  0  0  0  0
 19 20  2  0  0  0  0
M  END
>  <Code> (117)
CHEMBL383680

>  <Mol_ID> (117)
117

>  <Levels> (117)
low

$$$$
CHEMBL440575
IT_Microcosm_v7.2

 20 22  0  0  0  0  0  0  0  0999 V2000
    6.0875   -6.1160    0.0000 O   0  0  0  0  0  0  0  0  0  0  0  0
    5.6808   -5.2024    0.0000 C   0  0  0  0  0  0  0  0  0  0  0  0
    4.7026   -4.9945    0.0000 N   0  0  0  0  0  0  0  0  0  0  0  0
    4.5981   -4.0000    0.0000 C   0  0  0  0  0  0  0  0  0  0  0  0
    3.7321   -3.5000    0.0000 N   0  0  0  0  0  0  0  0  0  0  0  0
    2.8661   -4.0000    0.0000 C   0  0  0  0  0  0  0  0  0  0  0  0
    2.0000   -3.5000    0.0000 C   0  0  0  0  0  0  0  0  0  0  0  0
    2.0000   -2.5000    0.0000 O   0  0  0  0  0  0  0  0  0  0  0  0
    2.8661   -2.0000    0.0000 C   0  0  0  0  0  0  0  0  0  0  0  0
    3.7321   -2.5000    0.0000 C   0  0  0  0  0  0  0  0  0  0  0  0
    5.5117   -3.5933    0.0000 C   0  0  0  0  0  0  0  0  0  0  0  0
    6.1808   -4.3364    0.0000 N   0  0  0  0  0  0  0  0  0  0  0  0
    7.1753   -4.2319    0.0000 C   0  0  0  0  0  0  0  0  0  0  0  0
    7.5821   -3.3183    0.0000 C   0  0  0  0  0  0  0  0  0  0  0  0
    8.5766   -3.2138    0.0000 C   0  0  0  0  0  0  0  0  0  0  0  0
    9.1644   -4.0228    0.0000 C   0  0  0  0  0  0  0  0  0  0  0  0
   10.1589   -3.9183    0.0000 Cl  0  0  0  0  0  0  0  0  0  0  0  0
    8.7576   -4.9364    0.0000 C   0  0  0  0  0  0  0  0  0  0  0  0
    9.3454   -5.7454    0.0000 Cl  0  0  0  0  0  0  0  0  0  0  0  0
    7.7631   -5.0409    0.0000 C   0  0  0  0  0  0  0  0  0  0  0  0
  1  2  2  0  0  0  0
  2 12  1  0  0  0  0
  2  3  1  0  0  0  0
  3  4  2  0  0  0  0
  4  5  1  0  0  0  0
  4 11  1  0  0  0  0
  5 10  1  0  0  0  0
  5  6  1  0  0  0  0
  6  7  1  0  0  0  0
  7  8  1  0  0  0  0
  8  9  1  0  0  0  0
  9 10  1  0  0  0  0
 11 12  1  0  0  0  0
 12 13  1  0  0  0  0
 13 20  1  0  0  0  0
 13 14  2  0  0  0  0
 14 15  1  0  0  0  0
 15 16  2  0  0  0  0
 16 17  1  0  0  0  0
 16 18  1  0  0  0  0
 18 19  1  0  0  0  0
 18 20  2  0  0  0  0
M  END
>  <Code> (118)
CHEMBL440575

>  <Mol_ID> (118)
118

>  <Levels> (118)
low

$$$$
CHEMBL442753
IT_Microcosm_v7.2

 21 23  0  0  0  0  0  0  0  0999 V2000
    2.0000   -3.4169    0.0000 C   0  0  0  0  0  0  0  0  0  0  0  0
    2.8911   -2.9629    0.0000 C   0  0  0  0  0  0  0  0  0  0  0  0
    3.7297   -3.5075    0.0000 C   0  0  0  0  0  0  0  0  0  0  0  0
    4.6207   -3.0535    0.0000 C   0  0  0  0  0  0  0  0  0  0  0  0
    5.4594   -3.5981    0.0000 C   0  0  0  0  0  0  0  0  0  0  0  0
    6.3504   -3.1442    0.0000 N   0  0  0  0  0  0  0  0  0  0  0  0
    6.5068   -2.1565    0.0000 N   0  0  0  0  0  0  0  0  0  0  0  0
    7.4945   -2.0000    0.0000 C   0  0  0  0  0  0  0  0  0  0  0  0
    7.9485   -2.8910    0.0000 C   0  0  0  0  0  0  0  0  0  0  0  0
    8.9144   -3.1499    0.0000 C   0  0  0  0  0  0  0  0  0  0  0  0
    9.6216   -2.4428    0.0000 N   0  0  0  0  0  0  0  0  0  0  0  0
    9.1733   -4.1158    0.0000 C   0  0  0  0  0  0  0  0  0  0  0  0
   10.1392   -4.3746    0.0000 C   0  0  0  0  0  0  0  0  0  0  0  0
   10.3980   -5.3405    0.0000 O   0  0  0  0  0  0  0  0  0  0  0  0
   10.8463   -3.6675    0.0000 N   0  0  0  0  0  0  0  0  0  0  0  0
   10.8463   -2.6675    0.0000 C   0  0  0  0  0  0  0  0  0  0  0  0
   11.8463   -2.6675    0.0000 C   0  0  0  0  0  0  0  0  0  0  0  0
   11.8463   -3.6675    0.0000 C   0  0  0  0  0  0  0  0  0  0  0  0
    8.4662   -4.8229    0.0000 C   0  0  0  0  0  0  0  0  0  0  0  0
    7.5002   -4.5641    0.0000 N   0  0  0  0  0  0  0  0  0  0  0  0
    7.2414   -3.5981    0.0000 C   0  0  0  0  0  0  0  0  0  0  0  0
  1  2  1  0  0  0  0
  2  3  1  0  0  0  0
  3  4  1  0  0  0  0
  4  5  1  0  0  0  0
  5  6  1  0  0  0  0
  6 21  1  0  0  0  0
  6  7  1  0  0  0  0
  7  8  2  0  0  0  0
  8  9  1  0  0  0  0
  9 21  1  0  0  0  0
  9 10  2  0  0  0  0
 10 11  1  0  0  0  0
 10 12  1  0  0  0  0
 12 13  1  0  0  0  0
 12 19  2  0  0  0  0
 13 14  2  0  0  0  0
 13 15  1  0  0  0  0
 15 18  1  0  0  0  0
 15 16  1  0  0  0  0
 16 17  1  0  0  0  0
 17 18  1  0  0  0  0
 19 20  1  0  0  0  0
 20 21  2  0  0  0  0
M  END
>  <Code> (119)
CHEMBL442753

>  <Mol_ID> (119)
119

>  <Levels> (119)
low

$$$$
CHEMBL565423
IT_Microcosm_v7.2

 33 37  0  0  0  0  0  0  0  0999 V2000
   11.9792   -2.7193    0.0000 C   0  0  0  0  0  0  0  0  0  0  0  0
   11.1401   -3.2002    0.0000 O   0  0  0  0  0  0  0  0  0  0  0  0
   11.1371   -4.1674    0.0000 C   0  0  0  0  0  0  0  0  0  0  0  0
   11.9732   -4.6536    0.0000 C   0  0  0  0  0  0  0  0  0  0  0  0
   11.9702   -5.6207    0.0000 C   0  0  0  0  0  0  0  0  0  0  0  0
   11.1311   -6.1017    0.0000 C   0  0  0  0  0  0  0  0  0  0  0  0
   10.2950   -5.6156    0.0000 C   0  0  0  0  0  0  0  0  0  0  0  0
   10.2980   -4.6484    0.0000 C   0  0  0  0  0  0  0  0  0  0  0  0
    9.4619   -4.1622    0.0000 N   0  0  0  0  0  0  0  0  0  0  0  0
    8.5153   -4.3604    0.0000 C   0  0  0  0  0  0  0  0  0  0  0  0
    7.8703   -3.6396    0.0000 C   0  0  0  0  0  0  0  0  0  0  0  0
    8.1720   -2.7207    0.0000 N   0  0  0  0  0  0  0  0  0  0  0  0
    7.5271   -2.0000    0.0000 C   0  0  0  0  0  0  0  0  0  0  0  0
    6.5804   -2.1982    0.0000 C   0  0  0  0  0  0  0  0  0  0  0  0
    6.2787   -3.1171    0.0000 C   0  0  0  0  0  0  0  0  0  0  0  0
    5.4397   -3.5981    0.0000 N   0  0  0  0  0  0  0  0  0  0  0  0
    4.5925   -3.1089    0.0000 C   0  0  0  0  0  0  0  0  0  0  0  0
    3.7648   -3.5877    0.0000 C   0  0  0  0  0  0  0  0  0  0  0  0
    3.7589   -4.5549    0.0000 N   0  0  0  0  0  0  0  0  0  0  0  0
    3.7529   -5.5223    0.0000 C   0  0  0  0  0  0  0  0  0  0  0  0
    2.9057   -6.0114    0.0000 C   0  0  0  0  0  0  0  0  0  0  0  0
    2.0000   -5.4885    0.0000 O   0  0  0  0  0  0  0  0  0  0  0  0
    2.9057   -6.9897    0.0000 N   0  0  0  0  0  0  0  0  0  0  0  0
    2.0000   -7.5126    0.0000 C   0  0  0  0  0  0  0  0  0  0  0  0
    3.7529   -7.4788    0.0000 C   0  0  0  0  0  0  0  0  0  0  0  0
    3.7529   -8.5246    0.0000 O   0  0  0  0  0  0  0  0  0  0  0  0
    4.6001   -6.9897    0.0000 N   0  0  0  0  0  0  0  0  0  0  0  0
    5.5058   -7.5126    0.0000 C   0  0  0  0  0  0  0  0  0  0  0  0
    4.6001   -6.0114    0.0000 C   0  0  0  0  0  0  0  0  0  0  0  0
    5.4277   -5.5326    0.0000 N   0  0  0  0  0  0  0  0  0  0  0  0
    5.4337   -4.5652    0.0000 C   0  0  0  0  0  0  0  0  0  0  0  0
    9.1187   -2.5226    0.0000 C   0  0  0  0  0  0  0  0  0  0  0  0
    8.6947   -3.4671    0.0000 C   0  0  0  0  0  0  0  0  0  0  0  0
  1  2  1  0  0  0  0
  2  3  1  0  0  0  0
  3  8  1  0  0  0  0
  3  4  2  0  0  0  0
  4  5  1  0  0  0  0
  5  6  2  0  0  0  0
  6  7  1  0  0  0  0
  7  8  2  0  0  0  0
  8  9  1  0  0  0  0
  9 33  1  0  0  0  0
  9 10  1  0  0  0  0
 10 11  1  0  0  0  0
 11 12  1  0  0  0  0
 12 13  1  0  0  0  0
 12 32  1  0  0  0  0
 13 14  1  0  0  0  0
 14 15  1  0  0  0  0
 15 16  1  0  0  0  0
 16 31  1  0  0  0  0
 16 17  1  0  0  0  0
 17 18  2  0  0  0  0
 18 19  1  0  0  0  0
 19 31  1  0  0  0  0
 19 20  1  0  0  0  0
 20 29  2  0  0  0  0
 20 21  1  0  0  0  0
 21 22  2  0  0  0  0
 21 23  1  0  0  0  0
 23 24  1  0  0  0  0
 23 25  1  0  0  0  0
 25 26  2  0  0  0  0
 25 27  1  0  0  0  0
 27 28  1  0  0  0  0
 27 29  1  0  0  0  0
 29 30  1  0  0  0  0
 30 31  2  0  0  0  0
 32 33  1  0  0  0  0
M  END
>  <Code> (120)
CHEMBL565423

>  <Mol_ID> (120)
120

>  <Levels> (120)
low

$$$$
CHEMBL316194
IT_Microcosm_v7.2

 25 27  0  0  0  0  0  0  0  0999 V2000
   12.6569   -7.1907    0.0000 C   0  0  0  0  0  0  0  0  0  0  0  0
   12.9659   -6.2396    0.0000 C   0  0  0  0  0  0  0  0  0  0  0  0
   12.2968   -5.4965    0.0000 C   0  0  0  0  0  0  0  0  0  0  0  0
   11.3186   -5.7044    0.0000 C   0  0  0  0  0  0  0  0  0  0  0  0
   10.6495   -4.9612    0.0000 C   0  0  0  0  0  0  0  0  0  0  0  0
    9.6713   -5.1691    0.0000 N   0  0  0  0  0  0  0  0  0  0  0  0
    9.2646   -6.0827    0.0000 N   0  0  0  0  0  0  0  0  0  0  0  0
    8.2701   -5.9781    0.0000 C   0  0  0  0  0  0  0  0  0  0  0  0
    8.0622   -5.0000    0.0000 C   0  0  0  0  0  0  0  0  0  0  0  0
    7.1961   -4.5000    0.0000 C   0  0  0  0  0  0  0  0  0  0  0  0
    6.3301   -5.0000    0.0000 N   0  0  0  0  0  0  0  0  0  0  0  0
    7.1961   -3.5000    0.0000 C   0  0  0  0  0  0  0  0  0  0  0  0
    6.3301   -3.0000    0.0000 C   0  0  0  0  0  0  0  0  0  0  0  0
    6.3301   -2.0000    0.0000 O   0  0  0  0  0  0  0  0  0  0  0  0
    5.4641   -3.5000    0.0000 N   0  0  0  0  0  0  0  0  0  0  0  0
    4.5981   -3.0000    0.0000 C   0  0  0  0  0  0  0  0  0  0  0  0
    3.7320   -3.5000    0.0000 C   0  0  0  0  0  0  0  0  0  0  0  0
    3.7320   -4.5000    0.0000 C   0  0  0  0  0  0  0  0  0  0  0  0
    2.8660   -5.0000    0.0000 C   0  0  0  0  0  0  0  0  0  0  0  0
    2.0000   -4.5000    0.0000 C   0  0  0  0  0  0  0  0  0  0  0  0
    2.0000   -3.5000    0.0000 C   0  0  0  0  0  0  0  0  0  0  0  0
    2.8660   -3.0000    0.0000 C   0  0  0  0  0  0  0  0  0  0  0  0
    8.0622   -3.0000    0.0000 C   0  0  0  0  0  0  0  0  0  0  0  0
    8.9282   -3.5000    0.0000 N   0  0  0  0  0  0  0  0  0  0  0  0
    8.9282   -4.5000    0.0000 C   0  0  0  0  0  0  0  0  0  0  0  0
  1  2  1  0  0  0  0
  2  3  1  0  0  0  0
  3  4  1  0  0  0  0
  4  5  1  0  0  0  0
  5  6  1  0  0  0  0
  6 25  1  0  0  0  0
  6  7  1  0  0  0  0
  7  8  2  0  0  0  0
  8  9  1  0  0  0  0
  9 25  1  0  0  0  0
  9 10  2  0  0  0  0
 10 11  1  0  0  0  0
 10 12  1  0  0  0  0
 12 13  1  0  0  0  0
 12 23  2  0  0  0  0
 13 14  2  0  0  0  0
 13 15  1  0  0  0  0
 15 16  1  0  0  0  0
 16 17  1  0  0  0  0
 17 22  1  0  0  0  0
 17 18  2  0  0  0  0
 18 19  1  0  0  0  0
 19 20  2  0  0  0  0
 20 21  1  0  0  0  0
 21 22  2  0  0  0  0
 23 24  1  0  0  0  0
 24 25  2  0  0  0  0
M  END
>  <Code> (121)
CHEMBL316194

>  <Mol_ID> (121)
121

>  <Levels> (121)
low

$$$$
CHEMBL3246239
IT_Microcosm_v7.2

 16 18  0  0  1  0  0  0  0  0999 V2000
    2.9799   -2.0000    0.0000 O   0  0  0  0  0  0  0  0  0  0  0  0
    3.6034   -2.7818    0.0000 C   0  0  0  0  0  0  0  0  0  0  0  0
    4.5783   -2.5593    0.0000 N   0  0  0  0  0  0  0  0  0  0  0  0
    5.3601   -3.1828    0.0000 C   0  0  0  0  0  0  0  0  0  0  0  0
    6.2262   -2.6828    0.0000 C   0  0  0  0  0  0  0  0  0  0  0  0
    7.0922   -3.1828    0.0000 C   0  0  0  0  0  0  0  0  0  0  0  0
    7.0922   -4.1828    0.0000 C   0  0  0  0  0  0  0  0  0  0  0  0
    6.2262   -4.6828    0.0000 C   0  0  0  0  0  0  0  0  0  0  0  0
    5.3601   -4.1828    0.0000 C   0  0  0  0  0  0  0  0  0  0  0  0
    4.5783   -4.8063    0.0000 C   0  0  0  0  0  0  0  0  0  0  0  0
    4.8008   -5.7812    0.0000 O   0  0  0  0  0  0  0  0  0  0  0  0
    3.6034   -4.5838    0.0000 N   0  0  0  0  0  0  0  0  0  0  0  0
    2.8806   -5.2748    0.0000 C   0  0  0  0  0  0  0  0  0  0  0  0
    2.0000   -4.8010    0.0000 C   0  0  0  0  0  0  0  0  0  0  0  0
    2.1786   -3.8170    0.0000 C   0  0  0  0  0  0  0  0  0  0  0  0
    3.1695   -3.6828    0.0000 C   0  0  3  0  0  0  0  0  0  0  0  0
  1  2  2  0  0  0  0
  2 16  1  0  0  0  0
  2  3  1  0  0  0  0
  3  4  1  0  0  0  0
  4  9  1  0  0  0  0
  4  5  2  0  0  0  0
  5  6  1  0  0  0  0
  6  7  2  0  0  0  0
  7  8  1  0  0  0  0
  8  9  2  0  0  0  0
  9 10  1  0  0  0  0
 10 11  2  0  0  0  0
 10 12  1  0  0  0  0
 12 16  1  0  0  0  0
 12 13  1  0  0  0  0
 13 14  1  0  0  0  0
 14 15  1  0  0  0  0
 15 16  1  0  0  0  0
M  END
>  <Code> (122)
CHEMBL3246239

>  <Mol_ID> (122)
122

>  <Levels> (122)
low

$$$$
CHEMBL420053
IT_Microcosm_v7.2

 21 22  0  0  0  0  0  0  0  0999 V2000
   10.5246   -2.7432    0.0000 C   0  0  0  0  0  0  0  0  0  0  0  0
    9.8555   -2.0000    0.0000 C   0  0  0  0  0  0  0  0  0  0  0  0
    8.8773   -2.2080    0.0000 C   0  0  0  0  0  0  0  0  0  0  0  0
    8.5683   -3.1590    0.0000 C   0  0  0  0  0  0  0  0  0  0  0  0
    7.5902   -3.3669    0.0000 C   0  0  0  0  0  0  0  0  0  0  0  0
    7.2812   -4.3180    0.0000 N   0  0  0  0  0  0  0  0  0  0  0  0
    7.8689   -5.1270    0.0000 N   0  0  0  0  0  0  0  0  0  0  0  0
    7.2812   -5.9360    0.0000 C   0  0  0  0  0  0  0  0  0  0  0  0
    6.3301   -5.6270    0.0000 C   0  0  0  0  0  0  0  0  0  0  0  0
    5.4641   -6.1270    0.0000 C   0  0  0  0  0  0  0  0  0  0  0  0
    5.4641   -7.1270    0.0000 N   0  0  0  0  0  0  0  0  0  0  0  0
    4.5980   -5.6270    0.0000 C   0  0  0  0  0  0  0  0  0  0  0  0
    3.7320   -6.1270    0.0000 C   0  0  0  0  0  0  0  0  0  0  0  0
    2.8660   -5.6270    0.0000 O   0  0  0  0  0  0  0  0  0  0  0  0
    3.7320   -7.1270    0.0000 N   0  0  0  0  0  0  0  0  0  0  0  0
    2.8660   -7.6270    0.0000 C   0  0  0  0  0  0  0  0  0  0  0  0
    2.8660   -8.6270    0.0000 C   0  0  0  0  0  0  0  0  0  0  0  0
    2.0000   -9.1270    0.0000 C   0  0  0  0  0  0  0  0  0  0  0  0
    4.5980   -4.6270    0.0000 C   0  0  0  0  0  0  0  0  0  0  0  0
    5.4641   -4.1270    0.0000 N   0  0  0  0  0  0  0  0  0  0  0  0
    6.3301   -4.6270    0.0000 C   0  0  0  0  0  0  0  0  0  0  0  0
  1  2  1  0  0  0  0
  2  3  1  0  0  0  0
  3  4  1  0  0  0  0
  4  5  1  0  0  0  0
  5  6  1  0  0  0  0
  6 21  1  0  0  0  0
  6  7  1  0  0  0  0
  7  8  2  0  0  0  0
  8  9  1  0  0  0  0
  9 21  1  0  0  0  0
  9 10  2  0  0  0  0
 10 11  1  0  0  0  0
 10 12  1  0  0  0  0
 12 13  1  0  0  0  0
 12 19  2  0  0  0  0
 13 14  2  0  0  0  0
 13 15  1  0  0  0  0
 15 16  1  0  0  0  0
 16 17  1  0  0  0  0
 17 18  1  0  0  0  0
 19 20  1  0  0  0  0
 20 21  2  0  0  0  0
M  END
>  <Code> (123)
CHEMBL420053

>  <Mol_ID> (123)
123

>  <Levels> (123)
low

$$$$
CHEMBL205164
IT_Microcosm_v7.2

 19 21  0  0  0  0  0  0  0  0999 V2000
    4.8255   -2.0000    0.0000 O   0  0  0  0  0  0  0  0  0  0  0  0
    5.5687   -2.6692    0.0000 C   0  0  0  0  0  0  0  0  0  0  0  0
    6.5468   -2.4613    0.0000 N   0  0  0  0  0  0  0  0  0  0  0  0
    7.0468   -3.3273    0.0000 C   0  0  0  0  0  0  0  0  0  0  0  0
    8.0413   -3.4318    0.0000 N   0  0  0  0  0  0  0  0  0  0  0  0
    8.6291   -2.6228    0.0000 C   0  0  0  0  0  0  0  0  0  0  0  0
    9.6237   -2.7273    0.0000 C   0  0  0  0  0  0  0  0  0  0  0  0
   10.0304   -3.6409    0.0000 O   0  0  0  0  0  0  0  0  0  0  0  0
    9.4426   -4.4499    0.0000 C   0  0  0  0  0  0  0  0  0  0  0  0
    8.4481   -4.3454    0.0000 C   0  0  0  0  0  0  0  0  0  0  0  0
    6.3777   -4.0704    0.0000 C   0  0  0  0  0  0  0  0  0  0  0  0
    5.4642   -3.6637    0.0000 N   0  0  0  0  0  0  0  0  0  0  0  0
    4.5981   -4.1637    0.0000 C   0  0  0  0  0  0  0  0  0  0  0  0
    4.5981   -5.1637    0.0000 C   0  0  0  0  0  0  0  0  0  0  0  0
    3.7321   -5.6637    0.0000 C   0  0  0  0  0  0  0  0  0  0  0  0
    2.8661   -5.1637    0.0000 C   0  0  0  0  0  0  0  0  0  0  0  0
    2.0000   -5.6637    0.0000 I   0  0  0  0  0  0  0  0  0  0  0  0
    2.8661   -4.1637    0.0000 C   0  0  0  0  0  0  0  0  0  0  0  0
    3.7321   -3.6637    0.0000 C   0  0  0  0  0  0  0  0  0  0  0  0
  1  2  2  0  0  0  0
  2 12  1  0  0  0  0
  2  3  1  0  0  0  0
  3  4  2  0  0  0  0
  4  5  1  0  0  0  0
  4 11  1  0  0  0  0
  5 10  1  0  0  0  0
  5  6  1  0  0  0  0
  6  7  1  0  0  0  0
  7  8  1  0  0  0  0
  8  9  1  0  0  0  0
  9 10  1  0  0  0  0
 11 12  1  0  0  0  0
 12 13  1  0  0  0  0
 13 19  1  0  0  0  0
 13 14  2  0  0  0  0
 14 15  1  0  0  0  0
 15 16  2  0  0  0  0
 16 17  1  0  0  0  0
 16 18  1  0  0  0  0
 18 19  2  0  0  0  0
M  END
>  <Code> (124)
CHEMBL205164

>  <Mol_ID> (124)
124

>  <Levels> (124)
low

$$$$
CHEMBL204131
IT_Microcosm_v7.2

 20 22  0  0  0  0  0  0  0  0999 V2000
    4.8255   -2.0000    0.0000 O   0  0  0  0  0  0  0  0  0  0  0  0
    5.5687   -2.6692    0.0000 C   0  0  0  0  0  0  0  0  0  0  0  0
    6.5468   -2.4613    0.0000 C   0  0  0  0  0  0  0  0  0  0  0  0
    7.0468   -3.3273    0.0000 C   0  0  0  0  0  0  0  0  0  0  0  0
    8.0413   -3.4318    0.0000 N   0  0  0  0  0  0  0  0  0  0  0  0
    8.6291   -2.6228    0.0000 C   0  0  0  0  0  0  0  0  0  0  0  0
    9.6237   -2.7273    0.0000 C   0  0  0  0  0  0  0  0  0  0  0  0
   10.0304   -3.6409    0.0000 O   0  0  0  0  0  0  0  0  0  0  0  0
    9.4426   -4.4499    0.0000 C   0  0  0  0  0  0  0  0  0  0  0  0
    8.4481   -4.3454    0.0000 C   0  0  0  0  0  0  0  0  0  0  0  0
    6.3777   -4.0704    0.0000 C   0  0  0  0  0  0  0  0  0  0  0  0
    6.5856   -5.0486    0.0000 O   0  0  0  0  0  0  0  0  0  0  0  0
    5.4642   -3.6637    0.0000 N   0  0  0  0  0  0  0  0  0  0  0  0
    4.5981   -4.1637    0.0000 C   0  0  0  0  0  0  0  0  0  0  0  0
    4.5981   -5.1637    0.0000 C   0  0  0  0  0  0  0  0  0  0  0  0
    3.7321   -5.6637    0.0000 C   0  0  0  0  0  0  0  0  0  0  0  0
    2.8661   -5.1637    0.0000 C   0  0  0  0  0  0  0  0  0  0  0  0
    2.0000   -5.6637    0.0000 Cl  0  0  0  0  0  0  0  0  0  0  0  0
    2.8661   -4.1637    0.0000 C   0  0  0  0  0  0  0  0  0  0  0  0
    3.7321   -3.6637    0.0000 C   0  0  0  0  0  0  0  0  0  0  0  0
  1  2  2  0  0  0  0
  2 13  1  0  0  0  0
  2  3  1  0  0  0  0
  3  4  2  0  0  0  0
  4  5  1  0  0  0  0
  4 11  1  0  0  0  0
  5 10  1  0  0  0  0
  5  6  1  0  0  0  0
  6  7  1  0  0  0  0
  7  8  1  0  0  0  0
  8  9  1  0  0  0  0
  9 10  1  0  0  0  0
 11 12  2  0  0  0  0
 11 13  1  0  0  0  0
 13 14  1  0  0  0  0
 14 20  1  0  0  0  0
 14 15  2  0  0  0  0
 15 16  1  0  0  0  0
 16 17  2  0  0  0  0
 17 18  1  0  0  0  0
 17 19  1  0  0  0  0
 19 20  2  0  0  0  0
M  END
>  <Code> (125)
CHEMBL204131

>  <Mol_ID> (125)
125

>  <Levels> (125)
low

$$$$
CHEMBL203651
IT_Microcosm_v7.2

 20 22  0  0  0  0  0  0  0  0999 V2000
    4.8255   -2.0000    0.0000 O   0  0  0  0  0  0  0  0  0  0  0  0
    5.5687   -2.6692    0.0000 C   0  0  0  0  0  0  0  0  0  0  0  0
    6.5468   -2.4613    0.0000 C   0  0  0  0  0  0  0  0  0  0  0  0
    7.0468   -3.3273    0.0000 C   0  0  0  0  0  0  0  0  0  0  0  0
    8.0413   -3.4318    0.0000 N   0  0  0  0  0  0  0  0  0  0  0  0
    8.5670   -2.5811    0.0000 C   0  0  0  0  0  0  0  0  0  0  0  0
    9.5599   -2.4617    0.0000 C   0  0  0  0  0  0  0  0  0  0  0  0
   10.2723   -3.1635    0.0000 C   0  0  0  0  0  0  0  0  0  0  0  0
   10.1677   -4.1581    0.0000 C   0  0  0  0  0  0  0  0  0  0  0  0
    9.3250   -4.6964    0.0000 C   0  0  0  0  0  0  0  0  0  0  0  0
    8.3787   -4.3732    0.0000 C   0  0  0  0  0  0  0  0  0  0  0  0
    6.3777   -4.0704    0.0000 C   0  0  0  0  0  0  0  0  0  0  0  0
    5.4642   -3.6637    0.0000 N   0  0  0  0  0  0  0  0  0  0  0  0
    4.5981   -4.1637    0.0000 C   0  0  0  0  0  0  0  0  0  0  0  0
    4.5981   -5.1637    0.0000 C   0  0  0  0  0  0  0  0  0  0  0  0
    3.7321   -5.6637    0.0000 C   0  0  0  0  0  0  0  0  0  0  0  0
    2.8661   -5.1637    0.0000 C   0  0  0  0  0  0  0  0  0  0  0  0
    2.0000   -5.6637    0.0000 Cl  0  0  0  0  0  0  0  0  0  0  0  0
    2.8661   -4.1637    0.0000 C   0  0  0  0  0  0  0  0  0  0  0  0
    3.7321   -3.6637    0.0000 C   0  0  0  0  0  0  0  0  0  0  0  0
  1  2  2  0  0  0  0
  2 13  1  0  0  0  0
  2  3  1  0  0  0  0
  3  4  2  0  0  0  0
  4  5  1  0  0  0  0
  4 12  1  0  0  0  0
  5 11  1  0  0  0  0
  5  6  1  0  0  0  0
  6  7  1  0  0  0  0
  7  8  1  0  0  0  0
  8  9  1  0  0  0  0
  9 10  1  0  0  0  0
 10 11  1  0  0  0  0
 12 13  1  0  0  0  0
 13 14  1  0  0  0  0
 14 20  1  0  0  0  0
 14 15  2  0  0  0  0
 15 16  1  0  0  0  0
 16 17  2  0  0  0  0
 17 18  1  0  0  0  0
 17 19  1  0  0  0  0
 19 20  2  0  0  0  0
M  END
>  <Code> (126)
CHEMBL203651

>  <Mol_ID> (126)
126

>  <Levels> (126)
low

$$$$
CHEMBL382775
IT_Microcosm_v7.2

 21 23  0  0  0  0  0  0  0  0999 V2000
    6.0875   -6.6248    0.0000 O   0  0  0  0  0  0  0  0  0  0  0  0
    5.6807   -5.7112    0.0000 C   0  0  0  0  0  0  0  0  0  0  0  0
    4.7026   -5.5033    0.0000 N   0  0  0  0  0  0  0  0  0  0  0  0
    4.5981   -4.5088    0.0000 C   0  0  0  0  0  0  0  0  0  0  0  0
    3.7320   -4.0088    0.0000 N   0  0  0  0  0  0  0  0  0  0  0  0
    2.8660   -4.5088    0.0000 C   0  0  0  0  0  0  0  0  0  0  0  0
    2.0000   -4.0088    0.0000 C   0  0  0  0  0  0  0  0  0  0  0  0
    2.0000   -3.0088    0.0000 O   0  0  0  0  0  0  0  0  0  0  0  0
    2.8660   -2.5088    0.0000 C   0  0  0  0  0  0  0  0  0  0  0  0
    3.7320   -3.0088    0.0000 C   0  0  0  0  0  0  0  0  0  0  0  0
    5.5116   -4.1020    0.0000 C   0  0  0  0  0  0  0  0  0  0  0  0
    6.1807   -4.8452    0.0000 N   0  0  0  0  0  0  0  0  0  0  0  0
    7.1752   -4.7407    0.0000 C   0  0  0  0  0  0  0  0  0  0  0  0
    7.5820   -3.8271    0.0000 C   0  0  0  0  0  0  0  0  0  0  0  0
    8.5765   -3.7226    0.0000 C   0  0  0  0  0  0  0  0  0  0  0  0
    9.1643   -4.5316    0.0000 Cl  0  0  0  0  0  0  0  0  0  0  0  0
    8.9832   -2.8090    0.0000 C   0  0  0  0  0  0  0  0  0  0  0  0
    8.3955   -2.0000    0.0000 C   0  0  0  0  0  0  0  0  0  0  0  0
    7.4009   -2.1046    0.0000 C   0  0  0  0  0  0  0  0  0  0  0  0
    6.9942   -3.0181    0.0000 C   0  0  0  0  0  0  0  0  0  0  0  0
    5.9997   -3.1226    0.0000 Cl  0  0  0  0  0  0  0  0  0  0  0  0
  1  2  2  0  0  0  0
  2 12  1  0  0  0  0
  2  3  1  0  0  0  0
  3  4  2  0  0  0  0
  4  5  1  0  0  0  0
  4 11  1  0  0  0  0
  5 10  1  0  0  0  0
  5  6  1  0  0  0  0
  6  7  1  0  0  0  0
  7  8  1  0  0  0  0
  8  9  1  0  0  0  0
  9 10  1  0  0  0  0
 11 12  1  0  0  0  0
 12 13  1  0  0  0  0
 13 14  1  0  0  0  0
 14 20  1  0  0  0  0
 14 15  2  0  0  0  0
 15 16  1  0  0  0  0
 15 17  1  0  0  0  0
 17 18  2  0  0  0  0
 18 19  1  0  0  0  0
 19 20  2  0  0  0  0
 20 21  1  0  0  0  0
M  END
>  <Code> (127)
CHEMBL382775

>  <Mol_ID> (127)
127

>  <Levels> (127)
low

$$$$
CHEMBL203968
IT_Microcosm_v7.2

 20 22  0  0  0  0  0  0  0  0999 V2000
   11.0249   -2.0000    0.0000 C   0  0  0  0  0  0  0  0  0  0  0  0
   10.1588   -2.5000    0.0000 N   0  0  0  0  0  0  0  0  0  0  0  0
   10.1588   -3.5000    0.0000 C   0  0  0  0  0  0  0  0  0  0  0  0
    9.2928   -4.0000    0.0000 C   0  0  0  0  0  0  0  0  0  0  0  0
    8.4268   -3.5000    0.0000 N   0  0  0  0  0  0  0  0  0  0  0  0
    7.5607   -4.0000    0.0000 C   0  0  0  0  0  0  0  0  0  0  0  0
    7.4562   -4.9945    0.0000 N   0  0  0  0  0  0  0  0  0  0  0  0
    6.4781   -5.2024    0.0000 C   0  0  0  0  0  0  0  0  0  0  0  0
    6.0713   -6.1160    0.0000 O   0  0  0  0  0  0  0  0  0  0  0  0
    5.9781   -4.3364    0.0000 N   0  0  0  0  0  0  0  0  0  0  0  0
    4.9836   -4.2319    0.0000 C   0  0  0  0  0  0  0  0  0  0  0  0
    4.3958   -5.0409    0.0000 C   0  0  0  0  0  0  0  0  0  0  0  0
    3.4012   -4.9364    0.0000 C   0  0  0  0  0  0  0  0  0  0  0  0
    2.9945   -4.0228    0.0000 C   0  0  0  0  0  0  0  0  0  0  0  0
    2.0000   -3.9183    0.0000 Cl  0  0  0  0  0  0  0  0  0  0  0  0
    3.5823   -3.2138    0.0000 C   0  0  0  0  0  0  0  0  0  0  0  0
    4.5768   -3.3183    0.0000 C   0  0  0  0  0  0  0  0  0  0  0  0
    6.6472   -3.5933    0.0000 C   0  0  0  0  0  0  0  0  0  0  0  0
    8.4268   -2.5000    0.0000 C   0  0  0  0  0  0  0  0  0  0  0  0
    9.2928   -2.0000    0.0000 C   0  0  0  0  0  0  0  0  0  0  0  0
  1  2  1  0  0  0  0
  2 20  1  0  0  0  0
  2  3  1  0  0  0  0
  3  4  1  0  0  0  0
  4  5  1  0  0  0  0
  5  6  1  0  0  0  0
  5 19  1  0  0  0  0
  6 18  1  0  0  0  0
  6  7  2  0  0  0  0
  7  8  1  0  0  0  0
  8  9  2  0  0  0  0
  8 10  1  0  0  0  0
 10 11  1  0  0  0  0
 10 18  1  0  0  0  0
 11 17  1  0  0  0  0
 11 12  2  0  0  0  0
 12 13  1  0  0  0  0
 13 14  2  0  0  0  0
 14 15  1  0  0  0  0
 14 16  1  0  0  0  0
 16 17  2  0  0  0  0
 19 20  1  0  0  0  0
M  END
>  <Code> (128)
CHEMBL203968

>  <Mol_ID> (128)
128

>  <Levels> (128)
low

$$$$
CHEMBL4078967
IT_Microcosm_v7.2

 29 32  0  0  0  0  0  0  0  0999 V2000
   10.3301   -7.0000    0.0000 C   0  0  0  0  0  0  0  0  0  0  0  0
    9.4641   -6.5000    0.0000 C   0  0  0  0  0  0  0  0  0  0  0  0
    8.5981   -7.0000    0.0000 C   0  0  0  0  0  0  0  0  0  0  0  0
    7.7321   -6.5000    0.0000 C   0  0  0  0  0  0  0  0  0  0  0  0
    7.7321   -5.5000    0.0000 N   0  0  0  0  0  0  0  0  0  0  0  0
    6.8660   -5.0000    0.0000 C   0  0  0  0  0  0  0  0  0  0  0  0
    6.0000   -5.5000    0.0000 C   0  0  0  0  0  0  0  0  0  0  0  0
    6.0000   -6.5000    0.0000 S   0  0  0  0  0  0  0  0  0  0  0  0
    7.0000   -6.5000    0.0000 O   0  0  0  0  0  0  0  0  0  0  0  0
    6.0000   -7.5000    0.0000 O   0  0  0  0  0  0  0  0  0  0  0  0
    5.0000   -6.5000    0.0000 C   0  0  0  0  0  0  0  0  0  0  0  0
    4.5000   -5.6340    0.0000 C   0  0  0  0  0  0  0  0  0  0  0  0
    3.5000   -5.6340    0.0000 C   0  0  0  0  0  0  0  0  0  0  0  0
    3.0000   -6.5000    0.0000 C   0  0  0  0  0  0  0  0  0  0  0  0
    2.0000   -6.5000    0.0000 Cl  0  0  0  0  0  0  0  0  0  0  0  0
    3.5000   -7.3660    0.0000 C   0  0  0  0  0  0  0  0  0  0  0  0
    3.0000   -8.2321    0.0000 Cl  0  0  0  0  0  0  0  0  0  0  0  0
    4.5000   -7.3660    0.0000 C   0  0  0  0  0  0  0  0  0  0  0  0
    5.1340   -5.0000    0.0000 C   0  0  0  0  0  0  0  0  0  0  0  0
    5.1340   -4.0000    0.0000 N   0  0  0  0  0  0  0  0  0  0  0  0
    6.0000   -3.5000    0.0000 C   0  0  0  0  0  0  0  0  0  0  0  0
    6.0000   -2.5000    0.0000 C   0  0  0  0  0  0  0  0  0  0  0  0
    6.8660   -2.0000    0.0000 C   0  0  0  0  0  0  0  0  0  0  0  0
    7.7321   -2.5000    0.0000 C   0  0  0  0  0  0  0  0  0  0  0  0
    8.5981   -2.0000    0.0000 Cl  0  0  0  0  0  0  0  0  0  0  0  0
    7.7321   -3.5000    0.0000 C   0  0  0  0  0  0  0  0  0  0  0  0
    6.8660   -4.0000    0.0000 C   0  0  0  0  0  0  0  0  0  0  0  0
    8.5981   -5.0000    0.0000 C   0  0  0  0  0  0  0  0  0  0  0  0
    9.4641   -5.5000    0.0000 C   0  0  0  0  0  0  0  0  0  0  0  0
  1  2  1  0  0  0  0
  2 29  1  0  0  0  0
  2  3  1  0  0  0  0
  3  4  1  0  0  0  0
  4  5  1  0  0  0  0
  5  6  1  0  0  0  0
  5 28  1  0  0  0  0
  6 27  1  0  0  0  0
  6  7  2  0  0  0  0
  7  8  1  0  0  0  0
  7 19  1  0  0  0  0
  8  9  2  0  0  0  0
  8 10  2  0  0  0  0
  8 11  1  0  0  0  0
 11 18  1  0  0  0  0
 11 12  2  0  0  0  0
 12 13  1  0  0  0  0
 13 14  2  0  0  0  0
 14 15  1  0  0  0  0
 14 16  1  0  0  0  0
 16 17  1  0  0  0  0
 16 18  2  0  0  0  0
 19 20  2  0  0  0  0
 20 21  1  0  0  0  0
 21 27  1  0  0  0  0
 21 22  2  0  0  0  0
 22 23  1  0  0  0  0
 23 24  2  0  0  0  0
 24 25  1  0  0  0  0
 24 26  1  0  0  0  0
 26 27  2  0  0  0  0
 28 29  1  0  0  0  0
M  END
>  <Code> (129)
CHEMBL4078967

>  <Mol_ID> (129)
129

>  <Levels> (129)
low

$$$$
CHEMBL156834
IT_Microcosm_v7.2

 17 19  0  0  0  0  0  0  0  0999 V2000
    7.8690   -2.0000    0.0000 C   0  0  0  0  0  0  0  0  0  0  0  0
    7.0029   -2.5000    0.0000 O   0  0  0  0  0  0  0  0  0  0  0  0
    7.0029   -3.5000    0.0000 C   0  0  0  0  0  0  0  0  0  0  0  0
    7.8690   -4.0000    0.0000 C   0  0  0  0  0  0  0  0  0  0  0  0
    7.8690   -5.0000    0.0000 C   0  0  0  0  0  0  0  0  0  0  0  0
    7.0029   -5.5000    0.0000 C   0  0  0  0  0  0  0  0  0  0  0  0
    6.1369   -5.0000    0.0000 C   0  0  0  0  0  0  0  0  0  0  0  0
    5.2709   -5.5000    0.0000 C   0  0  0  0  0  0  0  0  0  0  0  0
    5.2709   -6.5000    0.0000 C   0  0  0  0  0  0  0  0  0  0  0  0
    4.4048   -7.0000    0.0000 C   0  0  0  0  0  0  0  0  0  0  0  0
    3.5388   -6.5000    0.0000 C   0  0  0  0  0  0  0  0  0  0  0  0
    2.5878   -6.8090    0.0000 N   0  0  0  0  0  0  0  0  0  0  0  0
    2.0000   -6.0000    0.0000 N   0  0  0  0  0  0  0  0  0  0  0  0
    2.5878   -5.1910    0.0000 C   0  0  0  0  0  0  0  0  0  0  0  0
    3.5388   -5.5000    0.0000 N   0  0  0  0  0  0  0  0  0  0  0  0
    4.4048   -5.0000    0.0000 N   0  0  0  0  0  0  0  0  0  0  0  0
    6.1369   -4.0000    0.0000 C   0  0  0  0  0  0  0  0  0  0  0  0
  1  2  1  0  0  0  0
  2  3  1  0  0  0  0
  3 17  1  0  0  0  0
  3  4  2  0  0  0  0
  4  5  1  0  0  0  0
  5  6  2  0  0  0  0
  6  7  1  0  0  0  0
  7  8  1  0  0  0  0
  7 17  2  0  0  0  0
  8 16  2  0  0  0  0
  8  9  1  0  0  0  0
  9 10  2  0  0  0  0
 10 11  1  0  0  0  0
 11 15  1  0  0  0  0
 11 12  2  0  0  0  0
 12 13  1  0  0  0  0
 13 14  2  0  0  0  0
 14 15  1  0  0  0  0
 15 16  1  0  0  0  0
M  END
>  <Code> (130)
CHEMBL156834

>  <Mol_ID> (130)
130

>  <Levels> (130)
low

$$$$
CHEMBL206705
IT_Microcosm_v7.2

 18 20  0  0  0  0  0  0  0  0999 V2000
   10.0304   -2.0000    0.0000 Cl  0  0  0  0  0  0  0  0  0  0  0  0
    9.1643   -2.5000    0.0000 C   0  0  0  0  0  0  0  0  0  0  0  0
    9.1643   -3.5000    0.0000 C   0  0  0  0  0  0  0  0  0  0  0  0
    8.2983   -4.0000    0.0000 C   0  0  0  0  0  0  0  0  0  0  0  0
    7.4323   -3.5000    0.0000 C   0  0  0  0  0  0  0  0  0  0  0  0
    6.5662   -4.0000    0.0000 C   0  0  0  0  0  0  0  0  0  0  0  0
    6.4617   -4.9945    0.0000 C   0  0  0  0  0  0  0  0  0  0  0  0
    5.4836   -5.2024    0.0000 N   0  0  0  0  0  0  0  0  0  0  0  0
    4.9836   -4.3364    0.0000 N   0  0  0  0  0  0  0  0  0  0  0  0
    3.9891   -4.2319    0.0000 C   0  0  0  0  0  0  0  0  0  0  0  0
    3.4013   -5.0409    0.0000 C   0  0  0  0  0  0  0  0  0  0  0  0
    2.4067   -4.9364    0.0000 C   0  0  0  0  0  0  0  0  0  0  0  0
    2.0000   -4.0228    0.0000 C   0  0  0  0  0  0  0  0  0  0  0  0
    2.5878   -3.2138    0.0000 C   0  0  0  0  0  0  0  0  0  0  0  0
    3.5823   -3.3183    0.0000 N   0  0  0  0  0  0  0  0  0  0  0  0
    5.6527   -3.5933    0.0000 C   0  0  0  0  0  0  0  0  0  0  0  0
    7.4323   -2.5000    0.0000 C   0  0  0  0  0  0  0  0  0  0  0  0
    8.2983   -2.0000    0.0000 C   0  0  0  0  0  0  0  0  0  0  0  0
  1  2  1  0  0  0  0
  2 18  1  0  0  0  0
  2  3  2  0  0  0  0
  3  4  1  0  0  0  0
  4  5  2  0  0  0  0
  5  6  1  0  0  0  0
  5 17  1  0  0  0  0
  6 16  2  0  0  0  0
  6  7  1  0  0  0  0
  7  8  2  0  0  0  0
  8  9  1  0  0  0  0
  9 10  1  0  0  0  0
  9 16  1  0  0  0  0
 10 15  1  0  0  0  0
 10 11  2  0  0  0  0
 11 12  1  0  0  0  0
 12 13  2  0  0  0  0
 13 14  1  0  0  0  0
 14 15  2  0  0  0  0
 17 18  2  0  0  0  0
M  END
>  <Code> (131)
CHEMBL206705

>  <Mol_ID> (131)
131

>  <Levels> (131)
low

$$$$
CHEMBL380524
IT_Microcosm_v7.2

 19 21  0  0  0  0  0  0  0  0999 V2000
    4.8255   -2.0000    0.0000 O   0  0  0  0  0  0  0  0  0  0  0  0
    5.5687   -2.6692    0.0000 C   0  0  0  0  0  0  0  0  0  0  0  0
    6.5468   -2.4613    0.0000 C   0  0  0  0  0  0  0  0  0  0  0  0
    7.0468   -3.3273    0.0000 C   0  0  0  0  0  0  0  0  0  0  0  0
    8.0413   -3.4318    0.0000 N   0  0  0  0  0  0  0  0  0  0  0  0
    8.6291   -2.6228    0.0000 C   0  0  0  0  0  0  0  0  0  0  0  0
    9.6237   -2.7273    0.0000 C   0  0  0  0  0  0  0  0  0  0  0  0
   10.0304   -3.6409    0.0000 O   0  0  0  0  0  0  0  0  0  0  0  0
    9.4426   -4.4499    0.0000 C   0  0  0  0  0  0  0  0  0  0  0  0
    8.4481   -4.3454    0.0000 C   0  0  0  0  0  0  0  0  0  0  0  0
    6.3777   -4.0704    0.0000 C   0  0  0  0  0  0  0  0  0  0  0  0
    5.4642   -3.6637    0.0000 N   0  0  0  0  0  0  0  0  0  0  0  0
    4.5981   -4.1637    0.0000 C   0  0  0  0  0  0  0  0  0  0  0  0
    4.5981   -5.1637    0.0000 C   0  0  0  0  0  0  0  0  0  0  0  0
    3.7321   -5.6637    0.0000 C   0  0  0  0  0  0  0  0  0  0  0  0
    2.8661   -5.1637    0.0000 C   0  0  0  0  0  0  0  0  0  0  0  0
    2.0000   -5.6637    0.0000 F   0  0  0  0  0  0  0  0  0  0  0  0
    2.8661   -4.1637    0.0000 C   0  0  0  0  0  0  0  0  0  0  0  0
    3.7321   -3.6637    0.0000 C   0  0  0  0  0  0  0  0  0  0  0  0
  1  2  2  0  0  0  0
  2 12  1  0  0  0  0
  2  3  1  0  0  0  0
  3  4  2  0  0  0  0
  4  5  1  0  0  0  0
  4 11  1  0  0  0  0
  5 10  1  0  0  0  0
  5  6  1  0  0  0  0
  6  7  1  0  0  0  0
  7  8  1  0  0  0  0
  8  9  1  0  0  0  0
  9 10  1  0  0  0  0
 11 12  1  0  0  0  0
 12 13  1  0  0  0  0
 13 19  1  0  0  0  0
 13 14  2  0  0  0  0
 14 15  1  0  0  0  0
 15 16  2  0  0  0  0
 16 17  1  0  0  0  0
 16 18  1  0  0  0  0
 18 19  2  0  0  0  0
M  END
>  <Code> (132)
CHEMBL380524

>  <Mol_ID> (132)
132

>  <Levels> (132)
low

$$$$
CHEMBL203833
IT_Microcosm_v7.2

 19 21  0  0  0  0  0  0  0  0999 V2000
   10.0304   -3.6637    0.0000 C   0  0  0  0  0  0  0  0  0  0  0  0
    9.1643   -4.1637    0.0000 C   0  0  0  0  0  0  0  0  0  0  0  0
    9.1643   -5.1637    0.0000 C   0  0  0  0  0  0  0  0  0  0  0  0
    8.2983   -5.6637    0.0000 C   0  0  0  0  0  0  0  0  0  0  0  0
    7.4323   -5.1637    0.0000 C   0  0  0  0  0  0  0  0  0  0  0  0
    7.4323   -4.1637    0.0000 C   0  0  0  0  0  0  0  0  0  0  0  0
    6.5662   -3.6637    0.0000 N   0  0  0  0  0  0  0  0  0  0  0  0
    5.6527   -4.0704    0.0000 C   0  0  0  0  0  0  0  0  0  0  0  0
    4.9836   -3.3273    0.0000 C   0  0  0  0  0  0  0  0  0  0  0  0
    3.9891   -3.4318    0.0000 N   0  0  0  0  0  0  0  0  0  0  0  0
    3.5823   -4.3454    0.0000 C   0  0  0  0  0  0  0  0  0  0  0  0
    2.5878   -4.4499    0.0000 C   0  0  0  0  0  0  0  0  0  0  0  0
    2.0000   -3.6409    0.0000 O   0  0  0  0  0  0  0  0  0  0  0  0
    2.4067   -2.7273    0.0000 C   0  0  0  0  0  0  0  0  0  0  0  0
    3.4013   -2.6228    0.0000 C   0  0  0  0  0  0  0  0  0  0  0  0
    5.4836   -2.4613    0.0000 C   0  0  0  0  0  0  0  0  0  0  0  0
    6.4617   -2.6692    0.0000 C   0  0  0  0  0  0  0  0  0  0  0  0
    7.2049   -2.0000    0.0000 O   0  0  0  0  0  0  0  0  0  0  0  0
    8.2983   -3.6637    0.0000 C   0  0  0  0  0  0  0  0  0  0  0  0
  1  2  1  0  0  0  0
  2 19  1  0  0  0  0
  2  3  2  0  0  0  0
  3  4  1  0  0  0  0
  4  5  2  0  0  0  0
  5  6  1  0  0  0  0
  6  7  1  0  0  0  0
  6 19  2  0  0  0  0
  7 17  1  0  0  0  0
  7  8  1  0  0  0  0
  8  9  1  0  0  0  0
  9 10  1  0  0  0  0
  9 16  2  0  0  0  0
 10 15  1  0  0  0  0
 10 11  1  0  0  0  0
 11 12  1  0  0  0  0
 12 13  1  0  0  0  0
 13 14  1  0  0  0  0
 14 15  1  0  0  0  0
 16 17  1  0  0  0  0
 17 18  2  0  0  0  0
M  END
>  <Code> (133)
CHEMBL203833

>  <Mol_ID> (133)
133

>  <Levels> (133)
low

$$$$
CHEMBL155571
IT_Microcosm_v7.2

 18 20  0  0  0  0  0  0  0  0999 V2000
    7.8690   -2.0000    0.0000 C   0  0  0  0  0  0  0  0  0  0  0  0
    7.0029   -2.5000    0.0000 O   0  0  0  0  0  0  0  0  0  0  0  0
    7.0029   -3.5000    0.0000 C   0  0  0  0  0  0  0  0  0  0  0  0
    7.8690   -4.0000    0.0000 C   0  0  0  0  0  0  0  0  0  0  0  0
    7.8690   -5.0000    0.0000 C   0  0  0  0  0  0  0  0  0  0  0  0
    7.0029   -5.5000    0.0000 C   0  0  0  0  0  0  0  0  0  0  0  0
    6.1369   -5.0000    0.0000 C   0  0  0  0  0  0  0  0  0  0  0  0
    5.2709   -5.5000    0.0000 C   0  0  0  0  0  0  0  0  0  0  0  0
    5.2709   -6.5000    0.0000 C   0  0  0  0  0  0  0  0  0  0  0  0
    4.4048   -7.0000    0.0000 C   0  0  0  0  0  0  0  0  0  0  0  0
    3.5388   -6.5000    0.0000 C   0  0  0  0  0  0  0  0  0  0  0  0
    2.5878   -6.8090    0.0000 N   0  0  0  0  0  0  0  0  0  0  0  0
    2.0000   -6.0000    0.0000 N   0  0  0  0  0  0  0  0  0  0  0  0
    2.5878   -5.1910    0.0000 C   0  0  0  0  0  0  0  0  0  0  0  0
    2.2788   -4.2399    0.0000 C   0  0  0  0  0  0  0  0  0  0  0  0
    3.5388   -5.5000    0.0000 N   0  0  0  0  0  0  0  0  0  0  0  0
    4.4048   -5.0000    0.0000 N   0  0  0  0  0  0  0  0  0  0  0  0
    6.1369   -4.0000    0.0000 C   0  0  0  0  0  0  0  0  0  0  0  0
  1  2  1  0  0  0  0
  2  3  1  0  0  0  0
  3 18  1  0  0  0  0
  3  4  2  0  0  0  0
  4  5  1  0  0  0  0
  5  6  2  0  0  0  0
  6  7  1  0  0  0  0
  7  8  1  0  0  0  0
  7 18  2  0  0  0  0
  8 17  2  0  0  0  0
  8  9  1  0  0  0  0
  9 10  2  0  0  0  0
 10 11  1  0  0  0  0
 11 16  1  0  0  0  0
 11 12  2  0  0  0  0
 12 13  1  0  0  0  0
 13 14  2  0  0  0  0
 14 15  1  0  0  0  0
 14 16  1  0  0  0  0
 16 17  1  0  0  0  0
M  END
>  <Code> (134)
CHEMBL155571

>  <Mol_ID> (134)
134

>  <Levels> (134)
low

$$$$
CHEMBL204553
IT_Microcosm_v7.2

 19 21  0  0  0  0  0  0  0  0999 V2000
    6.2788   -2.0000    0.0000 O   0  0  0  0  0  0  0  0  0  0  0  0
    6.5878   -2.9510    0.0000 C   0  0  0  0  0  0  0  0  0  0  0  0
    7.5388   -3.2600    0.0000 C   0  0  0  0  0  0  0  0  0  0  0  0
    7.5388   -4.2600    0.0000 C   0  0  0  0  0  0  0  0  0  0  0  0
    8.3479   -4.8478    0.0000 N   0  0  0  0  0  0  0  0  0  0  0  0
    9.2989   -4.5388    0.0000 C   0  0  0  0  0  0  0  0  0  0  0  0
    9.8867   -5.3478    0.0000 C   0  0  0  0  0  0  0  0  0  0  0  0
    9.2989   -6.1568    0.0000 C   0  0  0  0  0  0  0  0  0  0  0  0
    8.3479   -5.8478    0.0000 C   0  0  0  0  0  0  0  0  0  0  0  0
    6.5878   -4.5690    0.0000 C   0  0  0  0  0  0  0  0  0  0  0  0
    6.2788   -5.5201    0.0000 O   0  0  0  0  0  0  0  0  0  0  0  0
    6.0000   -3.7600    0.0000 N   0  0  0  0  0  0  0  0  0  0  0  0
    5.0000   -3.7600    0.0000 C   0  0  0  0  0  0  0  0  0  0  0  0
    4.5000   -4.6261    0.0000 C   0  0  0  0  0  0  0  0  0  0  0  0
    3.5000   -4.6261    0.0000 C   0  0  0  0  0  0  0  0  0  0  0  0
    3.0000   -3.7600    0.0000 C   0  0  0  0  0  0  0  0  0  0  0  0
    2.0000   -3.7600    0.0000 Cl  0  0  0  0  0  0  0  0  0  0  0  0
    3.5000   -2.8940    0.0000 C   0  0  0  0  0  0  0  0  0  0  0  0
    4.5000   -2.8940    0.0000 C   0  0  0  0  0  0  0  0  0  0  0  0
  1  2  2  0  0  0  0
  2 12  1  0  0  0  0
  2  3  1  0  0  0  0
  3  4  2  0  0  0  0
  4  5  1  0  0  0  0
  4 10  1  0  0  0  0
  5  9  1  0  0  0  0
  5  6  1  0  0  0  0
  6  7  1  0  0  0  0
  7  8  1  0  0  0  0
  8  9  1  0  0  0  0
 10 11  2  0  0  0  0
 10 12  1  0  0  0  0
 12 13  1  0  0  0  0
 13 19  1  0  0  0  0
 13 14  2  0  0  0  0
 14 15  1  0  0  0  0
 15 16  2  0  0  0  0
 16 17  1  0  0  0  0
 16 18  1  0  0  0  0
 18 19  2  0  0  0  0
M  END
>  <Code> (135)
CHEMBL204553

>  <Mol_ID> (135)
135

>  <Levels> (135)
low

$$$$
CHEMBL85348
IT_Microcosm_v7.2

 21 22  0  0  0  0  0  0  0  0999 V2000
   10.5246   -2.7432    0.0000 C   0  0  0  0  0  0  0  0  0  0  0  0
    9.8555   -2.0000    0.0000 C   0  0  0  0  0  0  0  0  0  0  0  0
    8.8773   -2.2080    0.0000 C   0  0  0  0  0  0  0  0  0  0  0  0
    8.5683   -3.1590    0.0000 C   0  0  0  0  0  0  0  0  0  0  0  0
    7.5902   -3.3669    0.0000 C   0  0  0  0  0  0  0  0  0  0  0  0
    7.2812   -4.3180    0.0000 N   0  0  0  0  0  0  0  0  0  0  0  0
    7.8689   -5.1270    0.0000 N   0  0  0  0  0  0  0  0  0  0  0  0
    7.2812   -5.9360    0.0000 C   0  0  0  0  0  0  0  0  0  0  0  0
    6.3301   -5.6270    0.0000 C   0  0  0  0  0  0  0  0  0  0  0  0
    5.4641   -6.1270    0.0000 C   0  0  0  0  0  0  0  0  0  0  0  0
    5.4641   -7.1270    0.0000 N   0  0  0  0  0  0  0  0  0  0  0  0
    4.5980   -5.6270    0.0000 C   0  0  0  0  0  0  0  0  0  0  0  0
    3.7320   -6.1270    0.0000 C   0  0  0  0  0  0  0  0  0  0  0  0
    2.8660   -5.6270    0.0000 O   0  0  0  0  0  0  0  0  0  0  0  0
    3.7320   -7.1270    0.0000 N   0  0  0  0  0  0  0  0  0  0  0  0
    2.8660   -7.6270    0.0000 C   0  0  0  0  0  0  0  0  0  0  0  0
    2.0000   -7.1270    0.0000 C   0  0  0  0  0  0  0  0  0  0  0  0
    2.8660   -8.6270    0.0000 C   0  0  0  0  0  0  0  0  0  0  0  0
    4.5980   -4.6270    0.0000 C   0  0  0  0  0  0  0  0  0  0  0  0
    5.4641   -4.1270    0.0000 N   0  0  0  0  0  0  0  0  0  0  0  0
    6.3301   -4.6270    0.0000 C   0  0  0  0  0  0  0  0  0  0  0  0
  1  2  1  0  0  0  0
  2  3  1  0  0  0  0
  3  4  1  0  0  0  0
  4  5  1  0  0  0  0
  5  6  1  0  0  0  0
  6 21  1  0  0  0  0
  6  7  1  0  0  0  0
  7  8  2  0  0  0  0
  8  9  1  0  0  0  0
  9 21  1  0  0  0  0
  9 10  2  0  0  0  0
 10 11  1  0  0  0  0
 10 12  1  0  0  0  0
 12 13  1  0  0  0  0
 12 19  2  0  0  0  0
 13 14  2  0  0  0  0
 13 15  1  0  0  0  0
 15 16  1  0  0  0  0
 16 17  1  0  0  0  0
 16 18  1  0  0  0  0
 19 20  1  0  0  0  0
 20 21  2  0  0  0  0
M  END
>  <Code> (136)
CHEMBL85348

>  <Mol_ID> (136)
136

>  <Levels> (136)
low

$$$$
CHEMBL206037
IT_Microcosm_v7.2

 18 20  0  0  0  0  0  0  0  0999 V2000
   10.0304   -2.0000    0.0000 Cl  0  0  0  0  0  0  0  0  0  0  0  0
    9.1643   -2.5000    0.0000 C   0  0  0  0  0  0  0  0  0  0  0  0
    9.1643   -3.5000    0.0000 C   0  0  0  0  0  0  0  0  0  0  0  0
    8.2983   -4.0000    0.0000 C   0  0  0  0  0  0  0  0  0  0  0  0
    7.4323   -3.5000    0.0000 C   0  0  0  0  0  0  0  0  0  0  0  0
    6.5662   -4.0000    0.0000 C   0  0  0  0  0  0  0  0  0  0  0  0
    6.4617   -4.9945    0.0000 N   0  0  0  0  0  0  0  0  0  0  0  0
    5.4836   -5.2024    0.0000 O   0  0  0  0  0  0  0  0  0  0  0  0
    4.9836   -4.3364    0.0000 C   0  0  0  0  0  0  0  0  0  0  0  0
    3.9891   -4.2319    0.0000 N   0  0  0  0  0  0  0  0  0  0  0  0
    3.4013   -5.0409    0.0000 C   0  0  0  0  0  0  0  0  0  0  0  0
    2.4067   -4.9364    0.0000 C   0  0  0  0  0  0  0  0  0  0  0  0
    2.0000   -4.0228    0.0000 O   0  0  0  0  0  0  0  0  0  0  0  0
    2.5878   -3.2138    0.0000 C   0  0  0  0  0  0  0  0  0  0  0  0
    3.5823   -3.3183    0.0000 C   0  0  0  0  0  0  0  0  0  0  0  0
    5.6527   -3.5933    0.0000 N   0  0  0  0  0  0  0  0  0  0  0  0
    7.4323   -2.5000    0.0000 C   0  0  0  0  0  0  0  0  0  0  0  0
    8.2983   -2.0000    0.0000 C   0  0  0  0  0  0  0  0  0  0  0  0
  1  2  1  0  0  0  0
  2 18  1  0  0  0  0
  2  3  2  0  0  0  0
  3  4  1  0  0  0  0
  4  5  2  0  0  0  0
  5  6  1  0  0  0  0
  5 17  1  0  0  0  0
  6 16  1  0  0  0  0
  6  7  2  0  0  0  0
  7  8  1  0  0  0  0
  8  9  1  0  0  0  0
  9 10  1  0  0  0  0
  9 16  2  0  0  0  0
 10 15  1  0  0  0  0
 10 11  1  0  0  0  0
 11 12  1  0  0  0  0
 12 13  1  0  0  0  0
 13 14  1  0  0  0  0
 14 15  1  0  0  0  0
 17 18  2  0  0  0  0
M  END
>  <Code> (137)
CHEMBL206037

>  <Mol_ID> (137)
137

>  <Levels> (137)
low

$$$$
CHEMBL156241
IT_Microcosm_v7.2

 19 21  0  0  0  0  0  0  0  0999 V2000
    6.9210   -2.0000    0.0000 F   0  0  0  0  0  0  0  0  0  0  0  0
    7.5902   -2.7431    0.0000 C   0  0  0  0  0  0  0  0  0  0  0  0
    8.5412   -3.0521    0.0000 F   0  0  0  0  0  0  0  0  0  0  0  0
    8.3333   -2.0740    0.0000 F   0  0  0  0  0  0  0  0  0  0  0  0
    7.2812   -3.6942    0.0000 C   0  0  0  0  0  0  0  0  0  0  0  0
    7.8689   -4.5032    0.0000 N   0  0  0  0  0  0  0  0  0  0  0  0
    7.2812   -5.3122    0.0000 N   0  0  0  0  0  0  0  0  0  0  0  0
    6.3301   -5.0032    0.0000 C   0  0  0  0  0  0  0  0  0  0  0  0
    5.4641   -5.5032    0.0000 C   0  0  0  0  0  0  0  0  0  0  0  0
    4.5980   -5.0032    0.0000 C   0  0  0  0  0  0  0  0  0  0  0  0
    4.5980   -4.0032    0.0000 C   0  0  0  0  0  0  0  0  0  0  0  0
    3.7320   -3.5032    0.0000 C   0  0  0  0  0  0  0  0  0  0  0  0
    2.8660   -4.0032    0.0000 C   0  0  0  0  0  0  0  0  0  0  0  0
    2.0000   -3.5032    0.0000 C   0  0  0  0  0  0  0  0  0  0  0  0
    2.0000   -2.5032    0.0000 C   0  0  0  0  0  0  0  0  0  0  0  0
    2.8660   -2.0032    0.0000 C   0  0  0  0  0  0  0  0  0  0  0  0
    3.7320   -2.5032    0.0000 C   0  0  0  0  0  0  0  0  0  0  0  0
    5.4641   -3.5032    0.0000 N   0  0  0  0  0  0  0  0  0  0  0  0
    6.3301   -4.0032    0.0000 N   0  0  0  0  0  0  0  0  0  0  0  0
  1  2  1  0  0  0  0
  2  3  1  0  0  0  0
  2  4  1  0  0  0  0
  2  5  1  0  0  0  0
  5 19  1  0  0  0  0
  5  6  2  0  0  0  0
  6  7  1  0  0  0  0
  7  8  2  0  0  0  0
  8 19  1  0  0  0  0
  8  9  1  0  0  0  0
  9 10  2  0  0  0  0
 10 11  1  0  0  0  0
 11 12  1  0  0  0  0
 11 18  2  0  0  0  0
 12 17  1  0  0  0  0
 12 13  2  0  0  0  0
 13 14  1  0  0  0  0
 14 15  2  0  0  0  0
 15 16  1  0  0  0  0
 16 17  2  0  0  0  0
 18 19  1  0  0  0  0
M  END
>  <Code> (138)
CHEMBL156241

>  <Mol_ID> (138)
138

>  <Levels> (138)
low

$$$$
CHEMBL204205
IT_Microcosm_v7.2

 18 20  0  0  0  0  0  0  0  0999 V2000
    5.6079   -6.1568    0.0000 O   0  0  0  0  0  0  0  0  0  0  0  0
    5.2989   -5.2058    0.0000 C   0  0  0  0  0  0  0  0  0  0  0  0
    4.3479   -4.8968    0.0000 C   0  0  0  0  0  0  0  0  0  0  0  0
    4.3479   -3.8968    0.0000 C   0  0  0  0  0  0  0  0  0  0  0  0
    3.5388   -3.3090    0.0000 N   0  0  0  0  0  0  0  0  0  0  0  0
    2.5878   -3.6180    0.0000 C   0  0  0  0  0  0  0  0  0  0  0  0
    2.0000   -2.8090    0.0000 C   0  0  0  0  0  0  0  0  0  0  0  0
    2.5878   -2.0000    0.0000 C   0  0  0  0  0  0  0  0  0  0  0  0
    3.5388   -2.3090    0.0000 C   0  0  0  0  0  0  0  0  0  0  0  0
    5.2989   -3.5878    0.0000 C   0  0  0  0  0  0  0  0  0  0  0  0
    5.8867   -4.3968    0.0000 N   0  0  0  0  0  0  0  0  0  0  0  0
    6.8867   -4.3968    0.0000 C   0  0  0  0  0  0  0  0  0  0  0  0
    7.3867   -3.5307    0.0000 C   0  0  0  0  0  0  0  0  0  0  0  0
    8.3867   -3.5307    0.0000 C   0  0  0  0  0  0  0  0  0  0  0  0
    8.8867   -4.3968    0.0000 C   0  0  0  0  0  0  0  0  0  0  0  0
    9.8867   -4.3968    0.0000 Cl  0  0  0  0  0  0  0  0  0  0  0  0
    8.3867   -5.2628    0.0000 C   0  0  0  0  0  0  0  0  0  0  0  0
    7.3867   -5.2628    0.0000 C   0  0  0  0  0  0  0  0  0  0  0  0
  1  2  2  0  0  0  0
  2 11  1  0  0  0  0
  2  3  1  0  0  0  0
  3  4  2  0  0  0  0
  4  5  1  0  0  0  0
  4 10  1  0  0  0  0
  5  9  1  0  0  0  0
  5  6  1  0  0  0  0
  6  7  1  0  0  0  0
  7  8  1  0  0  0  0
  8  9  1  0  0  0  0
 10 11  1  0  0  0  0
 11 12  1  0  0  0  0
 12 18  1  0  0  0  0
 12 13  2  0  0  0  0
 13 14  1  0  0  0  0
 14 15  2  0  0  0  0
 15 16  1  0  0  0  0
 15 17  1  0  0  0  0
 17 18  2  0  0  0  0
M  END
>  <Code> (139)
CHEMBL204205

>  <Mol_ID> (139)
139

>  <Levels> (139)
low

$$$$
CHEMBL315852
IT_Microcosm_v7.2

 19 20  0  0  0  0  0  0  0  0999 V2000
    2.0000   -6.7248    0.0000 C   0  0  0  0  0  0  0  0  0  0  0  0
    2.6692   -7.4680    0.0000 C   0  0  0  0  0  0  0  0  0  0  0  0
    3.6473   -7.2601    0.0000 C   0  0  0  0  0  0  0  0  0  0  0  0
    3.9563   -6.3090    0.0000 N   0  0  0  0  0  0  0  0  0  0  0  0
    3.3686   -5.5000    0.0000 N   0  0  0  0  0  0  0  0  0  0  0  0
    3.9563   -4.6910    0.0000 C   0  0  0  0  0  0  0  0  0  0  0  0
    4.9074   -5.0000    0.0000 C   0  0  0  0  0  0  0  0  0  0  0  0
    5.7734   -4.5000    0.0000 C   0  0  0  0  0  0  0  0  0  0  0  0
    5.7734   -3.5000    0.0000 N   0  0  0  0  0  0  0  0  0  0  0  0
    6.6395   -5.0000    0.0000 C   0  0  0  0  0  0  0  0  0  0  0  0
    7.5055   -4.5000    0.0000 C   0  0  0  0  0  0  0  0  0  0  0  0
    8.3715   -5.0000    0.0000 O   0  0  0  0  0  0  0  0  0  0  0  0
    7.5055   -3.5000    0.0000 O   0  0  0  0  0  0  0  0  0  0  0  0
    8.3715   -3.0000    0.0000 C   0  0  0  0  0  0  0  0  0  0  0  0
    8.3715   -2.0000    0.0000 C   0  0  0  0  0  0  0  0  0  0  0  0
    6.6395   -6.0000    0.0000 C   0  0  0  0  0  0  0  0  0  0  0  0
    7.5055   -6.5000    0.0000 C   0  0  0  0  0  0  0  0  0  0  0  0
    5.7734   -6.5000    0.0000 N   0  0  0  0  0  0  0  0  0  0  0  0
    4.9074   -6.0000    0.0000 C   0  0  0  0  0  0  0  0  0  0  0  0
  1  2  1  0  0  0  0
  2  3  1  0  0  0  0
  3  4  1  0  0  0  0
  4 19  1  0  0  0  0
  4  5  1  0  0  0  0
  5  6  2  0  0  0  0
  6  7  1  0  0  0  0
  7 19  1  0  0  0  0
  7  8  2  0  0  0  0
  8  9  1  0  0  0  0
  8 10  1  0  0  0  0
 10 11  1  0  0  0  0
 10 16  2  0  0  0  0
 11 12  2  0  0  0  0
 11 13  1  0  0  0  0
 13 14  1  0  0  0  0
 14 15  1  0  0  0  0
 16 17  1  0  0  0  0
 16 18  1  0  0  0  0
 18 19  2  0  0  0  0
M  END
>  <Code> (140)
CHEMBL315852

>  <Mol_ID> (140)
140

>  <Levels> (140)
low

$$$$
CHEMBL203217
IT_Microcosm_v7.2

 19 21  0  0  0  0  0  0  0  0999 V2000
    4.8255   -2.0000    0.0000 O   0  0  0  0  0  0  0  0  0  0  0  0
    5.5687   -2.6692    0.0000 C   0  0  0  0  0  0  0  0  0  0  0  0
    6.5468   -2.4613    0.0000 N   0  0  0  0  0  0  0  0  0  0  0  0
    7.0468   -3.3273    0.0000 C   0  0  0  0  0  0  0  0  0  0  0  0
    8.0413   -3.4318    0.0000 N   0  0  0  0  0  0  0  0  0  0  0  0
    8.6291   -2.6228    0.0000 C   0  0  0  0  0  0  0  0  0  0  0  0
    9.6237   -2.7273    0.0000 C   0  0  0  0  0  0  0  0  0  0  0  0
   10.0304   -3.6409    0.0000 O   0  0  0  0  0  0  0  0  0  0  0  0
    9.4426   -4.4499    0.0000 C   0  0  0  0  0  0  0  0  0  0  0  0
    8.4481   -4.3454    0.0000 C   0  0  0  0  0  0  0  0  0  0  0  0
    6.3777   -4.0704    0.0000 C   0  0  0  0  0  0  0  0  0  0  0  0
    5.4642   -3.6637    0.0000 N   0  0  0  0  0  0  0  0  0  0  0  0
    4.5981   -4.1637    0.0000 C   0  0  0  0  0  0  0  0  0  0  0  0
    4.5981   -5.1637    0.0000 C   0  0  0  0  0  0  0  0  0  0  0  0
    3.7321   -5.6637    0.0000 C   0  0  0  0  0  0  0  0  0  0  0  0
    2.8661   -5.1637    0.0000 C   0  0  0  0  0  0  0  0  0  0  0  0
    2.0000   -5.6637    0.0000 Br  0  0  0  0  0  0  0  0  0  0  0  0
    2.8661   -4.1637    0.0000 C   0  0  0  0  0  0  0  0  0  0  0  0
    3.7321   -3.6637    0.0000 C   0  0  0  0  0  0  0  0  0  0  0  0
  1  2  2  0  0  0  0
  2 12  1  0  0  0  0
  2  3  1  0  0  0  0
  3  4  2  0  0  0  0
  4  5  1  0  0  0  0
  4 11  1  0  0  0  0
  5 10  1  0  0  0  0
  5  6  1  0  0  0  0
  6  7  1  0  0  0  0
  7  8  1  0  0  0  0
  8  9  1  0  0  0  0
  9 10  1  0  0  0  0
 11 12  1  0  0  0  0
 12 13  1  0  0  0  0
 13 19  1  0  0  0  0
 13 14  2  0  0  0  0
 14 15  1  0  0  0  0
 15 16  2  0  0  0  0
 16 17  1  0  0  0  0
 16 18  1  0  0  0  0
 18 19  2  0  0  0  0
M  END
>  <Code> (141)
CHEMBL203217

>  <Mol_ID> (141)
141

>  <Levels> (141)
low

$$$$
CHEMBL206338
IT_Microcosm_v7.2

 19 21  0  0  0  0  0  0  0  0999 V2000
    6.2788   -2.0000    0.0000 O   0  0  0  0  0  0  0  0  0  0  0  0
    6.5878   -2.9510    0.0000 C   0  0  0  0  0  0  0  0  0  0  0  0
    7.5388   -3.2600    0.0000 C   0  0  0  0  0  0  0  0  0  0  0  0
    7.5388   -4.2600    0.0000 C   0  0  0  0  0  0  0  0  0  0  0  0
    8.3479   -4.8478    0.0000 N   0  0  0  0  0  0  0  0  0  0  0  0
    9.2989   -4.5388    0.0000 C   0  0  0  0  0  0  0  0  0  0  0  0
    9.8867   -5.3478    0.0000 C   0  0  0  0  0  0  0  0  0  0  0  0
    9.2989   -6.1568    0.0000 C   0  0  0  0  0  0  0  0  0  0  0  0
    8.3479   -5.8478    0.0000 C   0  0  0  0  0  0  0  0  0  0  0  0
    6.5878   -4.5690    0.0000 C   0  0  0  0  0  0  0  0  0  0  0  0
    6.2788   -5.5201    0.0000 O   0  0  0  0  0  0  0  0  0  0  0  0
    6.0000   -3.7600    0.0000 N   0  0  0  0  0  0  0  0  0  0  0  0
    5.0000   -3.7600    0.0000 C   0  0  0  0  0  0  0  0  0  0  0  0
    4.5000   -4.6261    0.0000 C   0  0  0  0  0  0  0  0  0  0  0  0
    3.5000   -4.6261    0.0000 C   0  0  0  0  0  0  0  0  0  0  0  0
    3.0000   -3.7600    0.0000 C   0  0  0  0  0  0  0  0  0  0  0  0
    2.0000   -3.7600    0.0000 F   0  0  0  0  0  0  0  0  0  0  0  0
    3.5000   -2.8940    0.0000 C   0  0  0  0  0  0  0  0  0  0  0  0
    4.5000   -2.8940    0.0000 C   0  0  0  0  0  0  0  0  0  0  0  0
  1  2  2  0  0  0  0
  2 12  1  0  0  0  0
  2  3  1  0  0  0  0
  3  4  2  0  0  0  0
  4  5  1  0  0  0  0
  4 10  1  0  0  0  0
  5  9  1  0  0  0  0
  5  6  1  0  0  0  0
  6  7  1  0  0  0  0
  7  8  1  0  0  0  0
  8  9  1  0  0  0  0
 10 11  2  0  0  0  0
 10 12  1  0  0  0  0
 12 13  1  0  0  0  0
 13 19  1  0  0  0  0
 13 14  2  0  0  0  0
 14 15  1  0  0  0  0
 15 16  2  0  0  0  0
 16 17  1  0  0  0  0
 16 18  1  0  0  0  0
 18 19  2  0  0  0  0
M  END
>  <Code> (142)
CHEMBL206338

>  <Mol_ID> (142)
142

>  <Levels> (142)
low

$$$$
CHEMBL381174
IT_Microcosm_v7.2

 19 21  0  0  0  0  0  0  0  0999 V2000
   10.1589   -4.1977    0.0000 C   0  0  0  0  0  0  0  0  0  0  0  0
    9.1643   -4.0931    0.0000 C   0  0  0  0  0  0  0  0  0  0  0  0
    8.5766   -4.9022    0.0000 C   0  0  0  0  0  0  0  0  0  0  0  0
    7.5820   -4.7976    0.0000 C   0  0  0  0  0  0  0  0  0  0  0  0
    7.1753   -3.8841    0.0000 C   0  0  0  0  0  0  0  0  0  0  0  0
    6.1808   -3.7796    0.0000 N   0  0  0  0  0  0  0  0  0  0  0  0
    5.5116   -4.5227    0.0000 C   0  0  0  0  0  0  0  0  0  0  0  0
    4.5981   -4.1160    0.0000 C   0  0  0  0  0  0  0  0  0  0  0  0
    3.7321   -4.6160    0.0000 N   0  0  0  0  0  0  0  0  0  0  0  0
    3.7321   -5.6160    0.0000 C   0  0  0  0  0  0  0  0  0  0  0  0
    2.8660   -6.1160    0.0000 C   0  0  0  0  0  0  0  0  0  0  0  0
    2.0000   -5.6160    0.0000 O   0  0  0  0  0  0  0  0  0  0  0  0
    2.0000   -4.6160    0.0000 C   0  0  0  0  0  0  0  0  0  0  0  0
    2.8660   -4.1160    0.0000 C   0  0  0  0  0  0  0  0  0  0  0  0
    4.7026   -3.1214    0.0000 C   0  0  0  0  0  0  0  0  0  0  0  0
    5.6808   -2.9135    0.0000 C   0  0  0  0  0  0  0  0  0  0  0  0
    6.0875   -2.0000    0.0000 O   0  0  0  0  0  0  0  0  0  0  0  0
    7.7631   -3.0751    0.0000 C   0  0  0  0  0  0  0  0  0  0  0  0
    8.7576   -3.1796    0.0000 C   0  0  0  0  0  0  0  0  0  0  0  0
  1  2  1  0  0  0  0
  2 19  1  0  0  0  0
  2  3  2  0  0  0  0
  3  4  1  0  0  0  0
  4  5  2  0  0  0  0
  5  6  1  0  0  0  0
  5 18  1  0  0  0  0
  6 16  1  0  0  0  0
  6  7  1  0  0  0  0
  7  8  1  0  0  0  0
  8  9  1  0  0  0  0
  8 15  2  0  0  0  0
  9 14  1  0  0  0  0
  9 10  1  0  0  0  0
 10 11  1  0  0  0  0
 11 12  1  0  0  0  0
 12 13  1  0  0  0  0
 13 14  1  0  0  0  0
 15 16  1  0  0  0  0
 16 17  2  0  0  0  0
 18 19  2  0  0  0  0
M  END
>  <Code> (143)
CHEMBL381174

>  <Mol_ID> (143)
143

>  <Levels> (143)
low

$$$$
CHEMBL315703
IT_Microcosm_v7.2

 21 22  0  0  0  0  0  0  0  0999 V2000
    2.0000   -2.0000    0.0000 C   0  0  0  0  0  0  0  0  0  0  0  0
    2.8660   -2.5000    0.0000 C   0  0  0  0  0  0  0  0  0  0  0  0
    2.8660   -3.5000    0.0000 C   0  0  0  0  0  0  0  0  0  0  0  0
    3.7320   -4.0000    0.0000 N   0  0  0  0  0  0  0  0  0  0  0  0
    3.7320   -5.0000    0.0000 C   0  0  0  0  0  0  0  0  0  0  0  0
    2.8660   -5.5000    0.0000 O   0  0  0  0  0  0  0  0  0  0  0  0
    4.5981   -5.5000    0.0000 C   0  0  0  0  0  0  0  0  0  0  0  0
    4.5981   -6.5000    0.0000 C   0  0  0  0  0  0  0  0  0  0  0  0
    5.4641   -7.0000    0.0000 N   0  0  0  0  0  0  0  0  0  0  0  0
    6.3301   -6.5000    0.0000 C   0  0  0  0  0  0  0  0  0  0  0  0
    6.3301   -5.5000    0.0000 C   0  0  0  0  0  0  0  0  0  0  0  0
    7.2812   -5.1910    0.0000 C   0  0  0  0  0  0  0  0  0  0  0  0
    7.8690   -6.0000    0.0000 N   0  0  0  0  0  0  0  0  0  0  0  0
    7.2812   -6.8090    0.0000 N   0  0  0  0  0  0  0  0  0  0  0  0
    7.5902   -7.7601    0.0000 C   0  0  0  0  0  0  0  0  0  0  0  0
    8.5683   -7.9680    0.0000 C   0  0  0  0  0  0  0  0  0  0  0  0
    8.8774   -8.9190    0.0000 C   0  0  0  0  0  0  0  0  0  0  0  0
    9.8555   -9.1270    0.0000 C   0  0  0  0  0  0  0  0  0  0  0  0
   10.1645  -10.0780    0.0000 C   0  0  0  0  0  0  0  0  0  0  0  0
    5.4641   -5.0000    0.0000 C   0  0  0  0  0  0  0  0  0  0  0  0
    5.4641   -4.0000    0.0000 O   0  0  0  0  0  0  0  0  0  0  0  0
  1  2  2  0  0  0  0
  2  3  1  0  0  0  0
  3  4  1  0  0  0  0
  4  5  1  0  0  0  0
  5  6  2  0  0  0  0
  5  7  1  0  0  0  0
  7 20  1  0  0  0  0
  7  8  2  0  0  0  0
  8  9  1  0  0  0  0
  9 10  2  0  0  0  0
 10 14  1  0  0  0  0
 10 11  1  0  0  0  0
 11 12  1  0  0  0  0
 11 20  2  0  0  0  0
 12 13  2  0  0  0  0
 13 14  1  0  0  0  0
 14 15  1  0  0  0  0
 15 16  1  0  0  0  0
 16 17  1  0  0  0  0
 17 18  1  0  0  0  0
 18 19  1  0  0  0  0
 20 21  1  0  0  0  0
M  END
>  <Code> (144)
CHEMBL315703

>  <Mol_ID> (144)
144

>  <Levels> (144)
low

$$$$
CHEMBL382485
IT_Microcosm_v7.2

 18 20  0  0  0  0  0  0  0  0999 V2000
    3.9594   -2.0000    0.0000 O   0  0  0  0  0  0  0  0  0  0  0  0
    4.7026   -2.6692    0.0000 C   0  0  0  0  0  0  0  0  0  0  0  0
    5.6807   -2.4613    0.0000 N   0  0  0  0  0  0  0  0  0  0  0  0
    6.1807   -3.3273    0.0000 C   0  0  0  0  0  0  0  0  0  0  0  0
    7.1752   -3.4318    0.0000 N   0  0  0  0  0  0  0  0  0  0  0  0
    7.7630   -2.6228    0.0000 C   0  0  0  0  0  0  0  0  0  0  0  0
    8.7576   -2.7273    0.0000 C   0  0  0  0  0  0  0  0  0  0  0  0
    9.1643   -3.6409    0.0000 O   0  0  0  0  0  0  0  0  0  0  0  0
    8.5765   -4.4499    0.0000 C   0  0  0  0  0  0  0  0  0  0  0  0
    7.5820   -4.3454    0.0000 C   0  0  0  0  0  0  0  0  0  0  0  0
    5.5116   -4.0704    0.0000 C   0  0  0  0  0  0  0  0  0  0  0  0
    4.5981   -3.6637    0.0000 N   0  0  0  0  0  0  0  0  0  0  0  0
    3.7320   -4.1637    0.0000 C   0  0  0  0  0  0  0  0  0  0  0  0
    3.7320   -5.1637    0.0000 C   0  0  0  0  0  0  0  0  0  0  0  0
    2.8660   -5.6637    0.0000 C   0  0  0  0  0  0  0  0  0  0  0  0
    2.0000   -5.1637    0.0000 C   0  0  0  0  0  0  0  0  0  0  0  0
    2.0000   -4.1637    0.0000 C   0  0  0  0  0  0  0  0  0  0  0  0
    2.8660   -3.6637    0.0000 C   0  0  0  0  0  0  0  0  0  0  0  0
  1  2  2  0  0  0  0
  2 12  1  0  0  0  0
  2  3  1  0  0  0  0
  3  4  2  0  0  0  0
  4  5  1  0  0  0  0
  4 11  1  0  0  0  0
  5 10  1  0  0  0  0
  5  6  1  0  0  0  0
  6  7  1  0  0  0  0
  7  8  1  0  0  0  0
  8  9  1  0  0  0  0
  9 10  1  0  0  0  0
 11 12  1  0  0  0  0
 12 13  1  0  0  0  0
 13 18  1  0  0  0  0
 13 14  2  0  0  0  0
 14 15  1  0  0  0  0
 15 16  2  0  0  0  0
 16 17  1  0  0  0  0
 17 18  2  0  0  0  0
M  END
>  <Code> (145)
CHEMBL382485

>  <Mol_ID> (145)
145

>  <Levels> (145)
low

$$$$
CHEMBL203572
IT_Microcosm_v7.2

 19 21  0  0  0  0  0  0  0  0999 V2000
    4.8255   -2.0000    0.0000 O   0  0  0  0  0  0  0  0  0  0  0  0
    5.5687   -2.6692    0.0000 C   0  0  0  0  0  0  0  0  0  0  0  0
    6.5468   -2.4613    0.0000 C   0  0  0  0  0  0  0  0  0  0  0  0
    7.0468   -3.3273    0.0000 C   0  0  0  0  0  0  0  0  0  0  0  0
    8.0413   -3.4318    0.0000 N   0  0  0  0  0  0  0  0  0  0  0  0
    8.6291   -2.6228    0.0000 C   0  0  0  0  0  0  0  0  0  0  0  0
    9.6237   -2.7273    0.0000 C   0  0  0  0  0  0  0  0  0  0  0  0
   10.0304   -3.6409    0.0000 N   0  0  0  0  0  0  0  0  0  0  0  0
    9.4426   -4.4499    0.0000 C   0  0  0  0  0  0  0  0  0  0  0  0
    8.4481   -4.3454    0.0000 C   0  0  0  0  0  0  0  0  0  0  0  0
    6.3777   -4.0704    0.0000 C   0  0  0  0  0  0  0  0  0  0  0  0
    5.4642   -3.6637    0.0000 N   0  0  0  0  0  0  0  0  0  0  0  0
    4.5981   -4.1637    0.0000 C   0  0  0  0  0  0  0  0  0  0  0  0
    4.5981   -5.1637    0.0000 C   0  0  0  0  0  0  0  0  0  0  0  0
    3.7321   -5.6637    0.0000 C   0  0  0  0  0  0  0  0  0  0  0  0
    2.8661   -5.1637    0.0000 C   0  0  0  0  0  0  0  0  0  0  0  0
    2.0000   -5.6637    0.0000 Cl  0  0  0  0  0  0  0  0  0  0  0  0
    2.8661   -4.1637    0.0000 C   0  0  0  0  0  0  0  0  0  0  0  0
    3.7321   -3.6637    0.0000 C   0  0  0  0  0  0  0  0  0  0  0  0
  1  2  2  0  0  0  0
  2 12  1  0  0  0  0
  2  3  1  0  0  0  0
  3  4  2  0  0  0  0
  4  5  1  0  0  0  0
  4 11  1  0  0  0  0
  5 10  1  0  0  0  0
  5  6  1  0  0  0  0
  6  7  1  0  0  0  0
  7  8  1  0  0  0  0
  8  9  1  0  0  0  0
  9 10  1  0  0  0  0
 11 12  1  0  0  0  0
 12 13  1  0  0  0  0
 13 19  1  0  0  0  0
 13 14  2  0  0  0  0
 14 15  1  0  0  0  0
 15 16  2  0  0  0  0
 16 17  1  0  0  0  0
 16 18  1  0  0  0  0
 18 19  2  0  0  0  0
M  END
>  <Code> (146)
CHEMBL203572

>  <Mol_ID> (146)
146

>  <Levels> (146)
low

$$$$
CHEMBL204307
IT_Microcosm_v7.2

 21 23  0  0  0  0  0  0  0  0999 V2000
    7.0910   -5.9933    0.0000 O   0  0  0  0  0  0  0  0  0  0  0  0
    6.5685   -5.1407    0.0000 C   0  0  0  0  0  0  0  0  0  0  0  0
    5.5716   -5.0622    0.0000 N   0  0  0  0  0  0  0  0  0  0  0  0
    5.3381   -4.0898    0.0000 C   0  0  0  0  0  0  0  0  0  0  0  0
    4.4142   -3.7071    0.0000 N   0  0  0  0  0  0  0  0  0  0  0  0
    3.7071   -4.4142    0.0000 C   0  0  0  0  0  0  0  0  0  0  0  0
    2.7071   -4.4142    0.0000 C   0  0  0  0  0  0  0  0  0  0  0  0
    2.0000   -3.7071    0.0000 C   0  0  0  0  0  0  0  0  0  0  0  0
    2.0000   -2.7071    0.0000 C   0  0  0  0  0  0  0  0  0  0  0  0
    2.7071   -2.0000    0.0000 C   0  0  0  0  0  0  0  0  0  0  0  0
    3.7071   -2.0000    0.0000 C   0  0  0  0  0  0  0  0  0  0  0  0
    4.4142   -2.7071    0.0000 C   0  0  0  0  0  0  0  0  0  0  0  0
    6.1908   -3.5673    0.0000 C   0  0  0  0  0  0  0  0  0  0  0  0
    6.9512   -4.2168    0.0000 N   0  0  0  0  0  0  0  0  0  0  0  0
    7.9235   -3.9833    0.0000 C   0  0  0  0  0  0  0  0  0  0  0  0
    8.2076   -3.0245    0.0000 C   0  0  0  0  0  0  0  0  0  0  0  0
    9.1799   -2.7911    0.0000 C   0  0  0  0  0  0  0  0  0  0  0  0
    9.8683   -3.5164    0.0000 C   0  0  0  0  0  0  0  0  0  0  0  0
   10.8407   -3.2830    0.0000 Cl  0  0  0  0  0  0  0  0  0  0  0  0
    9.5843   -4.4753    0.0000 C   0  0  0  0  0  0  0  0  0  0  0  0
    8.6119   -4.7087    0.0000 C   0  0  0  0  0  0  0  0  0  0  0  0
  1  2  2  0  0  0  0
  2 14  1  0  0  0  0
  2  3  1  0  0  0  0
  3  4  2  0  0  0  0
  4  5  1  0  0  0  0
  4 13  1  0  0  0  0
  5 12  1  0  0  0  0
  5  6  1  0  0  0  0
  6  7  1  0  0  0  0
  7  8  1  0  0  0  0
  8  9  1  0  0  0  0
  9 10  1  0  0  0  0
 10 11  1  0  0  0  0
 11 12  1  0  0  0  0
 13 14  1  0  0  0  0
 14 15  1  0  0  0  0
 15 21  1  0  0  0  0
 15 16  2  0  0  0  0
 16 17  1  0  0  0  0
 17 18  2  0  0  0  0
 18 19  1  0  0  0  0
 18 20  1  0  0  0  0
 20 21  2  0  0  0  0
M  END
>  <Code> (147)
CHEMBL204307

>  <Mol_ID> (147)
147

>  <Levels> (147)
low

$$$$
CHEMBL381072
IT_Microcosm_v7.2

 16 17  0  0  0  0  0  0  0  0999 V2000
    7.9480   -2.7045    0.0000 C   0  0  0  0  0  0  0  0  0  0  0  0
    6.9535   -2.8090    0.0000 N   0  0  0  0  0  0  0  0  0  0  0  0
    6.3657   -2.0000    0.0000 C   0  0  0  0  0  0  0  0  0  0  0  0
    6.5467   -3.7226    0.0000 C   0  0  0  0  0  0  0  0  0  0  0  0
    7.0467   -4.5886    0.0000 N   0  0  0  0  0  0  0  0  0  0  0  0
    6.3776   -5.3318    0.0000 C   0  0  0  0  0  0  0  0  0  0  0  0
    6.5855   -6.3099    0.0000 O   0  0  0  0  0  0  0  0  0  0  0  0
    5.4641   -4.9250    0.0000 N   0  0  0  0  0  0  0  0  0  0  0  0
    4.5980   -5.4250    0.0000 C   0  0  0  0  0  0  0  0  0  0  0  0
    4.5980   -6.4250    0.0000 C   0  0  0  0  0  0  0  0  0  0  0  0
    3.7320   -6.9250    0.0000 C   0  0  0  0  0  0  0  0  0  0  0  0
    2.8660   -6.4250    0.0000 C   0  0  0  0  0  0  0  0  0  0  0  0
    2.0000   -6.9250    0.0000 Cl  0  0  0  0  0  0  0  0  0  0  0  0
    2.8660   -5.4250    0.0000 C   0  0  0  0  0  0  0  0  0  0  0  0
    3.7320   -4.9250    0.0000 C   0  0  0  0  0  0  0  0  0  0  0  0
    5.5686   -3.9305    0.0000 C   0  0  0  0  0  0  0  0  0  0  0  0
  1  2  1  0  0  0  0
  2  3  1  0  0  0  0
  2  4  1  0  0  0  0
  4 16  1  0  0  0  0
  4  5  2  0  0  0  0
  5  6  1  0  0  0  0
  6  7  2  0  0  0  0
  6  8  1  0  0  0  0
  8  9  1  0  0  0  0
  8 16  1  0  0  0  0
  9 15  1  0  0  0  0
  9 10  2  0  0  0  0
 10 11  1  0  0  0  0
 11 12  2  0  0  0  0
 12 13  1  0  0  0  0
 12 14  1  0  0  0  0
 14 15  2  0  0  0  0
M  END
>  <Code> (148)
CHEMBL381072

>  <Mol_ID> (148)
148

>  <Levels> (148)
low

$$$$
CHEMBL381915
IT_Microcosm_v7.2

 20 22  0  0  0  0  0  0  0  0999 V2000
    4.8255   -2.0000    0.0000 O   0  0  0  0  0  0  0  0  0  0  0  0
    5.5687   -2.6692    0.0000 C   0  0  0  0  0  0  0  0  0  0  0  0
    6.5468   -2.4613    0.0000 C   0  0  0  0  0  0  0  0  0  0  0  0
    7.0468   -3.3273    0.0000 C   0  0  0  0  0  0  0  0  0  0  0  0
    8.0413   -3.4318    0.0000 N   0  0  0  0  0  0  0  0  0  0  0  0
    8.6291   -2.6228    0.0000 C   0  0  0  0  0  0  0  0  0  0  0  0
    9.6237   -2.7273    0.0000 C   0  0  0  0  0  0  0  0  0  0  0  0
   10.0304   -3.6409    0.0000 N   0  0  0  0  0  0  0  0  0  0  0  0
    9.4426   -4.4499    0.0000 C   0  0  0  0  0  0  0  0  0  0  0  0
    8.4481   -4.3454    0.0000 C   0  0  0  0  0  0  0  0  0  0  0  0
    6.3777   -4.0704    0.0000 C   0  0  0  0  0  0  0  0  0  0  0  0
    6.5856   -5.0486    0.0000 O   0  0  0  0  0  0  0  0  0  0  0  0
    5.4642   -3.6637    0.0000 N   0  0  0  0  0  0  0  0  0  0  0  0
    4.5981   -4.1637    0.0000 C   0  0  0  0  0  0  0  0  0  0  0  0
    4.5981   -5.1637    0.0000 C   0  0  0  0  0  0  0  0  0  0  0  0
    3.7321   -5.6637    0.0000 C   0  0  0  0  0  0  0  0  0  0  0  0
    2.8661   -5.1637    0.0000 C   0  0  0  0  0  0  0  0  0  0  0  0
    2.0000   -5.6637    0.0000 Cl  0  0  0  0  0  0  0  0  0  0  0  0
    2.8661   -4.1637    0.0000 C   0  0  0  0  0  0  0  0  0  0  0  0
    3.7321   -3.6637    0.0000 C   0  0  0  0  0  0  0  0  0  0  0  0
  1  2  2  0  0  0  0
  2 13  1  0  0  0  0
  2  3  1  0  0  0  0
  3  4  2  0  0  0  0
  4  5  1  0  0  0  0
  4 11  1  0  0  0  0
  5 10  1  0  0  0  0
  5  6  1  0  0  0  0
  6  7  1  0  0  0  0
  7  8  1  0  0  0  0
  8  9  1  0  0  0  0
  9 10  1  0  0  0  0
 11 12  2  0  0  0  0
 11 13  1  0  0  0  0
 13 14  1  0  0  0  0
 14 20  1  0  0  0  0
 14 15  2  0  0  0  0
 15 16  1  0  0  0  0
 16 17  2  0  0  0  0
 17 18  1  0  0  0  0
 17 19  1  0  0  0  0
 19 20  2  0  0  0  0
M  END
>  <Code> (149)
CHEMBL381915

>  <Mol_ID> (149)
149

>  <Levels> (149)
low

$$$$
CHEMBL204855
IT_Microcosm_v7.2

 20 22  0  0  0  0  0  0  0  0999 V2000
    4.8957   -2.0000    0.0000 O   0  0  0  0  0  0  0  0  0  0  0  0
    5.3025   -2.9136    0.0000 C   0  0  0  0  0  0  0  0  0  0  0  0
    6.2806   -3.1215    0.0000 N   0  0  0  0  0  0  0  0  0  0  0  0
    6.3851   -4.1160    0.0000 C   0  0  0  0  0  0  0  0  0  0  0  0
    7.2512   -4.6160    0.0000 N   0  0  0  0  0  0  0  0  0  0  0  0
    8.1172   -4.1160    0.0000 C   0  0  0  0  0  0  0  0  0  0  0  0
    8.9832   -4.6160    0.0000 C   0  0  0  0  0  0  0  0  0  0  0  0
    8.9832   -5.6160    0.0000 O   0  0  0  0  0  0  0  0  0  0  0  0
    8.1172   -6.1160    0.0000 C   0  0  0  0  0  0  0  0  0  0  0  0
    7.2512   -5.6160    0.0000 C   0  0  0  0  0  0  0  0  0  0  0  0
    5.4716   -4.5228    0.0000 C   0  0  0  0  0  0  0  0  0  0  0  0
    4.8025   -3.7796    0.0000 N   0  0  0  0  0  0  0  0  0  0  0  0
    3.8080   -3.8841    0.0000 C   0  0  0  0  0  0  0  0  0  0  0  0
    3.4012   -4.7977    0.0000 C   0  0  0  0  0  0  0  0  0  0  0  0
    2.4067   -4.9022    0.0000 C   0  0  0  0  0  0  0  0  0  0  0  0
    2.0000   -5.8158    0.0000 C   0  0  0  0  0  0  0  0  0  0  0  0
    2.5877   -6.6248    0.0000 C   0  0  0  0  0  0  0  0  0  0  0  0
    3.5823   -6.5202    0.0000 C   0  0  0  0  0  0  0  0  0  0  0  0
    3.9890   -5.6067    0.0000 C   0  0  0  0  0  0  0  0  0  0  0  0
    4.9835   -5.5022    0.0000 Cl  0  0  0  0  0  0  0  0  0  0  0  0
  1  2  2  0  0  0  0
  2 12  1  0  0  0  0
  2  3  1  0  0  0  0
  3  4  2  0  0  0  0
  4  5  1  0  0  0  0
  4 11  1  0  0  0  0
  5 10  1  0  0  0  0
  5  6  1  0  0  0  0
  6  7  1  0  0  0  0
  7  8  1  0  0  0  0
  8  9  1  0  0  0  0
  9 10  1  0  0  0  0
 11 12  1  0  0  0  0
 12 13  1  0  0  0  0
 13 14  1  0  0  0  0
 14 19  1  0  0  0  0
 14 15  2  0  0  0  0
 15 16  1  0  0  0  0
 16 17  2  0  0  0  0
 17 18  1  0  0  0  0
 18 19  2  0  0  0  0
 19 20  1  0  0  0  0
M  END
>  <Code> (150)
CHEMBL204855

>  <Mol_ID> (150)
150

>  <Levels> (150)
low

$$$$
CHEMBL431022
IT_Microcosm_v7.2

 22 23  0  0  0  0  0  0  0  0999 V2000
    2.0000   -9.3838    0.0000 C   0  0  0  0  0  0  0  0  0  0  0  0
    2.6691  -10.1270    0.0000 C   0  0  0  0  0  0  0  0  0  0  0  0
    3.6473   -9.9190    0.0000 C   0  0  0  0  0  0  0  0  0  0  0  0
    3.9563   -8.9680    0.0000 C   0  0  0  0  0  0  0  0  0  0  0  0
    4.9344   -8.7601    0.0000 C   0  0  0  0  0  0  0  0  0  0  0  0
    5.2434   -7.8090    0.0000 N   0  0  0  0  0  0  0  0  0  0  0  0
    4.6557   -7.0000    0.0000 N   0  0  0  0  0  0  0  0  0  0  0  0
    5.2434   -6.1910    0.0000 C   0  0  0  0  0  0  0  0  0  0  0  0
    6.1945   -6.5000    0.0000 C   0  0  0  0  0  0  0  0  0  0  0  0
    7.0605   -6.0000    0.0000 C   0  0  0  0  0  0  0  0  0  0  0  0
    7.0605   -5.0000    0.0000 N   0  0  0  0  0  0  0  0  0  0  0  0
    7.9266   -6.5000    0.0000 C   0  0  0  0  0  0  0  0  0  0  0  0
    8.7926   -6.0000    0.0000 C   0  0  0  0  0  0  0  0  0  0  0  0
    9.6586   -6.5000    0.0000 O   0  0  0  0  0  0  0  0  0  0  0  0
    8.7926   -5.0000    0.0000 N   0  0  0  0  0  0  0  0  0  0  0  0
    9.6586   -4.5000    0.0000 C   0  0  0  0  0  0  0  0  0  0  0  0
    9.6586   -3.5000    0.0000 C   0  0  0  0  0  0  0  0  0  0  0  0
   10.5246   -3.0000    0.0000 C   0  0  0  0  0  0  0  0  0  0  0  0
   10.5246   -2.0000    0.0000 C   0  0  0  0  0  0  0  0  0  0  0  0
    7.9266   -7.5000    0.0000 C   0  0  0  0  0  0  0  0  0  0  0  0
    7.0605   -8.0000    0.0000 N   0  0  0  0  0  0  0  0  0  0  0  0
    6.1945   -7.5000    0.0000 C   0  0  0  0  0  0  0  0  0  0  0  0
  1  2  1  0  0  0  0
  2  3  1  0  0  0  0
  3  4  1  0  0  0  0
  4  5  1  0  0  0  0
  5  6  1  0  0  0  0
  6 22  1  0  0  0  0
  6  7  1  0  0  0  0
  7  8  2  0  0  0  0
  8  9  1  0  0  0  0
  9 22  1  0  0  0  0
  9 10  2  0  0  0  0
 10 11  1  0  0  0  0
 10 12  1  0  0  0  0
 12 13  1  0  0  0  0
 12 20  2  0  0  0  0
 13 14  2  0  0  0  0
 13 15  1  0  0  0  0
 15 16  1  0  0  0  0
 16 17  1  0  0  0  0
 17 18  1  0  0  0  0
 18 19  1  0  0  0  0
 20 21  1  0  0  0  0
 21 22  2  0  0  0  0
M  END
>  <Code> (151)
CHEMBL431022

>  <Mol_ID> (151)
151

>  <Levels> (151)
low

$$$$
CHEMBL4080811
IT_Microcosm_v7.2

 28 31  0  0  0  0  0  0  0  0999 V2000
    5.3301   -6.5000    0.0000 O   0  0  0  0  0  0  0  0  0  0  0  0
    6.3301   -6.5000    0.0000 S   0  0  0  0  0  0  0  0  0  0  0  0
    6.3301   -7.5000    0.0000 O   0  0  0  0  0  0  0  0  0  0  0  0
    7.3301   -6.5000    0.0000 C   0  0  0  0  0  0  0  0  0  0  0  0
    7.8301   -5.6340    0.0000 C   0  0  0  0  0  0  0  0  0  0  0  0
    8.8301   -5.6340    0.0000 C   0  0  0  0  0  0  0  0  0  0  0  0
    9.3301   -6.5000    0.0000 C   0  0  0  0  0  0  0  0  0  0  0  0
    8.8301   -7.3660    0.0000 C   0  0  0  0  0  0  0  0  0  0  0  0
    9.3301   -8.2321    0.0000 F   0  0  0  0  0  0  0  0  0  0  0  0
    7.8301   -7.3660    0.0000 C   0  0  0  0  0  0  0  0  0  0  0  0
    6.3301   -5.5000    0.0000 C   0  0  0  0  0  0  0  0  0  0  0  0
    7.1961   -5.0000    0.0000 C   0  0  0  0  0  0  0  0  0  0  0  0
    7.1961   -4.0000    0.0000 N   0  0  0  0  0  0  0  0  0  0  0  0
    6.3301   -3.5000    0.0000 C   0  0  0  0  0  0  0  0  0  0  0  0
    6.3301   -2.5000    0.0000 C   0  0  0  0  0  0  0  0  0  0  0  0
    7.1961   -2.0000    0.0000 F   0  0  0  0  0  0  0  0  0  0  0  0
    5.4641   -2.0000    0.0000 C   0  0  0  0  0  0  0  0  0  0  0  0
    4.5980   -2.5000    0.0000 C   0  0  0  0  0  0  0  0  0  0  0  0
    4.5980   -3.5000    0.0000 C   0  0  0  0  0  0  0  0  0  0  0  0
    5.4641   -4.0000    0.0000 C   0  0  0  0  0  0  0  0  0  0  0  0
    5.4641   -5.0000    0.0000 C   0  0  0  0  0  0  0  0  0  0  0  0
    4.5980   -5.5000    0.0000 C   0  0  0  0  0  0  0  0  0  0  0  0
    3.7320   -5.0000    0.0000 C   0  0  0  0  0  0  0  0  0  0  0  0
    2.8660   -5.5000    0.0000 C   0  0  0  0  0  0  0  0  0  0  0  0
    2.8660   -6.5000    0.0000 C   0  0  0  0  0  0  0  0  0  0  0  0
    2.0000   -7.0000    0.0000 F   0  0  0  0  0  0  0  0  0  0  0  0
    3.7320   -7.0000    0.0000 C   0  0  0  0  0  0  0  0  0  0  0  0
    4.5980   -6.5000    0.0000 C   0  0  0  0  0  0  0  0  0  0  0  0
  1  2  2  0  0  0  0
  2  3  2  0  0  0  0
  2  4  1  0  0  0  0
  2 11  1  0  0  0  0
  4 10  1  0  0  0  0
  4  5  2  0  0  0  0
  5  6  1  0  0  0  0
  6  7  2  0  0  0  0
  7  8  1  0  0  0  0
  8  9  1  0  0  0  0
  8 10  2  0  0  0  0
 11 21  1  0  0  0  0
 11 12  2  0  0  0  0
 12 13  1  0  0  0  0
 13 14  2  0  0  0  0
 14 20  1  0  0  0  0
 14 15  1  0  0  0  0
 15 16  1  0  0  0  0
 15 17  2  0  0  0  0
 17 18  1  0  0  0  0
 18 19  2  0  0  0  0
 19 20  1  0  0  0  0
 20 21  2  0  0  0  0
 21 22  1  0  0  0  0
 22 28  1  0  0  0  0
 22 23  2  0  0  0  0
 23 24  1  0  0  0  0
 24 25  2  0  0  0  0
 25 26  1  0  0  0  0
 25 27  1  0  0  0  0
 27 28  2  0  0  0  0
M  END
>  <Code> (152)
CHEMBL4080811

>  <Mol_ID> (152)
152

>  <Levels> (152)
low

$$$$
CHEMBL4088680
IT_Microcosm_v7.2

 29 32  0  0  0  0  0  0  0  0999 V2000
    7.5000   -6.0000    0.0000 O   0  0  0  0  0  0  0  0  0  0  0  0
    7.5000   -5.0000    0.0000 S   0  0  0  0  0  0  0  0  0  0  0  0
    8.5000   -5.0000    0.0000 O   0  0  0  0  0  0  0  0  0  0  0  0
    7.5000   -4.0000    0.0000 C   0  0  0  0  0  0  0  0  0  0  0  0
    6.6340   -3.5000    0.0000 C   0  0  0  0  0  0  0  0  0  0  0  0
    6.6340   -2.5000    0.0000 C   0  0  0  0  0  0  0  0  0  0  0  0
    5.7679   -2.0000    0.0000 F   0  0  0  0  0  0  0  0  0  0  0  0
    7.5000   -2.0000    0.0000 C   0  0  0  0  0  0  0  0  0  0  0  0
    8.3660   -2.5000    0.0000 C   0  0  0  0  0  0  0  0  0  0  0  0
    9.2321   -2.0000    0.0000 F   0  0  0  0  0  0  0  0  0  0  0  0
    8.3660   -3.5000    0.0000 C   0  0  0  0  0  0  0  0  0  0  0  0
    6.5000   -5.0000    0.0000 C   0  0  0  0  0  0  0  0  0  0  0  0
    6.0000   -4.1340    0.0000 C   0  0  0  0  0  0  0  0  0  0  0  0
    5.0000   -4.1340    0.0000 N   0  0  0  0  0  0  0  0  0  0  0  0
    4.5000   -5.0000    0.0000 C   0  0  0  0  0  0  0  0  0  0  0  0
    3.5000   -5.0000    0.0000 C   0  0  0  0  0  0  0  0  0  0  0  0
    3.0000   -5.8660    0.0000 C   0  0  0  0  0  0  0  0  0  0  0  0
    2.0000   -5.8660    0.0000 F   0  0  0  0  0  0  0  0  0  0  0  0
    3.5000   -6.7321    0.0000 C   0  0  0  0  0  0  0  0  0  0  0  0
    4.5000   -6.7321    0.0000 C   0  0  0  0  0  0  0  0  0  0  0  0
    5.0000   -5.8660    0.0000 C   0  0  0  0  0  0  0  0  0  0  0  0
    6.0000   -5.8660    0.0000 C   0  0  0  0  0  0  0  0  0  0  0  0
    6.5000   -6.7321    0.0000 C   0  0  0  0  0  0  0  0  0  0  0  0
    6.0000   -7.5981    0.0000 C   0  0  0  0  0  0  0  0  0  0  0  0
    6.5000   -8.4641    0.0000 C   0  0  0  0  0  0  0  0  0  0  0  0
    7.5000   -8.4641    0.0000 C   0  0  0  0  0  0  0  0  0  0  0  0
    8.0000   -7.5981    0.0000 C   0  0  0  0  0  0  0  0  0  0  0  0
    9.0000   -7.5981    0.0000 F   0  0  0  0  0  0  0  0  0  0  0  0
    7.5000   -6.7321    0.0000 C   0  0  0  0  0  0  0  0  0  0  0  0
  1  2  2  0  0  0  0
  2  3  2  0  0  0  0
  2  4  1  0  0  0  0
  2 12  1  0  0  0  0
  4 11  1  0  0  0  0
  4  5  2  0  0  0  0
  5  6  1  0  0  0  0
  6  7  1  0  0  0  0
  6  8  2  0  0  0  0
  8  9  1  0  0  0  0
  9 10  1  0  0  0  0
  9 11  2  0  0  0  0
 12 22  1  0  0  0  0
 12 13  2  0  0  0  0
 13 14  1  0  0  0  0
 14 15  2  0  0  0  0
 15 21  1  0  0  0  0
 15 16  1  0  0  0  0
 16 17  2  0  0  0  0
 17 18  1  0  0  0  0
 17 19  1  0  0  0  0
 19 20  2  0  0  0  0
 20 21  1  0  0  0  0
 21 22  2  0  0  0  0
 22 23  1  0  0  0  0
 23 29  1  0  0  0  0
 23 24  2  0  0  0  0
 24 25  1  0  0  0  0
 25 26  2  0  0  0  0
 26 27  1  0  0  0  0
 27 28  1  0  0  0  0
 27 29  2  0  0  0  0
M  END
>  <Code> (153)
CHEMBL4088680

>  <Mol_ID> (153)
153

>  <Levels> (153)
low

$$$$
CHEMBL4095476
IT_Microcosm_v7.2

 28 31  0  0  0  0  0  0  0  0999 V2000
    7.5981   -8.2321    0.0000 C   0  0  0  0  0  0  0  0  0  0  0  0
    6.7321   -7.7321    0.0000 C   0  0  0  0  0  0  0  0  0  0  0  0
    5.8660   -8.2321    0.0000 C   0  0  0  0  0  0  0  0  0  0  0  0
    5.0000   -7.7321    0.0000 C   0  0  0  0  0  0  0  0  0  0  0  0
    5.0000   -6.7321    0.0000 C   0  0  0  0  0  0  0  0  0  0  0  0
    4.1340   -6.2321    0.0000 N   0  0  0  0  0  0  0  0  0  0  0  0
    4.1340   -5.2321    0.0000 C   0  0  0  0  0  0  0  0  0  0  0  0
    5.0000   -4.7321    0.0000 C   0  0  0  0  0  0  0  0  0  0  0  0
    5.0000   -3.7321    0.0000 S   0  0  0  0  0  0  0  0  0  0  0  0
    6.0000   -3.7321    0.0000 O   0  0  0  0  0  0  0  0  0  0  0  0
    5.0000   -2.7321    0.0000 O   0  0  0  0  0  0  0  0  0  0  0  0
    4.0000   -3.7321    0.0000 C   0  0  0  0  0  0  0  0  0  0  0  0
    3.5000   -4.5981    0.0000 C   0  0  0  0  0  0  0  0  0  0  0  0
    2.5000   -4.5981    0.0000 C   0  0  0  0  0  0  0  0  0  0  0  0
    2.0000   -3.7321    0.0000 C   0  0  0  0  0  0  0  0  0  0  0  0
    2.5000   -2.8661    0.0000 C   0  0  0  0  0  0  0  0  0  0  0  0
    2.0000   -2.0000    0.0000 F   0  0  0  0  0  0  0  0  0  0  0  0
    3.5000   -2.8661    0.0000 C   0  0  0  0  0  0  0  0  0  0  0  0
    5.8660   -5.2321    0.0000 C   0  0  0  0  0  0  0  0  0  0  0  0
    6.7321   -4.7321    0.0000 N   0  0  0  0  0  0  0  0  0  0  0  0
    6.7321   -3.7321    0.0000 C   0  0  0  0  0  0  0  0  0  0  0  0
    7.5981   -3.2321    0.0000 C   0  0  0  0  0  0  0  0  0  0  0  0
    8.4641   -3.7321    0.0000 C   0  0  0  0  0  0  0  0  0  0  0  0
    9.3301   -3.2321    0.0000 C   0  0  0  0  0  0  0  0  0  0  0  0
    8.4641   -4.7321    0.0000 C   0  0  0  0  0  0  0  0  0  0  0  0
    7.5981   -5.2321    0.0000 C   0  0  0  0  0  0  0  0  0  0  0  0
    5.8660   -6.2321    0.0000 C   0  0  0  0  0  0  0  0  0  0  0  0
    6.7321   -6.7321    0.0000 C   0  0  0  0  0  0  0  0  0  0  0  0
  1  2  1  0  0  0  0
  2 28  1  0  0  0  0
  2  3  2  0  0  0  0
  3  4  1  0  0  0  0
  4  5  2  0  0  0  0
  5 27  1  0  0  0  0
  5  6  1  0  0  0  0
  6  7  2  0  0  0  0
  7  8  1  0  0  0  0
  8  9  1  0  0  0  0
  8 19  2  0  0  0  0
  9 10  2  0  0  0  0
  9 11  2  0  0  0  0
  9 12  1  0  0  0  0
 12 18  1  0  0  0  0
 12 13  2  0  0  0  0
 13 14  1  0  0  0  0
 14 15  2  0  0  0  0
 15 16  1  0  0  0  0
 16 17  1  0  0  0  0
 16 18  2  0  0  0  0
 19 20  1  0  0  0  0
 19 27  1  0  0  0  0
 20 26  1  0  0  0  0
 20 21  1  0  0  0  0
 21 22  1  0  0  0  0
 22 23  1  0  0  0  0
 23 24  1  0  0  0  0
 23 25  1  0  0  0  0
 25 26  1  0  0  0  0
 27 28  2  0  0  0  0
M  END
>  <Code> (154)
CHEMBL4095476

>  <Mol_ID> (154)
154

>  <Levels> (154)
low

$$$$
CHEMBL85707
IT_Microcosm_v7.2

 24 26  0  0  0  0  0  0  0  0999 V2000
   11.7909   -7.6907    0.0000 C   0  0  0  0  0  0  0  0  0  0  0  0
   12.0999   -6.7396    0.0000 C   0  0  0  0  0  0  0  0  0  0  0  0
   11.4308   -5.9965    0.0000 C   0  0  0  0  0  0  0  0  0  0  0  0
   10.4526   -6.2044    0.0000 C   0  0  0  0  0  0  0  0  0  0  0  0
    9.7835   -5.4612    0.0000 C   0  0  0  0  0  0  0  0  0  0  0  0
    8.8053   -5.6691    0.0000 N   0  0  0  0  0  0  0  0  0  0  0  0
    8.3986   -6.5827    0.0000 N   0  0  0  0  0  0  0  0  0  0  0  0
    7.4041   -6.4781    0.0000 C   0  0  0  0  0  0  0  0  0  0  0  0
    7.1962   -5.5000    0.0000 C   0  0  0  0  0  0  0  0  0  0  0  0
    6.3301   -5.0000    0.0000 C   0  0  0  0  0  0  0  0  0  0  0  0
    5.4641   -5.5000    0.0000 N   0  0  0  0  0  0  0  0  0  0  0  0
    6.3301   -4.0000    0.0000 C   0  0  0  0  0  0  0  0  0  0  0  0
    5.4641   -3.5000    0.0000 C   0  0  0  0  0  0  0  0  0  0  0  0
    5.4641   -2.5000    0.0000 O   0  0  0  0  0  0  0  0  0  0  0  0
    4.5981   -4.0000    0.0000 N   0  0  0  0  0  0  0  0  0  0  0  0
    3.7321   -3.5000    0.0000 C   0  0  0  0  0  0  0  0  0  0  0  0
    2.8660   -4.0000    0.0000 C   0  0  0  0  0  0  0  0  0  0  0  0
    2.0000   -3.5000    0.0000 C   0  0  0  0  0  0  0  0  0  0  0  0
    2.0000   -2.5000    0.0000 C   0  0  0  0  0  0  0  0  0  0  0  0
    2.8660   -2.0000    0.0000 C   0  0  0  0  0  0  0  0  0  0  0  0
    3.7321   -2.5000    0.0000 C   0  0  0  0  0  0  0  0  0  0  0  0
    7.1962   -3.5000    0.0000 C   0  0  0  0  0  0  0  0  0  0  0  0
    8.0622   -4.0000    0.0000 N   0  0  0  0  0  0  0  0  0  0  0  0
    8.0622   -5.0000    0.0000 C   0  0  0  0  0  0  0  0  0  0  0  0
  1  2  1  0  0  0  0
  2  3  1  0  0  0  0
  3  4  1  0  0  0  0
  4  5  1  0  0  0  0
  5  6  1  0  0  0  0
  6 24  1  0  0  0  0
  6  7  1  0  0  0  0
  7  8  2  0  0  0  0
  8  9  1  0  0  0  0
  9 24  1  0  0  0  0
  9 10  2  0  0  0  0
 10 11  1  0  0  0  0
 10 12  1  0  0  0  0
 12 13  1  0  0  0  0
 12 22  2  0  0  0  0
 13 14  2  0  0  0  0
 13 15  1  0  0  0  0
 15 16  1  0  0  0  0
 16 21  1  0  0  0  0
 16 17  2  0  0  0  0
 17 18  1  0  0  0  0
 18 19  2  0  0  0  0
 19 20  1  0  0  0  0
 20 21  2  0  0  0  0
 22 23  1  0  0  0  0
 23 24  2  0  0  0  0
M  END
>  <Code> (155)
CHEMBL85707

>  <Mol_ID> (155)
155

>  <Levels> (155)
low

$$$$
CHEMBL382483
IT_Microcosm_v7.2

 19 21  0  0  0  0  0  0  0  0999 V2000
    4.8255   -2.0000    0.0000 O   0  0  0  0  0  0  0  0  0  0  0  0
    5.5687   -2.6692    0.0000 C   0  0  0  0  0  0  0  0  0  0  0  0
    6.5468   -2.4613    0.0000 N   0  0  0  0  0  0  0  0  0  0  0  0
    7.0468   -3.3273    0.0000 C   0  0  0  0  0  0  0  0  0  0  0  0
    8.0413   -3.4318    0.0000 N   0  0  0  0  0  0  0  0  0  0  0  0
    8.6291   -2.6228    0.0000 C   0  0  0  0  0  0  0  0  0  0  0  0
    9.6237   -2.7273    0.0000 C   0  0  0  0  0  0  0  0  0  0  0  0
   10.0304   -3.6409    0.0000 O   0  0  0  0  0  0  0  0  0  0  0  0
    9.4426   -4.4499    0.0000 C   0  0  0  0  0  0  0  0  0  0  0  0
    8.4481   -4.3454    0.0000 C   0  0  0  0  0  0  0  0  0  0  0  0
    6.3777   -4.0704    0.0000 C   0  0  0  0  0  0  0  0  0  0  0  0
    5.4642   -3.6637    0.0000 N   0  0  0  0  0  0  0  0  0  0  0  0
    4.5981   -4.1637    0.0000 C   0  0  0  0  0  0  0  0  0  0  0  0
    4.5981   -5.1637    0.0000 C   0  0  0  0  0  0  0  0  0  0  0  0
    3.7321   -5.6637    0.0000 C   0  0  0  0  0  0  0  0  0  0  0  0
    2.8661   -5.1637    0.0000 C   0  0  0  0  0  0  0  0  0  0  0  0
    2.0000   -5.6637    0.0000 F   0  0  0  0  0  0  0  0  0  0  0  0
    2.8661   -4.1637    0.0000 C   0  0  0  0  0  0  0  0  0  0  0  0
    3.7321   -3.6637    0.0000 C   0  0  0  0  0  0  0  0  0  0  0  0
  1  2  2  0  0  0  0
  2 12  1  0  0  0  0
  2  3  1  0  0  0  0
  3  4  2  0  0  0  0
  4  5  1  0  0  0  0
  4 11  1  0  0  0  0
  5 10  1  0  0  0  0
  5  6  1  0  0  0  0
  6  7  1  0  0  0  0
  7  8  1  0  0  0  0
  8  9  1  0  0  0  0
  9 10  1  0  0  0  0
 11 12  1  0  0  0  0
 12 13  1  0  0  0  0
 13 19  1  0  0  0  0
 13 14  2  0  0  0  0
 14 15  1  0  0  0  0
 15 16  2  0  0  0  0
 16 17  1  0  0  0  0
 16 18  1  0  0  0  0
 18 19  2  0  0  0  0
M  END
>  <Code> (156)
CHEMBL382483

>  <Mol_ID> (156)
156

>  <Levels> (156)
low

$$$$
CHEMBL3246756
IT_Microcosm_v7.2

 21 24  0  0  0  0  0  0  0  0999 V2000
    3.2838   -6.5532    0.0000 Cl  0  0  0  0  0  0  0  0  0  0  0  0
    4.1498   -6.0532    0.0000 C   0  0  0  0  0  0  0  0  0  0  0  0
    5.0158   -6.5532    0.0000 C   0  0  0  0  0  0  0  0  0  0  0  0
    5.8818   -6.0532    0.0000 C   0  0  0  0  0  0  0  0  0  0  0  0
    5.8818   -5.0532    0.0000 C   0  0  0  0  0  0  0  0  0  0  0  0
    5.0158   -4.5532    0.0000 C   0  0  0  0  0  0  0  0  0  0  0  0
    4.1498   -5.0532    0.0000 C   0  0  0  0  0  0  0  0  0  0  0  0
    4.8668   -3.5644    0.0000 C   0  0  0  0  0  0  0  0  0  0  0  0
    3.9112   -3.2697    0.0000 C   0  0  0  0  0  0  0  0  0  0  0  0
    3.1781   -3.9498    0.0000 C   0  0  0  0  0  0  0  0  0  0  0  0
    2.2226   -3.6551    0.0000 C   0  0  0  0  0  0  0  0  0  0  0  0
    2.0000   -2.6801    0.0000 C   0  0  0  0  0  0  0  0  0  0  0  0
    2.7331   -2.0000    0.0000 C   0  0  0  0  0  0  0  0  0  0  0  0
    3.6887   -2.2947    0.0000 C   0  0  0  0  0  0  0  0  0  0  0  0
    5.5469   -2.8314    0.0000 N   0  0  0  0  0  0  0  0  0  0  0  0
    6.5441   -2.9061    0.0000 C   0  0  0  0  0  0  0  0  0  0  0  0
    7.1075   -3.7323    0.0000 C   0  0  0  0  0  0  0  0  0  0  0  0
    8.1073   -3.7174    0.0000 N   0  0  0  0  0  0  0  0  0  0  0  0
    8.4306   -4.6637    0.0000 C   0  0  0  0  0  0  0  0  0  0  0  0
    7.6304   -5.2635    0.0000 C   0  0  0  0  0  0  0  0  0  0  0  0
    6.8127   -4.6879    0.0000 N   0  0  0  0  0  0  0  0  0  0  0  0
  1  2  1  0  0  0  0
  2  7  1  0  0  0  0
  2  3  2  0  0  0  0
  3  4  1  0  0  0  0
  4  5  2  0  0  0  0
  5 21  1  0  0  0  0
  5  6  1  0  0  0  0
  6  7  2  0  0  0  0
  6  8  1  0  0  0  0
  8  9  1  0  0  0  0
  8 15  2  0  0  0  0
  9 14  1  0  0  0  0
  9 10  2  0  0  0  0
 10 11  1  0  0  0  0
 11 12  2  0  0  0  0
 12 13  1  0  0  0  0
 13 14  2  0  0  0  0
 15 16  1  0  0  0  0
 16 17  1  0  0  0  0
 17 21  1  0  0  0  0
 17 18  2  0  0  0  0
 18 19  1  0  0  0  0
 19 20  2  0  0  0  0
 20 21  1  0  0  0  0
M  END
>  <Code> (157)
CHEMBL3246756

>  <Mol_ID> (157)
157

>  <Levels> (157)
low

$$$$
CHEMBL3277541
IT_Microcosm_v7.2

 26 29  0  0  0  0  0  0  0  0999 V2000
    4.5701   -4.0704    0.0000 C   0  0  0  0  0  0  0  0  0  0  0  0
    5.5212   -3.7614    0.0000 C   0  0  0  0  0  0  0  0  0  0  0  0
    5.8302   -2.8104    0.0000 N   0  0  0  0  0  0  0  0  0  0  0  0
    6.8302   -2.8104    0.0000 N   0  0  0  0  0  0  0  0  0  0  0  0
    7.1392   -3.7614    0.0000 C   0  0  0  0  0  0  0  0  0  0  0  0
    8.0902   -4.0704    0.0000 C   0  0  0  0  0  0  0  0  0  0  0  0
    8.8334   -3.4013    0.0000 N   0  0  0  0  0  0  0  0  0  0  0  0
    9.8115   -3.6092    0.0000 C   0  0  0  0  0  0  0  0  0  0  0  0
   10.3115   -2.7432    0.0000 C   0  0  0  0  0  0  0  0  0  0  0  0
    9.6424   -2.0000    0.0000 C   0  0  0  0  0  0  0  0  0  0  0  0
    8.7289   -2.4068    0.0000 C   0  0  0  0  0  0  0  0  0  0  0  0
    6.3302   -4.3492    0.0000 N   0  0  0  0  0  0  0  0  0  0  0  0
    6.3302   -5.3492    0.0000 C   0  0  0  0  0  0  0  0  0  0  0  0
    7.1962   -5.8492    0.0000 C   0  0  0  0  0  0  0  0  0  0  0  0
    7.1962   -6.8492    0.0000 C   0  0  0  0  0  0  0  0  0  0  0  0
    6.3302   -7.3492    0.0000 C   0  0  0  0  0  0  0  0  0  0  0  0
    6.3302   -8.3492    0.0000 Cl  0  0  0  0  0  0  0  0  0  0  0  0
    5.4642   -6.8492    0.0000 C   0  0  0  0  0  0  0  0  0  0  0  0
    5.4642   -5.8492    0.0000 C   0  0  0  0  0  0  0  0  0  0  0  0
    4.5981   -5.3492    0.0000 C   0  0  0  0  0  0  0  0  0  0  0  0
    3.7321   -5.8492    0.0000 C   0  0  0  0  0  0  0  0  0  0  0  0
    2.8661   -5.3492    0.0000 C   0  0  0  0  0  0  0  0  0  0  0  0
    2.0000   -5.8492    0.0000 C   0  0  0  0  0  0  0  0  0  0  0  0
    2.0000   -6.8492    0.0000 C   0  0  0  0  0  0  0  0  0  0  0  0
    2.8661   -7.3492    0.0000 C   0  0  0  0  0  0  0  0  0  0  0  0
    3.7321   -6.8492    0.0000 C   0  0  0  0  0  0  0  0  0  0  0  0
  1  2  1  0  0  0  0
  2 12  1  0  0  0  0
  2  3  2  0  0  0  0
  3  4  1  0  0  0  0
  4  5  2  0  0  0  0
  5  6  1  0  0  0  0
  5 12  1  0  0  0  0
  6  7  1  0  0  0  0
  7 11  1  0  0  0  0
  7  8  1  0  0  0  0
  8  9  1  0  0  0  0
  9 10  1  0  0  0  0
 10 11  1  0  0  0  0
 12 13  1  0  0  0  0
 13 19  1  0  0  0  0
 13 14  2  0  0  0  0
 14 15  1  0  0  0  0
 15 16  2  0  0  0  0
 16 17  1  0  0  0  0
 16 18  1  0  0  0  0
 18 19  2  0  0  0  0
 19 20  1  0  0  0  0
 20 21  1  0  0  0  0
 21 26  1  0  0  0  0
 21 22  2  0  0  0  0
 22 23  1  0  0  0  0
 23 24  2  0  0  0  0
 24 25  1  0  0  0  0
 25 26  2  0  0  0  0
M  END
>  <Code> (158)
CHEMBL3277541

>  <Mol_ID> (158)
158

>  <Levels> (158)
low

$$$$
CHEMBL1949977
IT_Microcosm_v7.2

 35 38  0  0  0  0  0  0  0  0999 V2000
    2.0000   -2.0000    0.0000 Cl  0  0  0  0  0  0  0  0  0  0  0  0
   15.8274   -9.5117    0.0000 O   0  0  0  0  0  0  0  0  0  0  0  0
   15.8274   -8.5117    0.0000 S   0  0  0  0  0  0  0  0  0  0  0  0
   16.8274   -8.5117    0.0000 O   0  0  0  0  0  0  0  0  0  0  0  0
   15.8274   -7.5117    0.0000 C   0  0  0  0  0  0  0  0  0  0  0  0
   14.9614   -7.0117    0.0000 C   0  0  0  0  0  0  0  0  0  0  0  0
   14.9614   -6.0117    0.0000 N   0  0  0  0  0  0  0  0  0  0  0  0
   15.8274   -5.5117    0.0000 C   0  0  0  0  0  0  0  0  0  0  0  0
   16.6934   -6.0117    0.0000 C   0  0  0  0  0  0  0  0  0  0  0  0
   17.5595   -5.5117    0.0000 C   0  0  0  0  0  0  0  0  0  0  0  0
   18.4255   -6.0117    0.0000 C   0  0  0  0  0  0  0  0  0  0  0  0
   18.4255   -7.0117    0.0000 C   0  0  0  0  0  0  0  0  0  0  0  0
   17.5595   -7.5117    0.0000 C   0  0  0  0  0  0  0  0  0  0  0  0
   16.6934   -7.0117    0.0000 C   0  0  0  0  0  0  0  0  0  0  0  0
   14.8274   -8.5117    0.0000 N   0  0  0  0  0  0  0  0  0  0  0  0
   14.3274   -9.3777    0.0000 C   0  0  0  0  0  0  0  0  0  0  0  0
   13.3274   -9.3777    0.0000 C   0  0  0  0  0  0  0  0  0  0  0  0
   12.8274   -8.5117    0.0000 C   0  0  0  0  0  0  0  0  0  0  0  0
   11.8274   -8.5117    0.0000 C   0  0  0  0  0  0  0  0  0  0  0  0
   11.3274   -9.3777    0.0000 C   0  0  0  0  0  0  0  0  0  0  0  0
   10.3274   -9.3777    0.0000 N   0  0  0  0  0  0  0  0  0  0  0  0
    9.8274  -10.2438    0.0000 C   0  0  0  0  0  0  0  0  0  0  0  0
    8.8274  -10.2438    0.0000 C   0  0  0  0  0  0  0  0  0  0  0  0
    8.3274   -9.3777    0.0000 N   0  0  0  0  0  0  0  0  0  0  0  0
    7.3274   -9.3777    0.0000 C   0  0  0  0  0  0  0  0  0  0  0  0
    6.8274  -10.2438    0.0000 C   0  0  0  0  0  0  0  0  0  0  0  0
    5.8274  -10.2438    0.0000 C   0  0  0  0  0  0  0  0  0  0  0  0
    5.3274   -9.3777    0.0000 C   0  0  0  0  0  0  0  0  0  0  0  0
    4.3274   -9.3777    0.0000 Cl  0  0  0  0  0  0  0  0  0  0  0  0
    5.8274   -8.5117    0.0000 C   0  0  0  0  0  0  0  0  0  0  0  0
    6.8274   -8.5117    0.0000 C   0  0  0  0  0  0  0  0  0  0  0  0
    8.8274   -8.5117    0.0000 C   0  0  0  0  0  0  0  0  0  0  0  0
    9.8274   -8.5117    0.0000 C   0  0  0  0  0  0  0  0  0  0  0  0
   13.3274   -7.6457    0.0000 C   0  0  0  0  0  0  0  0  0  0  0  0
   14.3274   -7.6457    0.0000 C   0  0  0  0  0  0  0  0  0  0  0  0
  2  3  2  0  0  0  0
  3  4  2  0  0  0  0
  3  5  1  0  0  0  0
  3 15  1  0  0  0  0
  5 14  1  0  0  0  0
  5  6  2  0  0  0  0
  6  7  1  0  0  0  0
  7  8  2  0  0  0  0
  8  9  1  0  0  0  0
  9 14  1  0  0  0  0
  9 10  2  0  0  0  0
 10 11  1  0  0  0  0
 11 12  2  0  0  0  0
 12 13  1  0  0  0  0
 13 14  2  0  0  0  0
 15 35  1  0  0  0  0
 15 16  1  0  0  0  0
 16 17  1  0  0  0  0
 17 18  1  0  0  0  0
 18 19  1  0  0  0  0
 18 34  1  0  0  0  0
 19 20  1  0  0  0  0
 20 21  1  0  0  0  0
 21 33  1  0  0  0  0
 21 22  1  0  0  0  0
 22 23  1  0  0  0  0
 23 24  1  0  0  0  0
 24 25  1  0  0  0  0
 24 32  1  0  0  0  0
 25 31  1  0  0  0  0
 25 26  2  0  0  0  0
 26 27  1  0  0  0  0
 27 28  2  0  0  0  0
 28 29  1  0  0  0  0
 28 30  1  0  0  0  0
 30 31  2  0  0  0  0
 32 33  1  0  0  0  0
 34 35  1  0  0  0  0
M  END
>  <Code> (159)
CHEMBL1949977

>  <Mol_ID> (159)
159

>  <Levels> (159)
low

$$$$
CHEMBL449929
IT_Microcosm_v7.2

 24 26  0  0  0  0  0  0  0  0999 V2000
   11.5263   -3.5000    0.0000 C   0  0  0  0  0  0  0  0  0  0  0  0
   11.5263   -2.5000    0.0000 C   0  0  0  0  0  0  0  0  0  0  0  0
   10.6603   -2.0000    0.0000 O   0  0  0  0  0  0  0  0  0  0  0  0
    9.7943   -2.5000    0.0000 C   0  0  0  0  0  0  0  0  0  0  0  0
    8.9282   -2.0000    0.0000 O   0  0  0  0  0  0  0  0  0  0  0  0
    9.7943   -3.5000    0.0000 N   0  0  0  0  0  0  0  0  0  0  0  0
    8.9282   -4.0000    0.0000 C   0  0  0  0  0  0  0  0  0  0  0  0
    8.9282   -5.0000    0.0000 C   0  0  0  0  0  0  0  0  0  0  0  0
    8.0622   -5.5000    0.0000 C   0  0  0  0  0  0  0  0  0  0  0  0
    7.1962   -5.0000    0.0000 C   0  0  0  0  0  0  0  0  0  0  0  0
    6.3301   -5.5000    0.0000 N   0  0  0  0  0  0  0  0  0  0  0  0
    6.3301   -6.5000    0.0000 C   0  0  0  0  0  0  0  0  0  0  0  0
    5.4641   -7.0000    0.0000 C   0  0  0  0  0  0  0  0  0  0  0  0
    4.5981   -6.5000    0.0000 N   0  0  0  0  0  0  0  0  0  0  0  0
    3.7321   -7.0000    0.0000 C   0  0  0  0  0  0  0  0  0  0  0  0
    3.7321   -8.0000    0.0000 C   0  0  0  0  0  0  0  0  0  0  0  0
    2.8660   -8.5000    0.0000 C   0  0  0  0  0  0  0  0  0  0  0  0
    2.0000   -8.0000    0.0000 C   0  0  0  0  0  0  0  0  0  0  0  0
    2.0000   -7.0000    0.0000 C   0  0  0  0  0  0  0  0  0  0  0  0
    2.8660   -6.5000    0.0000 C   0  0  0  0  0  0  0  0  0  0  0  0
    4.5981   -5.5000    0.0000 C   0  0  0  0  0  0  0  0  0  0  0  0
    5.4641   -5.0000    0.0000 C   0  0  0  0  0  0  0  0  0  0  0  0
    7.1962   -4.0000    0.0000 C   0  0  0  0  0  0  0  0  0  0  0  0
    8.0622   -3.5000    0.0000 C   0  0  0  0  0  0  0  0  0  0  0  0
  1  2  1  0  0  0  0
  2  3  1  0  0  0  0
  3  4  1  0  0  0  0
  4  5  2  0  0  0  0
  4  6  1  0  0  0  0
  6  7  1  0  0  0  0
  7 24  1  0  0  0  0
  7  8  2  0  0  0  0
  8  9  1  0  0  0  0
  9 10  2  0  0  0  0
 10 11  1  0  0  0  0
 10 23  1  0  0  0  0
 11 22  1  0  0  0  0
 11 12  1  0  0  0  0
 12 13  1  0  0  0  0
 13 14  1  0  0  0  0
 14 15  1  0  0  0  0
 14 21  1  0  0  0  0
 15 20  1  0  0  0  0
 15 16  2  0  0  0  0
 16 17  1  0  0  0  0
 17 18  2  0  0  0  0
 18 19  1  0  0  0  0
 19 20  2  0  0  0  0
 21 22  1  0  0  0  0
 23 24  2  0  0  0  0
M  END
>  <Code> (160)
CHEMBL449929

>  <Mol_ID> (160)
160

>  <Levels> (160)
low

$$$$
CHEMBL3360996
IT_Microcosm_v7.2

 31 33  0  0  0  0  0  0  0  0999 V2000
    2.7089   -7.7442    0.0000 Cl  0  0  0  0  0  0  0  0  0  0  0  0
   12.3626   -4.4151    0.0000 C   0  0  0  0  0  0  0  0  0  0  0  0
   11.3845   -4.6230    0.0000 N   0  0  0  0  0  0  0  0  0  0  0  0
   10.7154   -3.8799    0.0000 C   0  0  0  0  0  0  0  0  0  0  0  0
   11.0244   -2.9288    0.0000 O   0  0  0  0  0  0  0  0  0  0  0  0
    9.7372   -4.0878    0.0000 C   0  0  0  0  0  0  0  0  0  0  0  0
    9.4282   -5.0388    0.0000 C   0  0  0  0  0  0  0  0  0  0  0  0
    8.4282   -5.0388    0.0000 N   0  0  0  0  0  0  0  0  0  0  0  0
    8.1192   -4.0878    0.0000 C   0  0  0  0  0  0  0  0  0  0  0  0
    8.9282   -3.5000    0.0000 N   0  0  0  0  0  0  0  0  0  0  0  0
    8.9282   -2.5000    0.0000 C   0  0  0  0  0  0  0  0  0  0  0  0
    8.0622   -2.0000    0.0000 C   0  0  0  0  0  0  0  0  0  0  0  0
    7.1962   -2.5000    0.0000 C   0  0  0  0  0  0  0  0  0  0  0  0
    7.1962   -3.5000    0.0000 C   0  0  0  0  0  0  0  0  0  0  0  0
    6.3301   -4.0000    0.0000 N   0  0  0  0  0  0  0  0  0  0  0  0
    5.4641   -3.5000    0.0000 C   0  0  0  0  0  0  0  0  0  0  0  0
    4.5981   -4.0000    0.0000 C   0  0  0  0  0  0  0  0  0  0  0  0
    4.5981   -5.0000    0.0000 N   0  0  0  0  0  0  0  0  0  0  0  0
    3.7321   -5.5000    0.0000 C   0  0  0  0  0  0  0  0  0  0  0  0
    2.8660   -5.0000    0.0000 C   0  0  0  0  0  0  0  0  0  0  0  0
    2.0000   -5.5000    0.0000 C   0  0  0  0  0  0  0  0  0  0  0  0
    2.0000   -6.5000    0.0000 C   0  0  0  0  0  0  0  0  0  0  0  0
    2.8660   -7.0000    0.0000 C   0  0  0  0  0  0  0  0  0  0  0  0
    2.8660   -8.0000    0.0000 Cl  0  0  0  0  0  0  0  0  0  0  0  0
    3.7321   -6.5000    0.0000 C   0  0  0  0  0  0  0  0  0  0  0  0
    5.4641   -5.5000    0.0000 C   0  0  0  0  0  0  0  0  0  0  0  0
    6.3301   -5.0000    0.0000 C   0  0  0  0  0  0  0  0  0  0  0  0
   10.0973   -5.7820    0.0000 N   0  0  0  0  0  0  0  0  0  0  0  0
    9.7883   -6.7330    0.0000 C   0  0  0  0  0  0  0  0  0  0  0  0
   11.0755   -5.5741    0.0000 C   0  0  0  0  0  0  0  0  0  0  0  0
   11.7446   -6.3172    0.0000 O   0  0  0  0  0  0  0  0  0  0  0  0
  2  3  1  0  0  0  0
  3 30  1  0  0  0  0
  3  4  1  0  0  0  0
  4  5  2  0  0  0  0
  4  6  1  0  0  0  0
  6 10  1  0  0  0  0
  6  7  2  0  0  0  0
  7  8  1  0  0  0  0
  7 28  1  0  0  0  0
  8  9  2  0  0  0  0
  9 10  1  0  0  0  0
 10 11  1  0  0  0  0
 11 12  1  0  0  0  0
 12 13  1  0  0  0  0
 13 14  1  0  0  0  0
 14 15  1  0  0  0  0
 15 27  1  0  0  0  0
 15 16  1  0  0  0  0
 16 17  1  0  0  0  0
 17 18  1  0  0  0  0
 18 19  1  0  0  0  0
 18 26  1  0  0  0  0
 19 25  1  0  0  0  0
 19 20  2  0  0  0  0
 20 21  1  0  0  0  0
 21 22  2  0  0  0  0
 22 23  1  0  0  0  0
 23 24  1  0  0  0  0
 23 25  2  0  0  0  0
 26 27  1  0  0  0  0
 28 29  1  0  0  0  0
 28 30  1  0  0  0  0
 30 31  2  0  0  0  0
M  END
>  <Code> (161)
CHEMBL3360996

>  <Mol_ID> (161)
161

>  <Levels> (161)
low

$$$$
CHEMBL3763633
IT_Microcosm_v7.2

 24 26  0  0  0  0  0  0  0  0999 V2000
   10.6603   -2.0000    0.0000 O   0  0  0  0  0  0  0  0  0  0  0  0
    9.7942   -2.5000    0.0000 C   0  0  0  0  0  0  0  0  0  0  0  0
    8.9282   -2.0000    0.0000 N   0  0  0  0  0  0  0  0  0  0  0  0
    8.0622   -2.5000    0.0000 C   0  0  0  0  0  0  0  0  0  0  0  0
    8.0622   -3.5000    0.0000 C   0  0  0  0  0  0  0  0  0  0  0  0
    7.1961   -4.0000    0.0000 N   0  0  0  0  0  0  0  0  0  0  0  0
    7.1961   -5.0000    0.0000 C   0  0  0  0  0  0  0  0  0  0  0  0
    6.3301   -5.5000    0.0000 C   0  0  0  0  0  0  0  0  0  0  0  0
    5.4641   -5.0000    0.0000 N   0  0  0  0  0  0  0  0  0  0  0  0
    4.5981   -5.5000    0.0000 C   0  0  0  0  0  0  0  0  0  0  0  0
    4.5981   -6.5000    0.0000 C   0  0  0  0  0  0  0  0  0  0  0  0
    3.7320   -7.0000    0.0000 C   0  0  0  0  0  0  0  0  0  0  0  0
    2.8660   -6.5000    0.0000 C   0  0  0  0  0  0  0  0  0  0  0  0
    2.0000   -7.0000    0.0000 Cl  0  0  0  0  0  0  0  0  0  0  0  0
    2.8660   -5.5000    0.0000 C   0  0  0  0  0  0  0  0  0  0  0  0
    3.7320   -5.0000    0.0000 C   0  0  0  0  0  0  0  0  0  0  0  0
    5.4641   -4.0000    0.0000 C   0  0  0  0  0  0  0  0  0  0  0  0
    6.3301   -3.5000    0.0000 C   0  0  0  0  0  0  0  0  0  0  0  0
    9.7942   -3.5000    0.0000 C   0  0  0  0  0  0  0  0  0  0  0  0
   10.6603   -4.0000    0.0000 C   0  0  0  0  0  0  0  0  0  0  0  0
   10.6603   -5.0000    0.0000 C   0  0  0  0  0  0  0  0  0  0  0  0
    9.7942   -5.5000    0.0000 N   0  0  0  0  0  0  0  0  0  0  0  0
    8.9282   -5.0000    0.0000 C   0  0  0  0  0  0  0  0  0  0  0  0
    8.9282   -4.0000    0.0000 C   0  0  0  0  0  0  0  0  0  0  0  0
  1  2  2  0  0  0  0
  2  3  1  0  0  0  0
  2 19  1  0  0  0  0
  3  4  1  0  0  0  0
  4  5  1  0  0  0  0
  5  6  1  0  0  0  0
  6 18  1  0  0  0  0
  6  7  1  0  0  0  0
  7  8  1  0  0  0  0
  8  9  1  0  0  0  0
  9 10  1  0  0  0  0
  9 17  1  0  0  0  0
 10 16  1  0  0  0  0
 10 11  2  0  0  0  0
 11 12  1  0  0  0  0
 12 13  2  0  0  0  0
 13 14  1  0  0  0  0
 13 15  1  0  0  0  0
 15 16  2  0  0  0  0
 17 18  1  0  0  0  0
 19 24  1  0  0  0  0
 19 20  2  0  0  0  0
 20 21  1  0  0  0  0
 21 22  2  0  0  0  0
 22 23  1  0  0  0  0
 23 24  2  0  0  0  0
M  END
>  <Code> (162)
CHEMBL3763633

>  <Mol_ID> (162)
162

>  <Levels> (162)
active

$$$$
CHEMBL66654
IT_Microcosm_v7.2

 15 16  0  0  0  0  0  0  0  0999 V2000
    8.9283   -4.5000    0.0000 C   0  0  0  0  0  0  0  0  0  0  0  0
    8.0622   -5.0000    0.0000 C   0  0  0  0  0  0  0  0  0  0  0  0
    8.0622   -6.0000    0.0000 C   0  0  0  0  0  0  0  0  0  0  0  0
    7.1962   -6.5000    0.0000 C   0  0  0  0  0  0  0  0  0  0  0  0
    6.3302   -6.0000    0.0000 C   0  0  0  0  0  0  0  0  0  0  0  0
    6.3302   -5.0000    0.0000 C   0  0  0  0  0  0  0  0  0  0  0  0
    5.4641   -4.5000    0.0000 C   0  0  0  0  0  0  0  0  0  0  0  0
    4.5981   -4.0000    0.0000 C   0  0  0  0  0  0  0  0  0  0  0  0
    3.7321   -3.5000    0.0000 C   0  0  0  0  0  0  0  0  0  0  0  0
    2.8661   -4.0000    0.0000 C   0  0  0  0  0  0  0  0  0  0  0  0
    2.0000   -3.5000    0.0000 C   0  0  0  0  0  0  0  0  0  0  0  0
    2.0000   -2.5000    0.0000 C   0  0  0  0  0  0  0  0  0  0  0  0
    2.8661   -2.0000    0.0000 C   0  0  0  0  0  0  0  0  0  0  0  0
    3.7321   -2.5000    0.0000 C   0  0  0  0  0  0  0  0  0  0  0  0
    7.1962   -4.5000    0.0000 N   0  0  0  0  0  0  0  0  0  0  0  0
  1  2  1  0  0  0  0
  2 15  1  0  0  0  0
  2  3  2  0  0  0  0
  3  4  1  0  0  0  0
  4  5  2  0  0  0  0
  5  6  1  0  0  0  0
  6  7  1  0  0  0  0
  6 15  2  0  0  0  0
  7  8  3  0  0  0  0
  8  9  1  0  0  0  0
  9 14  1  0  0  0  0
  9 10  2  0  0  0  0
 10 11  1  0  0  0  0
 11 12  2  0  0  0  0
 12 13  1  0  0  0  0
 13 14  2  0  0  0  0
M  END
>  <Code> (163)
CHEMBL66654

>  <Mol_ID> (163)
163

>  <Levels> (163)
active

$$$$
CHEMBL2181582
IT_Microcosm_v7.2

 23 26  0  0  0  0  0  0  0  0999 V2000
    8.4562   -2.0000    0.0000 C   0  0  0  0  0  0  0  0  0  0  0  0
    8.1472   -2.9511    0.0000 C   0  0  0  0  0  0  0  0  0  0  0  0
    8.7350   -3.7601    0.0000 C   0  0  0  0  0  0  0  0  0  0  0  0
    8.1472   -4.5691    0.0000 N   0  0  0  0  0  0  0  0  0  0  0  0
    7.1961   -4.2601    0.0000 N   0  0  0  0  0  0  0  0  0  0  0  0
    7.1961   -3.2601    0.0000 C   0  0  0  0  0  0  0  0  0  0  0  0
    6.3301   -2.7601    0.0000 N   0  0  0  0  0  0  0  0  0  0  0  0
    5.4641   -3.2601    0.0000 N   0  3  0  0  0  0  0  0  0  0  0  0
    4.5980   -2.7601    0.0000 O   0  5  0  0  0  0  0  0  0  0  0  0
    5.4641   -4.2601    0.0000 C   0  0  0  0  0  0  0  0  0  0  0  0
    4.5980   -4.7601    0.0000 C   0  0  0  0  0  0  0  0  0  0  0  0
    4.5980   -5.7601    0.0000 C   0  0  0  0  0  0  0  0  0  0  0  0
    5.4641   -6.2601    0.0000 C   0  0  0  0  0  0  0  0  0  0  0  0
    5.4641   -7.2601    0.0000 N   0  0  0  0  0  0  0  0  0  0  0  0
    4.5980   -7.7601    0.0000 C   0  0  0  0  0  0  0  0  0  0  0  0
    3.7320   -7.2601    0.0000 C   0  0  0  0  0  0  0  0  0  0  0  0
    2.8660   -7.7601    0.0000 C   0  0  0  0  0  0  0  0  0  0  0  0
    2.0000   -7.2601    0.0000 C   0  0  0  0  0  0  0  0  0  0  0  0
    2.0000   -6.2601    0.0000 C   0  0  0  0  0  0  0  0  0  0  0  0
    2.8660   -5.7601    0.0000 C   0  0  0  0  0  0  0  0  0  0  0  0
    3.7320   -6.2601    0.0000 C   0  0  0  0  0  0  0  0  0  0  0  0
    6.3301   -5.7601    0.0000 C   0  0  0  0  0  0  0  0  0  0  0  0
    6.3301   -4.7601    0.0000 C   0  0  0  0  0  0  0  0  0  0  0  0
  1  2  1  0  0  0  0
  2  6  2  0  0  0  0
  2  3  1  0  0  0  0
  3  4  2  0  0  0  0
  4  5  1  0  0  0  0
  5 23  1  0  0  0  0
  5  6  1  0  0  0  0
  6  7  1  0  0  0  0
  7  8  2  0  0  0  0
  8  9  1  0  0  0  0
  8 10  1  0  0  0  0
 10 23  1  0  0  0  0
 10 11  2  0  0  0  0
 11 12  1  0  0  0  0
 12 13  2  0  0  0  0
 13 14  1  0  0  0  0
 13 22  1  0  0  0  0
 14 15  1  0  0  0  0
 15 16  1  0  0  0  0
 16 21  1  0  0  0  0
 16 17  2  0  0  0  0
 17 18  1  0  0  0  0
 18 19  2  0  0  0  0
 19 20  1  0  0  0  0
 20 21  2  0  0  0  0
 22 23  2  0  0  0  0
M  END
>  <Code> (164)
CHEMBL2181582

>  <Mol_ID> (164)
164

>  <Levels> (164)
active

$$$$
CHEMBL3356152
IT_Microcosm_v7.2

 33 35  0  0  1  0  0  0  0  0999 V2000
   12.2063   -6.0951    0.0000 C   0  0  0  0  0  0  0  0  0  0  0  0
   11.5207   -6.7808    0.0000 C   0  0  0  0  0  0  0  0  0  0  0  0
   10.5841   -6.5298    0.0000 O   0  0  0  0  0  0  0  0  0  0  0  0
   10.3331   -5.5932    0.0000 C   0  0  0  0  0  0  0  0  0  0  0  0
    9.3965   -5.3422    0.0000 C   0  0  0  0  0  0  0  0  0  0  0  0
    9.1455   -4.4056    0.0000 C   0  0  1  0  0  0  0  0  0  0  0  0
    8.2696   -4.8215    0.0000 H   0  0  0  0  0  0  0  0  0  0  0  0
    9.1455   -3.4359    0.0000 C   0  0  0  0  0  0  0  0  0  0  0  0
    8.3057   -3.9208    0.0000 C   0  0  1  0  0  0  0  0  0  0  0  0
    7.4660   -3.4359    0.0000 H   0  0  0  0  0  0  0  0  0  0  0  0
    7.4660   -4.4056    0.0000 C   0  0  0  0  0  0  0  0  0  0  0  0
    7.4660   -5.3753    0.0000 C   0  0  0  0  0  0  0  0  0  0  0  0
    6.6262   -5.8601    0.0000 N   0  0  0  0  0  0  0  0  0  0  0  0
    5.7865   -5.3753    0.0000 C   0  0  0  0  0  0  0  0  0  0  0  0
    5.7865   -4.4056    0.0000 C   0  0  0  0  0  0  0  0  0  0  0  0
    4.8499   -4.1546    0.0000 N   0  0  0  0  0  0  0  0  0  0  0  0
    4.5923   -3.2198    0.0000 C   0  0  0  0  0  0  0  0  0  0  0  0
    3.6449   -2.9659    0.0000 C   0  0  2  0  0  0  0  0  0  0  0  0
    3.9037   -2.0000    0.0000 H   0  0  0  0  0  0  0  0  0  0  0  0
    2.6972   -2.7120    0.0000 C   0  0  0  0  0  0  0  0  0  0  0  0
    2.0000   -3.4178    0.0000 N   0  0  0  0  0  0  0  0  0  0  0  0
    2.2575   -4.3527    0.0000 C   0  0  0  0  0  0  0  0  0  0  0  0
    3.2053   -4.6066    0.0000 C   0  0  1  0  0  0  0  0  0  0  0  0
    2.9465   -5.5725    0.0000 H   0  0  0  0  0  0  0  0  0  0  0  0
    4.1527   -4.8605    0.0000 C   0  0  0  0  0  0  0  0  0  0  0  0
    6.6262   -3.9208    0.0000 C   0  0  0  0  0  0  0  0  0  0  0  0
    3.8660  -10.2808    0.0000 O   0  0  0  0  0  0  0  0  0  0  0  0
    3.8660   -9.2808    0.0000 C   0  0  0  0  0  0  0  0  0  0  0  0
    4.7321   -8.7808    0.0000 O   0  0  0  0  0  0  0  0  0  0  0  0
    3.0000   -8.7808    0.0000 C   0  0  0  0  0  0  0  0  0  0  0  0
    2.0000   -8.7808    0.0000 F   0  0  0  0  0  0  0  0  0  0  0  0
    2.5000   -9.6468    0.0000 F   0  0  0  0  0  0  0  0  0  0  0  0
    3.0000   -7.7808    0.0000 F   0  0  0  0  0  0  0  0  0  0  0  0
  1  2  1  0  0  0  0
  2  3  1  0  0  0  0
  3  4  1  0  0  0  0
  4  5  1  0  0  0  0
  5  6  1  0  0  0  0
  6  7  1  1  0  0  0
  6  9  1  0  0  0  0
  6  8  1  0  0  0  0
  8  9  1  0  0  0  0
  9 10  1  6  0  0  0
  9 11  1  0  0  0  0
 11 26  1  0  0  0  0
 11 12  2  0  0  0  0
 12 13  1  0  0  0  0
 13 14  2  0  0  0  0
 14 15  1  0  0  0  0
 15 16  1  0  0  0  0
 15 26  2  0  0  0  0
 16 25  1  0  0  0  0
 16 17  1  0  0  0  0
 17 18  1  0  0  0  0
 18 19  1  6  0  0  0
 18 23  1  0  0  0  0
 18 20  1  0  0  0  0
 20 21  1  0  0  0  0
 21 22  1  0  0  0  0
 22 23  1  0  0  0  0
 23 24  1  6  0  0  0
 23 25  1  0  0  0  0
 27 28  2  0  0  0  0
 28 29  1  0  0  0  0
 28 30  1  0  0  0  0
 30 31  1  0  0  0  0
 30 32  1  0  0  0  0
 30 33  1  0  0  0  0
M  END
>  <Code> (165)
CHEMBL3356152

>  <Mol_ID> (165)
165

>  <Levels> (165)
active

$$$$
CHEMBL1828889
IT_Microcosm_v7.2

 27 29  0  0  0  0  0  0  0  0999 V2000
    9.7943   -7.5827    0.0000 C   0  0  0  0  0  0  0  0  0  0  0  0
    9.7943   -6.5827    0.0000 C   0  0  0  0  0  0  0  0  0  0  0  0
    8.9282   -6.0827    0.0000 C   0  0  0  0  0  0  0  0  0  0  0  0
    8.9282   -5.0827    0.0000 N   0  0  0  0  0  0  0  0  0  0  0  0
    9.7943   -4.5827    0.0000 C   0  0  0  0  0  0  0  0  0  0  0  0
    9.7943   -3.5827    0.0000 C   0  0  0  0  0  0  0  0  0  0  0  0
   10.6603   -3.0827    0.0000 C   0  0  0  0  0  0  0  0  0  0  0  0
    8.0622   -4.5827    0.0000 C   0  0  0  0  0  0  0  0  0  0  0  0
    7.1962   -5.0827    0.0000 C   0  0  0  0  0  0  0  0  0  0  0  0
    7.1962   -6.0827    0.0000 C   0  0  0  0  0  0  0  0  0  0  0  0
    6.3301   -4.5827    0.0000 C   0  0  0  0  0  0  0  0  0  0  0  0
    5.4641   -5.0827    0.0000 N   0  0  0  0  0  0  0  0  0  0  0  0
    4.5981   -4.5827    0.0000 C   0  0  0  0  0  0  0  0  0  0  0  0
    3.7321   -5.0827    0.0000 C   0  0  0  0  0  0  0  0  0  0  0  0
    2.8660   -4.5827    0.0000 C   0  0  0  0  0  0  0  0  0  0  0  0
    2.8660   -3.5827    0.0000 C   0  0  0  0  0  0  0  0  0  0  0  0
    2.0000   -3.0827    0.0000 O   0  0  0  0  0  0  0  0  0  0  0  0
    2.0000   -2.0827    0.0000 C   0  0  0  0  0  0  0  0  0  0  0  0
    3.7321   -3.0827    0.0000 C   0  0  0  0  0  0  0  0  0  0  0  0
    4.5981   -3.5827    0.0000 C   0  0  0  0  0  0  0  0  0  0  0  0
    5.4641   -3.0827    0.0000 Cl  0  0  0  0  0  0  0  0  0  0  0  0
    6.3301   -3.5827    0.0000 N   0  0  0  0  0  0  0  0  0  0  0  0
    7.1962   -3.0827    0.0000 C   0  0  0  0  0  0  0  0  0  0  0  0
    7.4041   -2.1046    0.0000 C   0  0  0  0  0  0  0  0  0  0  0  0
    8.3986   -2.0000    0.0000 C   0  0  0  0  0  0  0  0  0  0  0  0
    8.8053   -2.9136    0.0000 N   0  0  0  0  0  0  0  0  0  0  0  0
    8.0622   -3.5827    0.0000 N   0  0  0  0  0  0  0  0  0  0  0  0
  1  2  1  0  0  0  0
  2  3  1  0  0  0  0
  3  4  1  0  0  0  0
  4  5  1  0  0  0  0
  4  8  1  0  0  0  0
  5  6  1  0  0  0  0
  6  7  1  0  0  0  0
  8 27  1  0  0  0  0
  8  9  2  0  0  0  0
  9 10  1  0  0  0  0
  9 11  1  0  0  0  0
 11 12  1  0  0  0  0
 11 22  2  0  0  0  0
 12 13  1  0  0  0  0
 13 20  1  0  0  0  0
 13 14  2  0  0  0  0
 14 15  1  0  0  0  0
 15 16  2  0  0  0  0
 16 17  1  0  0  0  0
 16 19  1  0  0  0  0
 17 18  1  0  0  0  0
 19 20  2  0  0  0  0
 20 21  1  0  0  0  0
 22 23  1  0  0  0  0
 23 27  1  0  0  0  0
 23 24  2  0  0  0  0
 24 25  1  0  0  0  0
 25 26  2  0  0  0  0
 26 27  1  0  0  0  0
M  END
>  <Code> (166)
CHEMBL1828889

>  <Mol_ID> (166)
166

>  <Levels> (166)
active

$$$$
CHEMBL3356151
IT_Microcosm_v7.2

 31 33  0  0  1  0  0  0  0  0999 V2000
    6.1105   -3.2969    0.0000 F   0  0  0  0  0  0  0  0  0  0  0  0
    6.3609   -2.3626    0.0000 C   0  0  0  0  0  0  0  0  0  0  0  0
    7.2953   -2.1122    0.0000 C   0  0  0  0  0  0  0  0  0  0  0  0
    7.9792   -2.7962    0.0000 C   0  0  1  0  0  0  0  0  0  0  0  0
    8.5286   -2.0000    0.0000 H   0  0  0  0  0  0  0  0  0  0  0  0
    8.4629   -3.6339    0.0000 C   0  0  0  0  0  0  0  0  0  0  0  0
    7.4956   -3.6339    0.0000 C   0  0  1  0  0  0  0  0  0  0  0  0
    6.5283   -3.6339    0.0000 H   0  0  0  0  0  0  0  0  0  0  0  0
    7.0119   -4.4717    0.0000 C   0  0  0  0  0  0  0  0  0  0  0  0
    7.2623   -5.4060    0.0000 C   0  0  0  0  0  0  0  0  0  0  0  0
    6.5783   -6.0900    0.0000 N   0  0  0  0  0  0  0  0  0  0  0  0
    5.6439   -5.8396    0.0000 C   0  0  0  0  0  0  0  0  0  0  0  0
    5.3936   -4.9053    0.0000 C   0  0  0  0  0  0  0  0  0  0  0  0
    4.5559   -4.4216    0.0000 N   0  0  0  0  0  0  0  0  0  0  0  0
    4.5491   -3.4543    0.0000 C   0  0  0  0  0  0  0  0  0  0  0  0
    3.7017   -2.9651    0.0000 C   0  0  2  0  0  0  0  0  0  0  0  0
    4.2017   -2.0991    0.0000 H   0  0  0  0  0  0  0  0  0  0  0  0
    2.8540   -2.4757    0.0000 C   0  0  0  0  0  0  0  0  0  0  0  0
    2.0000   -2.9758    0.0000 N   0  0  0  0  0  0  0  0  0  0  0  0
    2.0068   -3.9431    0.0000 C   0  0  0  0  0  0  0  0  0  0  0  0
    2.8544   -4.4325    0.0000 C   0  0  1  0  0  0  0  0  0  0  0  0
    2.3544   -5.2985    0.0000 H   0  0  0  0  0  0  0  0  0  0  0  0
    3.7018   -4.9218    0.0000 C   0  0  0  0  0  0  0  0  0  0  0  0
    6.0776   -4.2213    0.0000 C   0  0  0  0  0  0  0  0  0  0  0  0
   11.3946   -4.5000    0.0000 O   0  0  0  0  0  0  0  0  0  0  0  0
   11.3946   -3.5000    0.0000 C   0  0  0  0  0  0  0  0  0  0  0  0
   12.2606   -3.0000    0.0000 O   0  0  0  0  0  0  0  0  0  0  0  0
   10.5286   -3.0000    0.0000 C   0  0  0  0  0  0  0  0  0  0  0  0
    9.5286   -3.0000    0.0000 F   0  0  0  0  0  0  0  0  0  0  0  0
   10.0286   -3.8660    0.0000 F   0  0  0  0  0  0  0  0  0  0  0  0
   10.5286   -2.0000    0.0000 F   0  0  0  0  0  0  0  0  0  0  0  0
  1  2  1  0  0  0  0
  2  3  1  0  0  0  0
  3  4  1  0  0  0  0
  4  5  1  6  0  0  0
  4  7  1  0  0  0  0
  4  6  1  0  0  0  0
  6  7  1  0  0  0  0
  7  8  1  1  0  0  0
  7  9  1  0  0  0  0
  9 24  1  0  0  0  0
  9 10  2  0  0  0  0
 10 11  1  0  0  0  0
 11 12  2  0  0  0  0
 12 13  1  0  0  0  0
 13 14  1  0  0  0  0
 13 24  2  0  0  0  0
 14 23  1  0  0  0  0
 14 15  1  0  0  0  0
 15 16  1  0  0  0  0
 16 17  1  6  0  0  0
 16 21  1  0  0  0  0
 16 18  1  0  0  0  0
 18 19  1  0  0  0  0
 19 20  1  0  0  0  0
 20 21  1  0  0  0  0
 21 22  1  6  0  0  0
 21 23  1  0  0  0  0
 25 26  2  0  0  0  0
 26 27  1  0  0  0  0
 26 28  1  0  0  0  0
 28 29  1  0  0  0  0
 28 30  1  0  0  0  0
 28 31  1  0  0  0  0
M  END
>  <Code> (167)
CHEMBL3356151

>  <Mol_ID> (167)
167

>  <Levels> (167)
active

$$$$
CHEMBL3764390
IT_Microcosm_v7.2

 28 31  0  0  0  0  0  0  0  0999 V2000
    5.4642   -3.5000    0.0000 O   0  0  0  0  0  0  0  0  0  0  0  0
    4.5981   -4.0000    0.0000 C   0  0  0  0  0  0  0  0  0  0  0  0
    4.5981   -5.0000    0.0000 N   0  0  0  0  0  0  0  0  0  0  0  0
    5.4642   -5.5000    0.0000 C   0  0  0  0  0  0  0  0  0  0  0  0
    5.4642   -6.5000    0.0000 C   0  0  0  0  0  0  0  0  0  0  0  0
    6.3302   -7.0000    0.0000 C   0  0  0  0  0  0  0  0  0  0  0  0
    7.1962   -6.5000    0.0000 N   0  0  0  0  0  0  0  0  0  0  0  0
    7.1962   -5.5000    0.0000 C   0  0  0  0  0  0  0  0  0  0  0  0
    8.0622   -5.0000    0.0000 C   0  0  0  0  0  0  0  0  0  0  0  0
    8.9283   -5.5000    0.0000 N   0  0  0  0  0  0  0  0  0  0  0  0
    9.7943   -5.0000    0.0000 C   0  0  0  0  0  0  0  0  0  0  0  0
   10.6603   -5.5000    0.0000 C   0  0  0  0  0  0  0  0  0  0  0  0
   10.6603   -6.5000    0.0000 C   0  0  0  0  0  0  0  0  0  0  0  0
   11.5263   -7.0000    0.0000 C   0  0  0  0  0  0  0  0  0  0  0  0
   12.3924   -6.5000    0.0000 C   0  0  0  0  0  0  0  0  0  0  0  0
   12.3924   -5.5000    0.0000 C   0  0  0  0  0  0  0  0  0  0  0  0
   11.5263   -5.0000    0.0000 C   0  0  0  0  0  0  0  0  0  0  0  0
   13.3434   -5.1910    0.0000 O   0  0  0  0  0  0  0  0  0  0  0  0
   13.9312   -6.0000    0.0000 C   0  0  0  0  0  0  0  0  0  0  0  0
   13.3434   -6.8090    0.0000 O   0  0  0  0  0  0  0  0  0  0  0  0
    8.9283   -6.5000    0.0000 C   0  0  0  0  0  0  0  0  0  0  0  0
    8.0622   -7.0000    0.0000 C   0  0  0  0  0  0  0  0  0  0  0  0
    3.7321   -3.5000    0.0000 C   0  0  0  0  0  0  0  0  0  0  0  0
    2.8661   -4.0000    0.0000 C   0  0  0  0  0  0  0  0  0  0  0  0
    2.0000   -3.5000    0.0000 C   0  0  0  0  0  0  0  0  0  0  0  0
    2.0000   -2.5000    0.0000 N   0  0  0  0  0  0  0  0  0  0  0  0
    2.8661   -2.0000    0.0000 C   0  0  0  0  0  0  0  0  0  0  0  0
    3.7321   -2.5000    0.0000 C   0  0  0  0  0  0  0  0  0  0  0  0
  1  2  2  0  0  0  0
  2  3  1  0  0  0  0
  2 23  1  0  0  0  0
  3  4  1  0  0  0  0
  4  5  1  0  0  0  0
  5  6  1  0  0  0  0
  6  7  1  0  0  0  0
  7 22  1  0  0  0  0
  7  8  1  0  0  0  0
  8  9  1  0  0  0  0
  9 10  1  0  0  0  0
 10 11  1  0  0  0  0
 10 21  1  0  0  0  0
 11 12  1  0  0  0  0
 12 17  1  0  0  0  0
 12 13  2  0  0  0  0
 13 14  1  0  0  0  0
 14 15  2  0  0  0  0
 15 20  1  0  0  0  0
 15 16  1  0  0  0  0
 16 17  2  0  0  0  0
 16 18  1  0  0  0  0
 18 19  1  0  0  0  0
 19 20  1  0  0  0  0
 21 22  1  0  0  0  0
 23 28  1  0  0  0  0
 23 24  2  0  0  0  0
 24 25  1  0  0  0  0
 25 26  2  0  0  0  0
 26 27  1  0  0  0  0
 27 28  2  0  0  0  0
M  END
>  <Code> (168)
CHEMBL3764390

>  <Mol_ID> (168)
168

>  <Levels> (168)
active

$$$$
CHEMBL3356148
IT_Microcosm_v7.2

 32 34  0  0  1  0  0  0  0  0999 V2000
    6.3234   -2.0000    0.0000 C   0  0  0  0  0  0  0  0  0  0  0  0
    7.2589   -2.2507    0.0000 O   0  0  0  0  0  0  0  0  0  0  0  0
    7.5096   -3.1862    0.0000 C   0  0  0  0  0  0  0  0  0  0  0  0
    8.4451   -3.4369    0.0000 C   0  0  0  0  0  0  0  0  0  0  0  0
    8.6958   -4.3724    0.0000 C   0  0  1  0  0  0  0  0  0  0  0  0
    9.5707   -3.9570    0.0000 H   0  0  0  0  0  0  0  0  0  0  0  0
    8.6958   -5.3409    0.0000 C   0  0  0  0  0  0  0  0  0  0  0  0
    7.8570   -4.8567    0.0000 C   0  0  1  0  0  0  0  0  0  0  0  0
    7.0182   -4.3724    0.0000 H   0  0  0  0  0  0  0  0  0  0  0  0
    7.0182   -5.3409    0.0000 C   0  0  0  0  0  0  0  0  0  0  0  0
    7.2689   -6.2765    0.0000 C   0  0  0  0  0  0  0  0  0  0  0  0
    6.5841   -6.9613    0.0000 N   0  0  0  0  0  0  0  0  0  0  0  0
    5.6485   -6.7107    0.0000 C   0  0  0  0  0  0  0  0  0  0  0  0
    5.3979   -5.7751    0.0000 C   0  0  0  0  0  0  0  0  0  0  0  0
    4.5591   -5.2909    0.0000 N   0  0  0  0  0  0  0  0  0  0  0  0
    4.5523   -4.3223    0.0000 C   0  0  0  0  0  0  0  0  0  0  0  0
    3.7038   -3.8325    0.0000 C   0  0  2  0  0  0  0  0  0  0  0  0
    4.2038   -2.9665    0.0000 H   0  0  0  0  0  0  0  0  0  0  0  0
    2.8551   -3.3425    0.0000 C   0  0  0  0  0  0  0  0  0  0  0  0
    2.0000   -3.8432    0.0000 N   0  0  0  0  0  0  0  0  0  0  0  0
    2.0068   -4.8118    0.0000 C   0  0  0  0  0  0  0  0  0  0  0  0
    2.8555   -5.3018    0.0000 C   0  0  1  0  0  0  0  0  0  0  0  0
    2.3555   -6.1678    0.0000 H   0  0  0  0  0  0  0  0  0  0  0  0
    3.7040   -5.7916    0.0000 C   0  0  0  0  0  0  0  0  0  0  0  0
    6.0827   -5.0903    0.0000 C   0  0  0  0  0  0  0  0  0  0  0  0
   12.4367   -4.5000    0.0000 O   0  0  0  0  0  0  0  0  0  0  0  0
   12.4367   -3.5000    0.0000 C   0  0  0  0  0  0  0  0  0  0  0  0
   13.3028   -3.0000    0.0000 O   0  0  0  0  0  0  0  0  0  0  0  0
   11.5707   -3.0000    0.0000 C   0  0  0  0  0  0  0  0  0  0  0  0
   10.5707   -3.0000    0.0000 F   0  0  0  0  0  0  0  0  0  0  0  0
   11.0707   -3.8660    0.0000 F   0  0  0  0  0  0  0  0  0  0  0  0
   11.5707   -2.0000    0.0000 F   0  0  0  0  0  0  0  0  0  0  0  0
  1  2  1  0  0  0  0
  2  3  1  0  0  0  0
  3  4  1  0  0  0  0
  4  5  1  0  0  0  0
  5  6  1  6  0  0  0
  5  8  1  0  0  0  0
  5  7  1  0  0  0  0
  7  8  1  0  0  0  0
  8  9  1  1  0  0  0
  8 10  1  0  0  0  0
 10 25  1  0  0  0  0
 10 11  2  0  0  0  0
 11 12  1  0  0  0  0
 12 13  2  0  0  0  0
 13 14  1  0  0  0  0
 14 15  1  0  0  0  0
 14 25  2  0  0  0  0
 15 24  1  0  0  0  0
 15 16  1  0  0  0  0
 16 17  1  0  0  0  0
 17 18  1  6  0  0  0
 17 22  1  0  0  0  0
 17 19  1  0  0  0  0
 19 20  1  0  0  0  0
 20 21  1  0  0  0  0
 21 22  1  0  0  0  0
 22 23  1  6  0  0  0
 22 24  1  0  0  0  0
 26 27  2  0  0  0  0
 27 28  1  0  0  0  0
 27 29  1  0  0  0  0
 29 30  1  0  0  0  0
 29 31  1  0  0  0  0
 29 32  1  0  0  0  0
M  END
>  <Code> (169)
CHEMBL3356148

>  <Mol_ID> (169)
169

>  <Levels> (169)
active

$$$$
CHEMBL256339
IT_Microcosm_v7.2

 17 18  0  0  0  0  0  0  0  0999 V2000
    2.0000   -7.4223    0.0000 C   0  0  0  0  0  0  0  0  0  0  0  0
    2.9781   -7.2144    0.0000 N   0  0  0  0  0  0  0  0  0  0  0  0
    3.6473   -7.9575    0.0000 C   0  0  0  0  0  0  0  0  0  0  0  0
    3.2872   -6.2633    0.0000 C   0  0  0  0  0  0  0  0  0  0  0  0
    2.6180   -5.5202    0.0000 C   0  0  0  0  0  0  0  0  0  0  0  0
    2.9270   -4.5691    0.0000 C   0  0  0  0  0  0  0  0  0  0  0  0
    2.3393   -3.7601    0.0000 C   0  0  0  0  0  0  0  0  0  0  0  0
    2.9270   -2.9511    0.0000 N   0  0  0  0  0  0  0  0  0  0  0  0
    2.6180   -2.0000    0.0000 H   0  0  0  0  0  0  0  0  0  0  0  0
    3.8781   -3.2601    0.0000 C   0  0  0  0  0  0  0  0  0  0  0  0
    4.7441   -2.7601    0.0000 C   0  0  0  0  0  0  0  0  0  0  0  0
    5.6102   -3.2601    0.0000 C   0  0  0  0  0  0  0  0  0  0  0  0
    6.4762   -2.7601    0.0000 Br  0  0  0  0  0  0  0  0  0  0  0  0
    5.6102   -4.2601    0.0000 C   0  0  0  0  0  0  0  0  0  0  0  0
    6.4762   -4.7601    0.0000 Br  0  0  0  0  0  0  0  0  0  0  0  0
    4.7441   -4.7601    0.0000 C   0  0  0  0  0  0  0  0  0  0  0  0
    3.8781   -4.2601    0.0000 C   0  0  0  0  0  0  0  0  0  0  0  0
  1  2  1  0  0  0  0
  2  3  1  0  0  0  0
  2  4  1  0  0  0  0
  4  5  1  0  0  0  0
  5  6  1  0  0  0  0
  6 17  1  0  0  0  0
  6  7  2  0  0  0  0
  7  8  1  0  0  0  0
  8  9  1  0  0  0  0
  8 10  1  0  0  0  0
 10 17  1  0  0  0  0
 10 11  2  0  0  0  0
 11 12  1  0  0  0  0
 12 13  1  0  0  0  0
 12 14  2  0  0  0  0
 14 15  1  0  0  0  0
 14 16  1  0  0  0  0
 16 17  2  0  0  0  0
M  END
>  <Code> (170)
CHEMBL256339

>  <Mol_ID> (170)
170

>  <Levels> (170)
active

$$$$
CHEMBL3246238
IT_Microcosm_v7.2

 17 19  0  0  1  0  0  0  0  0999 V2000
    4.8008   -6.1968    0.0000 C   0  0  0  0  0  0  0  0  0  0  0  0
    4.5783   -5.2219    0.0000 N   0  0  0  0  0  0  0  0  0  0  0  0
    3.6033   -4.9994    0.0000 C   0  0  0  0  0  0  0  0  0  0  0  0
    2.9799   -5.7812    0.0000 O   0  0  0  0  0  0  0  0  0  0  0  0
    3.1695   -4.0984    0.0000 C   0  0  3  0  0  0  0  0  0  0  0  0
    2.1785   -3.9642    0.0000 C   0  0  0  0  0  0  0  0  0  0  0  0
    2.0000   -2.9802    0.0000 C   0  0  0  0  0  0  0  0  0  0  0  0
    2.8805   -2.5064    0.0000 C   0  0  0  0  0  0  0  0  0  0  0  0
    3.6033   -3.1974    0.0000 N   0  0  0  0  0  0  0  0  0  0  0  0
    4.5783   -2.9749    0.0000 C   0  0  0  0  0  0  0  0  0  0  0  0
    4.8008   -2.0000    0.0000 O   0  0  0  0  0  0  0  0  0  0  0  0
    5.3601   -3.5984    0.0000 C   0  0  0  0  0  0  0  0  0  0  0  0
    6.2261   -3.0984    0.0000 C   0  0  0  0  0  0  0  0  0  0  0  0
    7.0922   -3.5984    0.0000 C   0  0  0  0  0  0  0  0  0  0  0  0
    7.0922   -4.5984    0.0000 C   0  0  0  0  0  0  0  0  0  0  0  0
    6.2261   -5.0984    0.0000 C   0  0  0  0  0  0  0  0  0  0  0  0
    5.3601   -4.5984    0.0000 C   0  0  0  0  0  0  0  0  0  0  0  0
  1  2  1  0  0  0  0
  2 17  1  0  0  0  0
  2  3  1  0  0  0  0
  3  4  2  0  0  0  0
  3  5  1  0  0  0  0
  5  9  1  0  0  0  0
  5  6  1  0  0  0  0
  6  7  1  0  0  0  0
  7  8  1  0  0  0  0
  8  9  1  0  0  0  0
  9 10  1  0  0  0  0
 10 11  2  0  0  0  0
 10 12  1  0  0  0  0
 12 17  1  0  0  0  0
 12 13  2  0  0  0  0
 13 14  1  0  0  0  0
 14 15  2  0  0  0  0
 15 16  1  0  0  0  0
 16 17  2  0  0  0  0
M  END
>  <Code> (171)
CHEMBL3246238

>  <Mol_ID> (171)
171

>  <Levels> (171)
active

$$$$
CHEMBL45
IT_Microcosm_v7.2

 18 19  0  0  0  0  0  0  0  0999 V2000
    8.0114   -6.1132    0.0000 C   0  0  0  0  0  0  0  0  0  0  0  0
    7.1454   -5.6132    0.0000 O   0  0  0  0  0  0  0  0  0  0  0  0
    6.2793   -6.1132    0.0000 C   0  0  0  0  0  0  0  0  0  0  0  0
    6.2793   -7.1132    0.0000 C   0  0  0  0  0  0  0  0  0  0  0  0
    5.4133   -7.6132    0.0000 C   0  0  0  0  0  0  0  0  0  0  0  0
    4.5473   -7.1132    0.0000 C   0  0  0  0  0  0  0  0  0  0  0  0
    3.5962   -7.4222    0.0000 N   0  0  0  0  0  0  0  0  0  0  0  0
    3.2872   -8.3733    0.0000 H   0  0  0  0  0  0  0  0  0  0  0  0
    3.0084   -6.6132    0.0000 C   0  0  0  0  0  0  0  0  0  0  0  0
    3.5962   -5.8042    0.0000 C   0  0  0  0  0  0  0  0  0  0  0  0
    3.2872   -4.8531    0.0000 C   0  0  0  0  0  0  0  0  0  0  0  0
    2.3091   -4.6452    0.0000 C   0  0  0  0  0  0  0  0  0  0  0  0
    2.0000   -3.6942    0.0000 N   0  0  0  0  0  0  0  0  0  0  0  0
    2.6692   -2.9510    0.0000 C   0  0  0  0  0  0  0  0  0  0  0  0
    3.6473   -3.1589    0.0000 C   0  0  0  0  0  0  0  0  0  0  0  0
    2.3602   -2.0000    0.0000 O   0  0  0  0  0  0  0  0  0  0  0  0
    4.5473   -6.1132    0.0000 C   0  0  0  0  0  0  0  0  0  0  0  0
    5.4133   -5.6132    0.0000 C   0  0  0  0  0  0  0  0  0  0  0  0
  1  2  1  0  0  0  0
  2  3  1  0  0  0  0
  3 18  1  0  0  0  0
  3  4  2  0  0  0  0
  4  5  1  0  0  0  0
  5  6  2  0  0  0  0
  6 17  1  0  0  0  0
  6  7  1  0  0  0  0
  7  8  1  0  0  0  0
  7  9  1  0  0  0  0
  9 10  2  0  0  0  0
 10 11  1  0  0  0  0
 10 17  1  0  0  0  0
 11 12  1  0  0  0  0
 12 13  1  0  0  0  0
 13 14  1  0  0  0  0
 14 15  1  0  0  0  0
 14 16  2  0  0  0  0
 17 18  2  0  0  0  0
M  END
>  <Code> (172)
CHEMBL45

>  <Mol_ID> (172)
172

>  <Levels> (172)
active

$$$$
CHEMBL539698
IT_Microcosm_v7.2

 22 25  0  0  0  0  0  0  0  0999 V2000
    4.5873   -6.2024    0.0000 O   0  5  0  0  0  0  0  0  0  0  0  0
    4.5873   -5.2024    0.0000 N   0  3  0  0  0  0  0  0  0  0  0  0
    3.7212   -4.7024    0.0000 N   0  0  0  0  0  0  0  0  0  0  0  0
    3.7212   -3.7024    0.0000 C   0  0  0  0  0  0  0  0  0  0  0  0
    2.9781   -3.0333    0.0000 C   0  0  0  0  0  0  0  0  0  0  0  0
    2.0000   -3.2412    0.0000 I   0  0  0  0  0  0  0  0  0  0  0  0
    3.3848   -2.1197    0.0000 C   0  0  0  0  0  0  0  0  0  0  0  0
    4.3794   -2.2243    0.0000 N   0  0  0  0  0  0  0  0  0  0  0  0
    4.5873   -3.2024    0.0000 N   0  0  0  0  0  0  0  0  0  0  0  0
    5.4533   -3.7024    0.0000 C   0  0  0  0  0  0  0  0  0  0  0  0
    6.3193   -3.2024    0.0000 C   0  0  0  0  0  0  0  0  0  0  0  0
    7.1854   -3.7024    0.0000 C   0  0  0  0  0  0  0  0  0  0  0  0
    8.0514   -3.2024    0.0000 O   0  0  0  0  0  0  0  0  0  0  0  0
    8.9174   -3.7024    0.0000 C   0  0  0  0  0  0  0  0  0  0  0  0
    9.7834   -3.2024    0.0000 C   0  0  0  0  0  0  0  0  0  0  0  0
    9.8880   -2.2079    0.0000 C   0  0  0  0  0  0  0  0  0  0  0  0
   10.8661   -2.0000    0.0000 C   0  0  0  0  0  0  0  0  0  0  0  0
   11.3661   -2.8660    0.0000 C   0  0  0  0  0  0  0  0  0  0  0  0
   10.6970   -3.6091    0.0000 S   0  0  0  0  0  0  0  0  0  0  0  0
    7.1854   -4.7024    0.0000 C   0  0  0  0  0  0  0  0  0  0  0  0
    6.3193   -5.2024    0.0000 C   0  0  0  0  0  0  0  0  0  0  0  0
    5.4533   -4.7024    0.0000 C   0  0  0  0  0  0  0  0  0  0  0  0
  1  2  1  0  0  0  0
  2 22  1  0  0  0  0
  2  3  2  0  0  0  0
  3  4  1  0  0  0  0
  4  9  1  0  0  0  0
  4  5  2  0  0  0  0
  5  6  1  0  0  0  0
  5  7  1  0  0  0  0
  7  8  2  0  0  0  0
  8  9  1  0  0  0  0
  9 10  1  0  0  0  0
 10 22  1  0  0  0  0
 10 11  2  0  0  0  0
 11 12  1  0  0  0  0
 12 13  1  0  0  0  0
 12 20  2  0  0  0  0
 13 14  1  0  0  0  0
 14 15  1  0  0  0  0
 15 19  1  0  0  0  0
 15 16  2  0  0  0  0
 16 17  1  0  0  0  0
 17 18  2  0  0  0  0
 18 19  1  0  0  0  0
 20 21  1  0  0  0  0
 21 22  2  0  0  0  0
M  END
>  <Code> (173)
CHEMBL539698

>  <Mol_ID> (173)
173

>  <Levels> (173)
active

$$$$
CHEMBL1087164
IT_Microcosm_v7.2

 31 34  0  0  0  0  0  0  0  0999 V2000
    8.1973   -2.0000    0.0000 C   0  0  0  0  0  0  0  0  0  0  0  0
    8.8664   -2.7431    0.0000 C   0  0  0  0  0  0  0  0  0  0  0  0
    8.5574   -3.6942    0.0000 C   0  0  0  0  0  0  0  0  0  0  0  0
    9.2265   -4.4373    0.0000 N   0  0  0  0  0  0  0  0  0  0  0  0
    8.9175   -5.3884    0.0000 C   0  0  0  0  0  0  0  0  0  0  0  0
    7.9393   -5.5963    0.0000 C   0  0  0  0  0  0  0  0  0  0  0  0
    7.5326   -6.5098    0.0000 C   0  0  0  0  0  0  0  0  0  0  0  0
    8.0326   -7.3759    0.0000 C   0  0  0  0  0  0  0  0  0  0  0  0
    8.8986   -7.8759    0.0000 F   0  0  0  0  0  0  0  0  0  0  0  0
    8.8986   -6.8759    0.0000 F   0  0  0  0  0  0  0  0  0  0  0  0
    7.5326   -8.2419    0.0000 F   0  0  0  0  0  0  0  0  0  0  0  0
    6.5381   -6.4053    0.0000 N   0  0  0  0  0  0  0  0  0  0  0  0
    6.3302   -5.4272    0.0000 C   0  0  0  0  0  0  0  0  0  0  0  0
    7.1962   -4.9272    0.0000 N   0  0  0  0  0  0  0  0  0  0  0  0
    7.1962   -3.9272    0.0000 C   0  0  0  0  0  0  0  0  0  0  0  0
    6.3302   -3.4272    0.0000 C   0  0  0  0  0  0  0  0  0  0  0  0
    5.4641   -3.9272    0.0000 C   0  0  0  0  0  0  0  0  0  0  0  0
    5.4641   -4.9272    0.0000 N   0  0  0  0  0  0  0  0  0  0  0  0
    4.5981   -5.4272    0.0000 C   0  0  0  0  0  0  0  0  0  0  0  0
    4.5981   -6.4272    0.0000 C   0  0  0  0  0  0  0  0  0  0  0  0
    5.4641   -6.9272    0.0000 C   0  0  0  0  0  0  0  0  0  0  0  0
    3.7321   -6.9272    0.0000 C   0  0  0  0  0  0  0  0  0  0  0  0
    2.8661   -6.4272    0.0000 C   0  0  0  0  0  0  0  0  0  0  0  0
    2.0000   -6.9272    0.0000 C   0  0  0  0  0  0  0  0  0  0  0  0
    2.8661   -5.4272    0.0000 C   0  0  0  0  0  0  0  0  0  0  0  0
    3.7321   -4.9272    0.0000 C   0  0  0  0  0  0  0  0  0  0  0  0
    3.7321   -3.9272    0.0000 C   0  0  0  0  0  0  0  0  0  0  0  0
   10.2047   -4.2294    0.0000 C   0  0  0  0  0  0  0  0  0  0  0  0
   10.8738   -4.9726    0.0000 C   0  0  0  0  0  0  0  0  0  0  0  0
   11.8248   -5.2816    0.0000 C   0  0  0  0  0  0  0  0  0  0  0  0
   11.0817   -5.9507    0.0000 C   0  0  0  0  0  0  0  0  0  0  0  0
  1  2  1  0  0  0  0
  2  3  1  0  0  0  0
  3  4  1  0  0  0  0
  4  5  1  0  0  0  0
  4 28  1  0  0  0  0
  5  6  1  0  0  0  0
  6 14  1  0  0  0  0
  6  7  2  0  0  0  0
  7  8  1  0  0  0  0
  7 12  1  0  0  0  0
  8  9  1  0  0  0  0
  8 10  1  0  0  0  0
  8 11  1  0  0  0  0
 12 13  2  0  0  0  0
 13 18  1  0  0  0  0
 13 14  1  0  0  0  0
 14 15  1  0  0  0  0
 15 16  1  0  0  0  0
 16 17  1  0  0  0  0
 17 18  1  0  0  0  0
 18 19  1  0  0  0  0
 19 26  1  0  0  0  0
 19 20  2  0  0  0  0
 20 21  1  0  0  0  0
 20 22  1  0  0  0  0
 22 23  2  0  0  0  0
 23 24  1  0  0  0  0
 23 25  1  0  0  0  0
 25 26  2  0  0  0  0
 26 27  1  0  0  0  0
 28 29  1  0  0  0  0
 29 31  1  0  0  0  0
 29 30  1  0  0  0  0
 30 31  1  0  0  0  0
M  END
>  <Code> (174)
CHEMBL1087164

>  <Mol_ID> (174)
174

>  <Levels> (174)
active

$$$$
CHEMBL235327
IT_Microcosm_v7.2

 21 22  0  0  0  0  0  0  0  0999 V2000
    9.7943   -5.0000    0.0000 C   0  0  0  0  0  0  0  0  0  0  0  0
    8.9283   -4.5000    0.0000 O   0  0  0  0  0  0  0  0  0  0  0  0
    8.0622   -5.0000    0.0000 C   0  0  0  0  0  0  0  0  0  0  0  0
    8.0622   -6.0000    0.0000 C   0  0  0  0  0  0  0  0  0  0  0  0
    7.1962   -6.5000    0.0000 C   0  0  0  0  0  0  0  0  0  0  0  0
    6.3302   -6.0000    0.0000 C   0  0  0  0  0  0  0  0  0  0  0  0
    6.3302   -5.0000    0.0000 C   0  0  0  0  0  0  0  0  0  0  0  0
    5.4641   -4.5000    0.0000 N   0  0  0  0  0  0  0  0  0  0  0  0
    5.4641   -3.5000    0.0000 C   0  0  0  0  0  0  0  0  0  0  0  0
    4.5981   -3.0000    0.0000 C   0  0  0  0  0  0  0  0  0  0  0  0
    3.7321   -3.5000    0.0000 N   0  0  0  0  0  0  0  0  0  0  0  0
    2.8661   -3.0000    0.0000 C   0  0  0  0  0  0  0  0  0  0  0  0
    2.8661   -2.0000    0.0000 C   0  0  0  0  0  0  0  0  0  0  0  0
    2.0000   -3.5000    0.0000 O   0  0  0  0  0  0  0  0  0  0  0  0
    4.5981   -5.0000    0.0000 C   0  0  0  0  0  0  0  0  0  0  0  0
    4.5981   -6.0000    0.0000 C   0  0  0  0  0  0  0  0  0  0  0  0
    3.7321   -6.5000    0.0000 C   0  0  0  0  0  0  0  0  0  0  0  0
    2.8661   -6.0000    0.0000 C   0  0  0  0  0  0  0  0  0  0  0  0
[truncated: 90,569 more chars]
